# Supplementary material for: Neuronal activity regulates the nuclear proteome to promote activity-dependent transcription
Source: J Cell Biol. 2021 Oct 7;220(12):e202103087. doi: 10.1083/jcb.202103087 (PMC8504181; doi:10.1083/jcb.202103087)
Supplement: Table S1 — shows the results of APEX2-NLS MS of TTX-silenced and Bic-stimulated neurons. [file JCB_202103087_TableS1.xlsx]

## Sheet: All Proteins Detected
ALL PROTEINS DETECTED
			Positive value = Enriched in Bic			Positive value = Enriched in Bic			Positive value = Enriched in TTX
			Negative value = Enriched in TTX			Negative value = Enriched in NoAPEX			Negative value = Enriched in NoAPEX
uniprot ID	gene	protein name	log2fc (Bic vs TTX)	p-value (Bic vs TTX)	adj p-value (Bic vs TTX)	log2fc (Bic vs NoAPEX)	p-value (Bic vs NoAPEX)	adj p-value (Bic vs NoAPEX)	log2fc (TTX vs NoAPEX)	p-value (TTX vs NoAPEX)	adj p-value (TTX vs NoAPEX)	MS/MS count
P52873	Pc	Pyruvate carboxylase mitochondrial (EC 6.4.1.1) (Pyruvic carboxylase) (PCB)	-0.00126252	0.997708	0.999978	2.13453	0.00230534	0.00249934	2.1358	0.00229854	0.00249196	776
A7VJC2	Hnrnpa2b1	Heterogeneous nuclear ribonucleoproteins A2/B1 (hnRNP A2/B1)	0.189564	0.713622	0.999978	4.05578	0.000173333	0.000229079	3.86621	0.000226108	0.000285474	642
P85108	Tubb2a	Tubulin beta-2A chain	-0.040518	0.525067	0.999978	2.8811	5.5e-09	8.35e-08	2.92161	5.06e-09	7.68e-08	334
P68370;A0A0H2UHM7;Q6AYZ1;Q68FR8;Q6AY56	Tuba1a	Tubulin alpha-1A chain (Alpha-tubulin 1) (Tubulin alpha-1 chain) [Cleaved into: Detyrosinated tubulin alpha-1A chain]	-0.332889	0.436421	0.999978	3.52785	0.000116881	0.000166401	3.86074	7.02e-05	0.000112517	332
P60711	Actb	Actin cytoplasmic 1 (Beta-actin) [Cleaved into: Actin cytoplasmic 1 N-terminally processed]	-0.0961016	0.691531	0.999978	3.48467	5.31e-06	2.27e-05	3.58077	4.53e-06	2.1e-05	322
P14882	Pcca	Propionyl-CoA carboxylase alpha chain mitochondrial (PCCase subunit alpha) (EC 6.4.1.3) (Propanoyl-CoA:carbon dioxide ligase subunit alpha)	0.0450217	0.888097	0.999978	1.89087	0.000835777	0.000945122	1.84585	0.000948871	0.00106304	301
Q6AYI1	Ddx5	DEAD (Asp-Glu-Ala-Asp) box polypeptide 5 (DEAD-box helicase 5) (Ddx5)	0.279953	0.518754	0.999978	4.10363	5.65e-05	9.53e-05	3.82368	8.44e-05	0.000129038	276
P61980	Hnrnpk	Heterogeneous nuclear ribonucleoprotein K (hnRNP K) (dC stretch-binding protein) (CSBP)	0.203177	0.756461	0.999978	4.78908	0.000260105	0.0003243	4.58591	0.000330014	0.000401087	273
P61980;M0R9K1	Hnrnpk	Heterogeneous nuclear ribonucleoprotein K (hnRNP K) (dC stretch-binding protein) (CSBP)	0.261306	0.588828	0.999978	4.29854	8.28e-05	0.000126821	4.03724	0.000117975	0.000167015	273
Q99PF5	Khsrp	Far upstream element-binding protein 2 (FUSE-binding protein 2) (KH type-splicing regulatory protein) (KSRP) (MAP2 RNA trans-acting protein 1) (MARTA1)	0.189432	0.698343	0.999978	4.22872	0.000100229	0.000147234	4.03929	0.000129718	0.000180952	271
Q5I0C3	Mccc1	Methylcrotonoyl-CoA carboxylase subunit alpha mitochondrial (MCCase subunit alpha) (EC 6.4.1.4) (3-methylcrotonyl-CoA carboxylase 1) (3-methylcrotonyl-CoA carboxylase biotin-containing subunit) (3-methylcrotonyl-CoA:carbon dioxide ligase subunit alpha)	0.120818	0.785973	0.999978	1.88751	0.00439224	0.0046595	1.76669	0.00599408	0.00630656	260
Q4V898	Rbmx	RNA-binding motif protein X chromosome (Heterogeneous nuclear ribonucleoprotein G) (hnRNP G) (RNA-binding motif protein X chromosome retrogene) (RNA-binding motif protein X chromosome retrogene-like) [Cleaved into: RNA-binding motif protein X chromosome N-terminally processed]	0.300393	0.535952	0.999978	4.07773	0.000111436	0.000160238	3.77734	0.00017109	0.000226067	235
P38650	Dync1h1	Cytoplasmic dynein 1 heavy chain 1 (Cytoplasmic dynein heavy chain 1) (Dynein heavy chain cytosolic) (MAP 1C)	-0.0390169	0.870655	0.999978	2.88039	1.57e-05	4.15e-05	2.9194	1.45e-05	3.98e-05	234
Q5PQK2	Fus	FUS RNA-binding protein (Fusion derived from t(1216) malignant liposarcoma (Human)) (RCG39872 isoform CRA_d)	0.234489	0.714682	0.999978	4.24562	0.000443474	0.000524334	4.01113	0.000602245	0.000694846	228
P11442	Cltc	Clathrin heavy chain 1	-0.103137	0.770361	0.999978	3.54797	4.37e-05	8e-05	3.6511	3.7e-05	7.2e-05	221
P46462	Vcp	Transitional endoplasmic reticulum ATPase (TER ATPase) (EC 3.6.4.6) (15S Mg(2+)-ATPase p97 subunit) (Valosin-containing protein) (VCP)	-0.110676	0.851569	0.999978	3.92454	0.000448267	0.000529723	4.03521	0.000385447	0.000462966	204
Q6IMY8	Hnrnpu	Heterogeneous nuclear ribonucleoprotein U (hnRNP U) (SP120) (Scaffold-attachment factor A) (SAF-A)	0.307406	0.513147	0.999978	4.3416	6.45e-05	0.000105032	4.03419	9.78e-05	0.000145395	195
P43244	Matr3	Matrin-3 (Nuclear scaffold protein p130/MAT3)	0.377767	0.397369	0.999978	4.16618	5.64e-05	9.53e-05	3.78842	9.67e-05	0.000144133	193
D3ZD97	Dhx15	DEAH (Asp-Glu-Ala-His) box polypeptide 15 (Predicted) isoform CRA_b (DEAH-box helicase 15)	0.0139	0.975118	0.999978	3.99293	8.54e-05	0.000129735	3.97903	8.71e-05	0.000132321	191
D4A9D6	Dhx9	DEAH (Asp-Glu-Ala-His) box polypeptide 9 (Predicted) (DExH-box helicase 9)	0.0963767	0.824716	0.999978	4.08547	6.47e-05	0.000105264	3.98909	7.41e-05	0.000116613	191
F1M842	Tp53bp1	Tumor protein p53-binding protein 1	-0.0288694	0.947519	0.999978	3.89996	8.91e-05	0.000134132	3.92883	8.54e-05	0.000130158	191
A0A0G2K8K0	Sfpq	Splicing factor proline and glutamine-rich	0.268285	0.580226	0.999978	3.94441	0.000136594	0.00018792	3.67613	0.000202333	0.000259698	190
P63018;F1LZI1;M0R8M9	Hspa8	Heat shock cognate 71 kDa protein (Heat shock 70 kDa protein 8)	-0.198448	0.672768	0.999978	4.30639	9.4e-05	0.000140205	4.50484	7.29e-05	0.000115295	189
P63018;F1LZI1;M0R8M9;A0A0G2JVI3	Hspa8	Heat shock cognate 71 kDa protein (Heat shock 70 kDa protein 8)	-0.241862	0.689146	0.999978	3.63998	0.000942853	0.00105948	3.88184	0.000670763	0.000768489	189
P63018;M0RCB1;F1LZI1	Hspa8	Heat shock cognate 71 kDa protein (Heat shock 70 kDa protein 8)	0.171556	0.891553	0.999978	3.66767	0.0273619	0.0280676	3.49611	0.0326972	0.0334149	189
P63018;M0RCB1;F1LZI1;M0R8M9	Hspa8	Heat shock cognate 71 kDa protein (Heat shock 70 kDa protein 8)	-0.119537	0.762352	0.999978	3.71155	6.4e-05	0.000104477	3.83109	5.34e-05	9.31e-05	189
P63018;M0RCB1;F1LZI1;M0R8M9;A0A0G2JVI3	Hspa8	Heat shock cognate 71 kDa protein (Heat shock 70 kDa protein 8)	-0.0158975	0.953111	0.999978	3.54699	9.49e-06	3.14e-05	3.56289	9.25e-06	3.1e-05	189
A0A096MIX2	Ddx17	DEAD (Asp-Glu-Ala-Asp) box polypeptide 17 isoform CRA_a (DEAD-box helicase 17)	0.266882	0.605681	0.999978	4.19728	0.000139113	0.000190689	3.93039	0.000200673	0.000258134	187
P11497	Acaca	Acetyl-CoA carboxylase 1 (ACC1) (EC 6.4.1.2) (ACC-alpha)	-0.0276107	0.934818	0.999978	2.26926	0.000420712	0.000500481	2.29687	0.000393957	0.000472495	186
P15146	Map2	Microtubule-associated protein 2 (MAP-2)	0.275582	0.458801	0.999978	3.8657	3.18e-05	6.38e-05	3.59012	4.86e-05	8.73e-05	180
Q9JJ54	Hnrnpd	Heterogeneous nuclear ribonucleoprotein D0 (hnRNP D0) (AU-rich element RNA-binding protein 1)	0.238451	0.663063	0.999978	4.34331	0.000161117	0.000215296	4.10486	0.00022054	0.000279564	176
M0R9Q1	Rbm14	RCG48334 isoform CRA_e (RNA-binding motif protein 14)	0.417351	0.36373	0.999978	4.26701	5.64e-05	9.53e-05	3.84966	0.00010115	0.000148695	175
Q6AY09	Hnrnph2	Heterogeneous nuclear ribonucleoprotein H2 (hnRNP H2) (Heterogeneous nuclear ribonucleoprotein H') (hnRNP H') [Cleaved into: Heterogeneous nuclear ribonucleoprotein H2 N-terminally processed]	0.186019	0.714667	0.999978	3.96579	0.000180656	0.000236999	3.77977	0.00023582	0.000296639	175
P15205	Map1b	Microtubule-associated protein 1B (MAP-1B) (Neuraxin) [Cleaved into: MAP1B heavy chain; MAP1 light chain LC1]	-0.00121814	0.997351	0.999978	3.7863	3.81e-05	7.27e-05	3.78752	3.81e-05	7.35e-05	174
F1LQ48	Hnrnpl	Heterogeneous nuclear ribonucleoprotein L (hnRNP L)	0.203306	0.708887	0.999978	4.28434	0.000171203	0.000226337	4.08104	0.000224277	0.000283592	172
F1LQ48;F1M040	Hnrnpl	Heterogeneous nuclear ribonucleoprotein L (hnRNP L)	0.00730782	0.988693	0.999978	4.30887	0.000126577	0.000176992	4.30156	0.000127789	0.000178808	172
P24155	Thop1	Thimet oligopeptidase (EC 3.4.24.15) (Endo-oligopeptidase A) (Endopeptidase 24.15) (PZ-peptidase) (Soluble metallo-endopeptidase)	-0.0895313	0.86176	0.999978	4.01401	0.000183669	0.000240259	4.10354	0.000162423	0.000217395	172
P06687	Atp1a3	Sodium/potassium-transporting ATPase subunit alpha-3 (Na(+)/K(+) ATPase alpha-3 subunit) (EC 7.2.2.13) (Na(+)/K(+) ATPase alpha(III) subunit) (Sodium pump subunit alpha-3)	-0.0854713	0.791966	0.999978	3.11881	5.59e-05	9.47e-05	3.20428	4.79e-05	8.66e-05	170
D4ABT8	Hnrnpul2	Heterogeneous nuclear ribonucleoprotein U-like 2	0.213705	0.612989	0.999978	4.25416	4.11e-05	7.68e-05	4.04045	5.53e-05	9.53e-05	168
Q566E4	Hnrnpr	Heterogeneous nuclear ribonucleoprotein R	0.322003	0.511758	0.999978	4.36904	7.94e-05	0.000122538	4.04703	0.000122335	0.000172355	163
P12785	Fasn	Fatty acid synthase (EC 2.3.1.85) [Includes: [Acyl-carrier-protein] S-acetyltransferase (EC 2.3.1.38); [Acyl-carrier-protein] S-malonyltransferase (EC 2.3.1.39); 3-oxoacyl-[acyl-carrier-protein] synthase (EC 2.3.1.41); 3-oxoacyl-[acyl-carrier-protein] reductase (EC 1.1.1.100); 3-hydroxyacyl-[acyl-carrier-protein] dehydratase (EC 4.2.1.59); Enoyl-[acyl-carrier-protein] reductase (EC 1.3.1.39); Ole…	-0.06482	0.842545	0.999978	2.93354	8.3e-05	0.000126999	2.99836	7.33e-05	0.000115605	152
Q32PX7	Fubp1	Far upstream element-binding protein 1 (FBP) (FUSE-binding protein 1)	0.185662	0.686246	0.999978	4.10279	8.37e-05	0.000127849	3.91713	0.000108717	0.000157056	150
F1LNP1	Arid1b	AT-rich interaction domain 1B	0.301658	0.50548	0.999978	4.14971	6.73e-05	0.000108329	3.84805	0.000103184	0.000151304	146
P04256	Hnrnpa1	Heterogeneous nuclear ribonucleoprotein A1 (hnRNP A1) (Helix-destabilizing protein) (HDP) (Single-strand RNA-binding protein) (hnRNP core protein A1) [Cleaved into: Heterogeneous nuclear ribonucleoprotein A1 N-terminally processed]	-0.366926	0.551862	0.999978	3.97503	0.000485309	0.000570535	4.34196	0.000300095	0.00036811	145
P04256;A0A0G2K3G4;F1M6C7	Hnrnpa1	Heterogeneous nuclear ribonucleoprotein A1 (hnRNP A1) (Helix-destabilizing protein) (HDP) (Single-strand RNA-binding protein) (hnRNP core protein A1) [Cleaved into: Heterogeneous nuclear ribonucleoprotein A1 N-terminally processed]	0.677607	0.158784	0.999978	1.58979	0.095929	0.0969279	0.912186	0.281268	0.281956	145
P04256;D4ACJ7	Hnrnpa1	Heterogeneous nuclear ribonucleoprotein A1 (hnRNP A1) (Helix-destabilizing protein) (HDP) (Single-strand RNA-binding protein) (hnRNP core protein A1) [Cleaved into: Heterogeneous nuclear ribonucleoprotein A1 N-terminally processed]	0.220297	0.673856	0.999978	4.11575	0.000170189	0.000225287	3.89545	0.000230987	0.000291096	145
P04256;F1M2S4	Hnrnpa1	Heterogeneous nuclear ribonucleoprotein A1 (hnRNP A1) (Helix-destabilizing protein) (HDP) (Single-strand RNA-binding protein) (hnRNP core protein A1) [Cleaved into: Heterogeneous nuclear ribonucleoprotein A1 N-terminally processed]	0.170307	0.792366	0.999978	4.28338	0.000449825	0.00053141	4.11307	0.000559833	0.000649939	145
E9PTB2	Supt5h	Transcription elongation factor SPT5	0.0611944	0.897795	0.999978	3.94851	0.000131978	0.000183291	3.88731	0.000144049	0.000196789	143
D4A5A6	Polr2a	DNA-directed RNA polymerase subunit (EC 2.7.7.6)	0.399938	0.28601	0.999978	4.09516	2.04e-05	4.8e-05	3.69523	3.69e-05	7.19e-05	141
F1MA98	Tpr	Nucleoprotein TPR (Megator) (NPC-associated intranuclear protein) (Translocated promoter region protein)	0.0810661	0.771363	0.999978	3.68858	8.88e-06	3.04e-05	3.60752	1.01e-05	3.27e-05	141
P34058	Hsp90ab1	Heat shock protein HSP 90-beta (Heat shock 84 kDa) (HSP 84) (HSP84)	-0.144139	0.576202	0.999978	3.15725	1.31e-05	3.72e-05	3.30139	1.01e-05	3.27e-05	139
P48500	Tpi1	Triosephosphate isomerase (TIM) (EC 5.3.1.1) (Methylglyoxal synthase) (EC 4.2.3.3) (Triose-phosphate isomerase)	-0.0478214	0.915979	0.999978	4.12356	0.000102318	0.000149469	4.17138	9.59e-05	0.000143142	138
P48500;A0A0G2JWU1	Tpi1	Triosephosphate isomerase (TIM) (EC 5.3.1.1) (Methylglyoxal synthase) (EC 4.2.3.3) (Triose-phosphate isomerase)	-0.0597993	0.919654	0.999978	4.16815	0.000329001	0.000400213	4.22794	0.000304304	0.000372604	138
Q9JIL3	Ilf3	Interleukin enhancer-binding factor 3	0.300473	0.510931	0.999978	4.34017	5.5e-05	9.37e-05	4.0397	8.27e-05	0.000126638	136
Q6URK4	Hnrnpa3	Heterogeneous nuclear ribonucleoprotein A3 (hnRNP A3)	0.158107	0.721018	0.999978	4.03101	7.55e-05	0.000118123	3.8729	9.47e-05	0.000141886	132
D4A3E3	Arid1a	AT-rich interaction domain 1A	0.271524	0.493046	0.999978	3.96108	4.05e-05	7.59e-05	3.68955	6.08e-05	0.000102051	131
G3V7T6	Sf3b1	Splicing factor 3b subunit 1 (Splicing factor 3b subunit 1 isoform CRA_b)	0.238899	0.560729	0.999978	4.0155	4.76e-05	8.46e-05	3.7766	6.76e-05	0.000109606	129
P16086	Sptan1	Spectrin alpha chain non-erythrocytic 1 (Alpha-II spectrin) (Fodrin alpha chain)	0.191071	0.513523	0.999978	3.67743	1.09e-05	3.38e-05	3.48636	1.48e-05	4.03e-05	128
P16086;D4A678	Sptan1	Spectrin alpha chain non-erythrocytic 1 (Alpha-II spectrin) (Fodrin alpha chain)	-0.546808	NA	NA	missing in NoAPEX	missing in NoAPEX	missing in NoAPEX	missing in NoAPEX	missing in NoAPEX	missing in NoAPEX	128
D4A962	Hnrnpul1	Heterogeneous nuclear ribonucleoprotein U-like 1 (Heterogeneous nuclear ribonucleoprotein U-like 1 (Predicted))	0.193502	0.713341	0.999978	4.25392	0.000148102	0.000200919	4.06041	0.000191999	0.000248616	125
P47942	Dpysl2	Dihydropyrimidinase-related protein 2 (DRP-2) (Collapsin response mediator protein 2) (CRMP-2) (Turned on after division 64 kDa protein) (TOAD-64)	-0.0143325	0.976385	0.999978	3.94942	0.000144859	0.00019729	3.96375	0.000141951	0.000194637	125
Q5U300	Uba1	Ubiquitin-like modifier-activating enzyme 1 (EC 6.2.1.45) (Ubiquitin-activating enzyme E1)	-0.039086	0.925225	0.999978	4.05376	5.32e-05	9.14e-05	4.09285	5.04e-05	8.94e-05	125
Q5U300;A0A0G2K8A5	Uba1	Ubiquitin-like modifier-activating enzyme 1 (EC 6.2.1.45) (Ubiquitin-activating enzyme E1)	-0.09585	0.854565	0.999978	4.07935	0.000184303	0.000240704	4.1752	0.000161929	0.000217078	125
Q562A2	Zfr	Zinc finger RNA-binding protein	0.248885	0.530139	0.999978	3.94085	4.27e-05	7.9e-05	3.69197	6.2e-05	0.000103531	124
A0A0G2JVW5	Huwe1	E3 ubiquitin-protein ligase HUWE1	0.00461848	0.989316	0.999978	3.74387	2.85e-05	5.92e-05	3.73925	2.87e-05	6.03e-05	122
A0A0G2K8W9	Sptbn1	Spectrin beta chain	0.120889	0.670881	0.999978	3.57762	1.16e-05	3.5e-05	3.45673	1.42e-05	3.94e-05	120
Q62826	Hnrnpm	Heterogeneous nuclear ribonucleoprotein M (hnRNP M) (M4 protein)	0.0726777	0.826603	0.999978	3.81266	2.03e-05	4.78e-05	3.73998	2.27e-05	5.19e-05	119
Q62826;A0A0G2JVD4	Hnrnpm	Heterogeneous nuclear ribonucleoprotein M (hnRNP M) (M4 protein)	-0.26599	0.547992	0.999978	4.67472	0.000161275	0.000215436	4.94071	0.000123581	0.000173871	119
A0A0G2K3Z9;Q63716		Thioredoxin domain-containing protein	-0.0703566	0.890322	0.999978	3.97647	0.000185942	0.000242151	4.04683	0.000168639	0.000223665	117
A0A0G2KBB9	Ank2	Ankyrin 2	-0.0532815	0.869311	0.999978	3.5477	2.69e-05	5.71e-05	3.60098	2.46e-05	5.49e-05	117
P59215	Gnao1	Guanine nucleotide-binding protein G(o) subunit alpha	-0.0545696	0.857873	0.999978	3.08654	4.21e-05	7.81e-05	3.14111	3.81e-05	7.35e-05	117
P21575	Dnm1	Dynamin-1 (EC 3.6.5.5) (B-dynamin) (D100) (Dynamin brain)	-0.0633303	0.854417	0.999978	3.07548	8.74e-05	0.000131946	3.13881	7.78e-05	0.000120957	114
D4A510	Smarcc2	SWI/SNF-related matrix-associated actin-dependent regulator of chromatin subfamily c member 2	0.285999	0.458534	0.999978	3.99912	3.23e-05	6.44e-05	3.71312	4.94e-05	8.83e-05	113
O08629	Trim28	Transcription intermediary factor 1-beta (TIF1-beta) (E3 SUMO-protein ligase TRIM28) (EC 2.3.2.27) (KRAB-associated protein 1) (Nuclear corepressor KAP-1) (RING-type E3 ubiquitin transferase TIF1-beta) (Tripartite motif-containing protein 28)	0.0269924	0.949476	0.999978	4.12332	5.5e-05	9.37e-05	4.09633	5.71e-05	9.72e-05	113
P04797;M0R590;D3ZGY4;E9PTV9;F1LUV3	Gapdh	Glyceraldehyde-3-phosphate dehydrogenase (GAPDH) (EC 1.2.1.12) (38 kDa BFA-dependent ADP-ribosylation substrate) (BARS-38) (Peptidyl-cysteine S-nitrosylase GAPDH) (EC 2.6.99.-)	-0.320981	0.230744	0.999978	2.21233	0.000389869	0.000467318	2.53331	0.00020486	0.000262531	113
P04797;M0R660;M0R590;D3ZGY4	Gapdh	Glyceraldehyde-3-phosphate dehydrogenase (GAPDH) (EC 1.2.1.12) (38 kDa BFA-dependent ADP-ribosylation substrate) (BARS-38) (Peptidyl-cysteine S-nitrosylase GAPDH) (EC 2.6.99.-)	-0.0737299	0.923382	0.999978	4.24648	0.00150451	0.00165832	4.32021	0.00137708	0.00152155	113
P04797;M0R660;M0R590;D3ZGY4;A0A0G2K8S2	Gapdh	Glyceraldehyde-3-phosphate dehydrogenase (GAPDH) (EC 1.2.1.12) (38 kDa BFA-dependent ADP-ribosylation substrate) (BARS-38) (Peptidyl-cysteine S-nitrosylase GAPDH) (EC 2.6.99.-)	-0.265658	0.836565	0.999978	2.59134	0.0919607	0.0929591	2.85699	0.0692335	0.0699726	113
P04797;M0R660;M0R590;D3ZGY4;E9PTN6	Gapdh	Glyceraldehyde-3-phosphate dehydrogenase (GAPDH) (EC 1.2.1.12) (38 kDa BFA-dependent ADP-ribosylation substrate) (BARS-38) (Peptidyl-cysteine S-nitrosylase GAPDH) (EC 2.6.99.-)	0.432333	0.696923	0.999978	3.41841	0.0330635	0.0338399	2.98608	0.0512929	0.0521198	113
P04797;M0R660;M0R590;D3ZGY4;E9PTN6;A0A0G2K8S2;Q9ESV6	Gapdh	Glyceraldehyde-3-phosphate dehydrogenase (GAPDH) (EC 1.2.1.12) (38 kDa BFA-dependent ADP-ribosylation substrate) (BARS-38) (Peptidyl-cysteine S-nitrosylase GAPDH) (EC 2.6.99.-)	0.140371	0.454903	0.999978	2.52417	7.13e-06	2.68e-05	2.3838	9.96e-06	3.25e-05	113
P04797;M0R660;M0R590;D3ZGY4;E9PTN6;D3ZWV2	Gapdh	Glyceraldehyde-3-phosphate dehydrogenase (GAPDH) (EC 1.2.1.12) (38 kDa BFA-dependent ADP-ribosylation substrate) (BARS-38) (Peptidyl-cysteine S-nitrosylase GAPDH) (EC 2.6.99.-)	-0.0180889	0.975828	0.999978	2.51864	0.00458007	0.00485625	2.53673	0.00442684	0.00469743	113
P04797;M0R660;M0R590;D3ZGY4;E9PTN6;E9PTV9;A0A0G2K8S2	Gapdh	Glyceraldehyde-3-phosphate dehydrogenase (GAPDH) (EC 1.2.1.12) (38 kDa BFA-dependent ADP-ribosylation substrate) (BARS-38) (Peptidyl-cysteine S-nitrosylase GAPDH) (EC 2.6.99.-)	0.183008	0.750805	0.999978	1.28638	0.166095	0.167074	1.10338	0.220548	0.221358	113
P04797;M0R660;M0R590;D3ZGY4;E9PTN6;E9PTV9;A0A0G2K8S2;D3ZWV2	Gapdh	Glyceraldehyde-3-phosphate dehydrogenase (GAPDH) (EC 1.2.1.12) (38 kDa BFA-dependent ADP-ribosylation substrate) (BARS-38) (Peptidyl-cysteine S-nitrosylase GAPDH) (EC 2.6.99.-)	-0.465074	0.708791	0.999978	2.19095	0.114511	0.115554	2.65603	0.0666052	0.0673449	113
P04797;M0R660;M0R590;D3ZGY4;E9PTN6;E9PTV9;A0A0G2K8S2;D3ZWV2;F1LUV3;F1M8P6	Gapdh	Glyceraldehyde-3-phosphate dehydrogenase (GAPDH) (EC 1.2.1.12) (38 kDa BFA-dependent ADP-ribosylation substrate) (BARS-38) (Peptidyl-cysteine S-nitrosylase GAPDH) (EC 2.6.99.-)	-0.095651	0.641749	0.999978	2.21238	2.84e-05	5.9e-05	2.30803	2.22e-05	5.12e-05	113
P04797;M0R660;M0R590;D3ZGY4;E9PTN6;E9PTV9;D3ZWV2	Gapdh	Glyceraldehyde-3-phosphate dehydrogenase (GAPDH) (EC 1.2.1.12) (38 kDa BFA-dependent ADP-ribosylation substrate) (BARS-38) (Peptidyl-cysteine S-nitrosylase GAPDH) (EC 2.6.99.-)	-0.0833159	0.843514	0.999978	1.87091	0.00358329	0.0038261	1.95422	0.00289658	0.00311233	113
P04797;M0R660;M0R590;D3ZGY4;E9PTN6;Q9ESV6	Gapdh	Glyceraldehyde-3-phosphate dehydrogenase (GAPDH) (EC 1.2.1.12) (38 kDa BFA-dependent ADP-ribosylation substrate) (BARS-38) (Peptidyl-cysteine S-nitrosylase GAPDH) (EC 2.6.99.-)	0.164866	0.622812	0.999978	3.01367	0.000549171	0.000637019	2.8488	0.000713685	0.000814703	113
P04797;M0R660;M0R590;E9PTN6	Gapdh	Glyceraldehyde-3-phosphate dehydrogenase (GAPDH) (EC 1.2.1.12) (38 kDa BFA-dependent ADP-ribosylation substrate) (BARS-38) (Peptidyl-cysteine S-nitrosylase GAPDH) (EC 2.6.99.-)	-0.000714235	0.996257	0.999978	2.37139	3.47e-06	1.79e-05	2.3721	3.47e-06	1.81e-05	113
G3V6H2	Prpf8	Pre-mRNA processing factor 8 isoform CRA_a (Pre-mRNA-processing factor 8)	0.379229	0.393116	0.999978	4.19598	5.24e-05	9.06e-05	3.81675	8.97e-05	0.000135614	112
P15999	Atp5f1a	ATP synthase subunit alpha mitochondrial (ATP synthase F1 subunit alpha)	-0.101542	0.771253	0.999978	2.8825	0.000132841	0.000184054	2.98404	0.000109351	0.000157647	112
P15999;A0A0G2K099	Atp5f1a	ATP synthase subunit alpha mitochondrial (ATP synthase F1 subunit alpha)	-0.024084	0.909346	0.999978	2.53616	1.6e-05	4.17e-05	2.56024	1.51e-05	4.09e-05	112
P62982;D4A0J6	Rps27a	Ubiquitin-40S ribosomal protein S27a (Ubiquitin carboxyl extension protein 80) [Cleaved into: Ubiquitin; 40S ribosomal protein S27a]	0.0953968	0.933657	0.999978	2.39507	0.0721458	0.0731094	2.29967	0.0813331	0.0820946	112
P62982;F1LU69	Rps27a	Ubiquitin-40S ribosomal protein S27a (Ubiquitin carboxyl extension protein 80) [Cleaved into: Ubiquitin; 40S ribosomal protein S27a]	0.221746	0.781905	0.999978	1.78363	0.0587182	0.05965	1.56189	0.0875069	0.0883044	112
P62982;F1LU69;F1M927;D4A0J6	Rps27a	Ubiquitin-40S ribosomal protein S27a (Ubiquitin carboxyl extension protein 80) [Cleaved into: Ubiquitin; 40S ribosomal protein S27a]	0.568507	0.33223	0.999978	1.98265	0.0103585	0.0107768	1.41414	0.0394182	0.0401832	112
P62982;P62986;P0CG51;Q63429	Rps27a	Ubiquitin-40S ribosomal protein S27a (Ubiquitin carboxyl extension protein 80) [Cleaved into: Ubiquitin; 40S ribosomal protein S27a]	0.234306	0.671041	0.999978	3.77896	0.00036388	0.000438604	3.54466	0.00051482	0.000601259	112
P62982;P62986;P0CG51;Q63429;F1LU69	Rps27a	Ubiquitin-40S ribosomal protein S27a (Ubiquitin carboxyl extension protein 80) [Cleaved into: Ubiquitin; 40S ribosomal protein S27a]	-0.244572	0.601902	0.999978	4.10206	9.12e-05	0.000136692	4.34663	6.57e-05	0.000107635	112
P62982;P62986;P0CG51;Q63429;F1LU69;F1M927	Rps27a	Ubiquitin-40S ribosomal protein S27a (Ubiquitin carboxyl extension protein 80) [Cleaved into: Ubiquitin; 40S ribosomal protein S27a]	-0.0970531	0.861257	0.999978	3.69812	0.000439875	0.000521611	3.79518	0.000382138	0.000459395	112
P62982;P62986;P0CG51;Q63429;F1M927	Rps27a	Ubiquitin-40S ribosomal protein S27a (Ubiquitin carboxyl extension protein 80) [Cleaved into: Ubiquitin; 40S ribosomal protein S27a]	-0.187493	0.778756	0.999978	4.05827	0.000708429	0.000808477	4.24577	0.000556465	0.000646579	112
D3ZN95	Hcfc1	Host cell factor C1	0.131627	0.694297	0.999978	3.80898	2.09e-05	4.87e-05	3.67735	2.57e-05	5.63e-05	111
P05065	Aldoa	Fructose-bisphosphate aldolase A (EC 4.1.2.13) (Muscle-type aldolase)	0.00744522	0.990801	0.999978	4.02386	0.000633748	0.000728934	4.01641	0.00064005	0.000736183	111
P05065;Q6AY07	Aldoa	Fructose-bisphosphate aldolase A (EC 4.1.2.13) (Muscle-type aldolase)	0.0194522	0.97101	0.999978	3.78932	0.0003175	0.000387604	3.76986	0.000326575	0.000397261	111
P34926	Map1a	Microtubule-associated protein 1A (MAP-1A) [Cleaved into: MAP1A heavy chain; MAP1 light chain LC2]	0.159767	0.627778	0.999978	3.50385	3.02e-05	6.17e-05	3.34408	3.95e-05	7.55e-05	110
Q8VHV7	Hnrnph1	Heterogeneous nuclear ribonucleoprotein H (hnRNP H) (Ratsg1) [Cleaved into: Heterogeneous nuclear ribonucleoprotein H N-terminally processed]	0.135858	0.773102	0.999978	3.99492	0.000114262	0.000163282	3.85906	0.000138763	0.000190969	110
P31000	Vim	Vimentin	0.105733	0.767192	0.999978	2.60591	0.000263351	0.000327948	2.50017	0.000330593	0.000401553	104
P31000;P21807	Vim	Vimentin	0.0182298	0.961723	0.999978	3.29785	0.000102005	0.000149307	3.27962	0.000105244	0.000153228	104
P31000;P48675	Vim	Vimentin	0.289336	0.542275	0.999978	3.07353	0.000472195	0.000555755	2.7842	0.00080134	0.000906806	104
O88778	Bsn	Protein bassoon	0.00281563	0.990999	0.999978	3.58699	5.57e-06	2.36e-05	3.58418	5.6e-06	2.37e-05	102
P50137	Tkt	Transketolase (TK) (EC 2.2.1.1)	-0.0901757	0.870461	0.999978	4.11098	0.000241122	0.000302658	4.20115	0.000213847	0.000272344	101
Q9QUL6	Nsf	Vesicle-fusing ATPase (EC 3.6.4.6) (N-ethylmaleimide-sensitive fusion protein) (NEM-sensitive fusion protein) (Vesicular-fusion protein NSF)	0.00919635	0.972184	0.999978	3.09443	1.82e-05	4.48e-05	3.08524	1.85e-05	4.59e-05	101
P15791	Camk2d	Calcium/calmodulin-dependent protein kinase type II subunit delta (CaM kinase II subunit delta) (CaMK-II subunit delta) (EC 2.7.11.17)	0.0663109	0.806141	0.999978	2.80403	3.64e-05	7.03e-05	2.73772	4.17e-05	7.87e-05	100
Q8K1P7	Smarca4	Transcription activator BRG1 (EC 3.6.4.-) (ATP-dependent helicase SMARCA4) (BRG1-associated factor 190A) (BAF190A) (Protein brahma homolog 1) (SNF2-beta) (SWI/SNF-related matrix-associated actin-dependent regulator of chromatin subfamily A member 4)	0.188404	0.677525	0.999978	4.12848	7.43e-05	0.000116728	3.94008	9.68e-05	0.00014424	100
Q5U2Y1	Gtf2i	General transcription factor II-I (GTFII-I) (TFII-I)	-0.0709179	0.855013	0.999978	3.86224	4.66e-05	8.35e-05	3.93316	4.2e-05	7.89e-05	99
D4A031	Ddx42	DEAD (Asp-Glu-Ala-Asp) box polypeptide 42 (Predicted) (DEAD-box helicase 42)	0.214006	0.620316	0.999978	4.23442	4.81e-05	8.5e-05	4.02041	6.47e-05	0.000106591	98
D3ZRG7	Rbm26	RNA-binding motif protein 26	0.103061	0.807781	0.999978	4.15428	5.03e-05	8.79e-05	4.05122	5.81e-05	9.86e-05	95
P47819	Gfap	Glial fibrillary acidic protein (GFAP)	-0.103758	0.772639	0.999978	2.64878	0.000248355	0.000311226	2.75254	0.000200776	0.000258185	95
Q5FVM4	Nono	Non-POU domain-containing octamer-binding protein (NonO protein)	0.287108	0.473632	0.999978	3.87287	4.86e-05	8.57e-05	3.58576	7.54e-05	0.000118138	95
D3ZUY8	Ap2a1	AP-2 complex subunit alpha	0.0203041	0.932041	0.999978	3.13116	9.35e-06	3.12e-05	3.11086	9.71e-06	3.2e-05	94
P11505	Atp2b1	Plasma membrane calcium-transporting ATPase 1 (EC 7.2.2.10) (Plasma membrane calcium ATPase isoform 1) (PMCA1) (Plasma membrane calcium pump isoform 1)	0.107373	0.691559	0.999978	3.29776	1.4e-05	3.88e-05	3.19038	1.7e-05	4.38e-05	91
P0CB49	Ylpm1	YLP motif-containing protein 1 (Nuclear protein ZAP3)	0.512348	0.289904	0.999978	4.33646	6.41e-05	0.000104547	3.82411	0.00013053	0.000181775	90
Q62910	Synj1	Synaptojanin-1 (EC 3.1.3.36) (Synaptic inositol 1 4 5-trisphosphate 5-phosphatase 1)	0.0413315	0.881351	0.999978	3.27425	1.73e-05	4.37e-05	3.23292	1.86e-05	4.6e-05	87
D3ZJH2	Sugp2	SURP and G patch domain-containing 2 (Splicing factor arginine/serine-rich 14 (Predicted))	0.362316	0.286581	0.999978	4.01082	1.31e-05	3.72e-05	3.64851	2.26e-05	5.19e-05	85
Q63413	Ddx39b	Spliceosome RNA helicase Ddx39b (EC 3.6.4.13) (56 kDa U2AF65-associated protein) (ATP-dependent RNA helicase p47) (DEAD box protein Uap56)	0.238046	0.49986	0.999978	4.05296	1.83e-05	4.49e-05	3.81491	2.59e-05	5.66e-05	85
Q9QWN8	Sptbn2	Spectrin beta chain non-erythrocytic 2 (Beta SpIII sigma 1) (Beta-III spectrin) (Glutamate transporter EAAT4-associated protein 41) (SPNB-3) (Spectrin-like protein GTRAP41)	0.245805	0.332355	0.999978	3.47501	5.74e-06	2.38e-05	3.2292	8.82e-06	3.03e-05	85
Q4QRB4	Tubb3	Tubulin beta-3 chain (Neuron-specific class III beta-tubulin)	-0.171553	0.623525	0.999978	3.1605	7.62e-05	0.000118864	3.33205	5.64e-05	9.66e-05	84
Q9QXY2	Srcin1	SRC kinase signaling inhibitor 1 (SNAP-25-interacting protein) (SNIP) (p130Cas-associated protein) (p140Cap)	-0.0243157	0.925108	0.999978	3.33521	1.05e-05	3.32e-05	3.35953	1.01e-05	3.26e-05	84
F1LR36	Supt6h	Transcription elongation factor spt6	0.314297	0.406345	0.999978	4.0341	2.65e-05	5.66e-05	3.7198	4.23e-05	7.92e-05	83
P62630;M0R757	Eef1a1	Elongation factor 1-alpha 1 (EF-1-alpha-1) (Elongation factor Tu) (EF-Tu) (Eukaryotic elongation factor 1 A-1) (eEF1A-1)	0.030724	0.944714	0.999978	2.92592	0.00046316	0.000545906	2.89519	0.000490344	0.000576784	82
P62630;M0R757;F1M6C2	Eef1a1	Elongation factor 1-alpha 1 (EF-1-alpha-1) (Elongation factor Tu) (EF-Tu) (Eukaryotic elongation factor 1 A-1) (eEF1A-1)	-0.157702	0.333028	0.999978	2.70923	1.84e-06	1.16e-05	2.86693	1.32e-06	9.35e-06	82
F1LPP8	Chd3	Chromodomain helicase DNA-binding protein 3	0.174652	0.60094	0.999978	3.76476	2.13e-05	4.92e-05	3.59011	2.81e-05	5.95e-05	79
P35704	Prdx2	Peroxiredoxin-2 (EC 1.11.1.15) (Thiol-specific antioxidant protein) (TSA) (Thioredoxin peroxidase 1) (Thioredoxin-dependent peroxide reductase 1)	0.136651	0.818627	0.999978	4.44525	0.000235146	0.000296338	4.3086	0.000279317	0.000345729	79
F1M787	Ctnnd2	Catenin delta-2	0.119319	0.67926	0.999978	3.58994	1.24e-05	3.63e-05	3.47062	1.51e-05	4.08e-05	78
Q4VSI4	Usp7	Ubiquitin carboxyl-terminal hydrolase 7 (EC 3.4.19.12) (Deubiquitinating enzyme 7) (Herpesvirus-associated ubiquitin-specific protease) (rHAUSP) (Ubiquitin thioesterase 7) (Ubiquitin-specific-processing protease 7)	0.056034	0.892323	0.999978	4.08625	4.9e-05	8.63e-05	4.03022	5.3e-05	9.26e-05	78
P11507	Atp2a2	Sarcoplasmic/endoplasmic reticulum calcium ATPase 2 (SERCA2) (SR Ca(2+)-ATPase 2) (EC 7.2.2.10) (Calcium pump 2) (Calcium-transporting ATPase sarcoplasmic reticulum type slow twitch skeletal muscle isoform) (Endoplasmic reticulum class 1/2 Ca(2+) ATPase)	0.0470977	0.855914	0.999978	2.91896	2.3e-05	5.15e-05	2.87186	2.52e-05	5.57e-05	76
P11507;P18596	Atp2a2	Sarcoplasmic/endoplasmic reticulum calcium ATPase 2 (SERCA2) (SR Ca(2+)-ATPase 2) (EC 7.2.2.10) (Calcium pump 2) (Calcium-transporting ATPase sarcoplasmic reticulum type slow twitch skeletal muscle isoform) (Endoplasmic reticulum class 1/2 Ca(2+) ATPase)	-0.0438187	0.929426	0.999978	2.40799	0.00227676	0.00247031	2.45181	0.0020798	0.0022626	76
P11507;Q64578	Atp2a2	Sarcoplasmic/endoplasmic reticulum calcium ATPase 2 (SERCA2) (SR Ca(2+)-ATPase 2) (EC 7.2.2.10) (Calcium pump 2) (Calcium-transporting ATPase sarcoplasmic reticulum type slow twitch skeletal muscle isoform) (Endoplasmic reticulum class 1/2 Ca(2+) ATPase)	0.00920209	0.971483	0.999978	3.08612	1.6e-05	4.17e-05	3.07692	1.63e-05	4.27e-05	76
P11507;Q64578;P18596	Atp2a2	Sarcoplasmic/endoplasmic reticulum calcium ATPase 2 (SERCA2) (SR Ca(2+)-ATPase 2) (EC 7.2.2.10) (Calcium pump 2) (Calcium-transporting ATPase sarcoplasmic reticulum type slow twitch skeletal muscle isoform) (Endoplasmic reticulum class 1/2 Ca(2+) ATPase)	0.00949075	0.975145	0.999978	2.35149	0.000197008	0.000253977	2.342	0.000201481	0.000258768	76
Q5U2U7	Rnmt	mRNA cap guanine-N7 methyltransferase (EC 2.1.1.56) (RG7MT1) (mRNA (guanine-N(7)-)-methyltransferase) (mRNA cap methyltransferase)	-0.109223	0.750757	0.999978	3.90117	2.15e-05	4.95e-05	4.01039	1.83e-05	4.57e-05	76
P05197	Eef2	Elongation factor 2 (EF-2)	-0.0415322	0.820263	0.999978	3.23671	1.61e-06	1.06e-05	3.27824	1.49e-06	1.02e-05	75
Q5M7V8	Thrap3	Thyroid hormone receptor-associated protein 3 (Thyroid hormone receptor-associated protein complex 150 kDa component) (Trap150)	0.208318	0.595109	0.999978	3.78985	5.16e-05	8.94e-05	3.58153	7.11e-05	0.000113416	75
Q62780	Ddx46	Probable ATP-dependent RNA helicase DDX46 (EC 3.6.4.13) (DEAD box protein 46) (Helicase of 117.4 kDa)	0.0452743	0.909194	0.999978	3.98267	4.47e-05	8.13e-05	3.9374	4.77e-05	8.63e-05	75
D4A9L2	Srsf1	RCG34610 isoform CRA_c (Serine and arginine-rich-splicing factor 1)	0.179563	0.676101	0.999978	3.76805	9.24e-05	0.000138339	3.58849	0.000121695	0.000171571	74
D4A9L2;Q5PPI1	Srsf1	RCG34610 isoform CRA_c (Serine and arginine-rich-splicing factor 1)	0.112495	0.712328	0.999978	3.32074	0.000147829	0.000200615	3.20825	0.000174426	0.000229341	74
G3V8Y5	Polr2b	DNA-directed RNA polymerase subunit beta (EC 2.7.7.6)	0.351773	0.34477	0.999978	3.8977	2.79e-05	5.85e-05	3.54592	4.8e-05	8.66e-05	74
O88453	Safb	Scaffold attachment factor B1 (SAF-B) (SAF-B1)	0.193171	0.677993	0.999978	4.17303	8.13e-05	0.000124895	3.97986	0.000106226	0.000154198	74
Q05962	Slc25a4	ADP/ATP translocase 1 (ADP ATP carrier protein 1) (Adenine nucleotide translocator 1) (ANT 1) (Solute carrier family 25 member 4)	-0.127906	0.639396	0.999978	3.46106	1.1e-05	3.4e-05	3.58896	8.86e-06	3.04e-05	73
Q5M7W5	Map4	Microtubule-associated protein 4 (MAP-4)	-0.10938	0.724217	0.999978	2.77529	8.32e-05	0.000127175	2.88467	6.68e-05	0.000108821	73
A0A0G2JXZ3	Atrx	Transcriptional regulator ATRX	0.11383	0.712706	0.999978	3.95243	1.07e-05	3.34e-05	3.8386	1.26e-05	3.69e-05	71
D4A3E1	Hnrnpll	Heterogeneous nuclear ribonucleoprotein L-like	-0.0236652	0.95593	0.999978	3.92641	7.49e-05	0.000117508	3.95008	7.24e-05	0.000114843	71
A0A140UHY3	Ewsr1	EWS RNA-binding protein 1	0.16539	0.817678	0.999978	4.34699	0.000726509	0.000828188	4.1816	0.000891994	0.00100261	70
D3ZG21	Tcf20	Transcription factor 20 (Transcription factor 20 (Mapped))	0.445842	0.265413	0.999978	4.08682	2.94e-05	6.05e-05	3.64098	5.7e-05	9.71e-05	70
F1M3W5	Dmxl2	Dmx-like 2	-0.0322998	0.918732	0.999978	3.23122	4.05e-05	7.6e-05	3.26352	3.83e-05	7.38e-05	69
P54319	Plaa	Phospholipase A-2-activating protein (PLA2P) (PLAP)	0.151183	0.67038	0.999978	3.6073	3.99e-05	7.52e-05	3.45612	5.1e-05	9.03e-05	69
Q641Y8	Ddx1	ATP-dependent RNA helicase DDX1 (EC 3.6.4.13) (DEAD box protein 1)	0.257239	0.542017	0.999978	4.01343	5.52e-05	9.4e-05	3.7562	8.05e-05	0.000124122	69
Q9WTP0	Epb41l1	Band 4.1-like protein 1 (Neuronal protein 4.1) (4.1N)	0.0362152	0.897595	0.999978	3.17827	2.26e-05	5.11e-05	3.14205	2.41e-05	5.4e-05	69
A0A0G2K2C7	Usp9x	Ubiquitin-specific peptidase 9 X-linked	-0.00323915	0.989796	0.999978	3.33481	9.3e-06	3.11e-05	3.33805	9.25e-06	3.1e-05	68
A0A0G2K2C7;A0A0G2JZU8	Usp9x	Ubiquitin-specific peptidase 9 X-linked	0.0988822	0.789631	0.999978	3.51643	6.06e-05	0.000100649	3.41755	7.13e-05	0.000113506	68
P07633	Pccb	Propionyl-CoA carboxylase beta chain mitochondrial (PCCase subunit beta) (EC 6.4.1.3) (Propanoyl-CoA:carbon dioxide ligase subunit beta)	-0.425488	0.280499	0.999978	1.31519	0.0105094	0.0109282	1.74068	0.00284744	0.00306274	68
P49911	Anp32a	Acidic leucine-rich nuclear phosphoprotein 32 family member A (Leucine-rich acidic nuclear protein) (LANP)	-0.0239524	0.960803	0.999978	4.1646	0.000111555	0.000160309	4.18855	0.000108009	0.00015631	68
Q3SWU3	Hnrnpdl	Heterogeneous nuclear ribonucleoprotein D-like (hnRNP D-like) (hnRNP DL)	0.14899	0.800602	0.999978	4.14261	0.00032683	0.000397808	3.99362	0.000399111	0.000478256	68
Q794E4	Hnrnpf	Heterogeneous nuclear ribonucleoprotein F (hnRNP F) [Cleaved into: Heterogeneous nuclear ribonucleoprotein F N-terminally processed]	0.181739	0.679792	0.999978	3.9096	8.61e-05	0.000130471	3.72786	0.000112656	0.000161127	68
D4AE00	Ap3b2	AP-3 complex subunit beta	-0.106329	0.68646	0.999978	3.32395	1.14e-05	3.48e-05	3.43028	9.51e-06	3.15e-05	67
G3V6L4	Kif5c	Kinesin-like protein	-0.0194765	0.948929	0.999978	3.22103	3.28e-05	6.5e-05	3.2405	3.17e-05	6.44e-05	67
Q63560	Map6	Microtubule-associated protein 6 (MAP-6) (145-kDa STOP) (STOP145) (Stable tubule-only polypeptide) (STOP)	-0.0719551	0.878677	0.999978	3.68809	0.000181792	0.000238108	3.76004	0.000163233	0.000218123	67
Q63754	Sncb	Beta-synuclein (Phosphoneuroprotein 14) (PNP 14)	-0.228914	0.676149	0.999978	4.13731	0.000213448	0.000271921	4.36623	0.000158186	0.000212977	67
Q63754;Q63544	Sncb	Beta-synuclein (Phosphoneuroprotein 14) (PNP 14)	0.383726	0.636984	0.999978	3.82864	0.00255948	0.00276097	3.44492	0.00428144	0.00454903	67
Q9JK11	Rtn4	Reticulon-4 (Foocen) (Glut4 vesicle 20 kDa protein) (Neurite outgrowth inhibitor) (Nogo protein)	-0.111477	0.71563	0.999978	3.71236	1.45e-05	3.95e-05	3.82383	1.22e-05	3.63e-05	67
D3ZC55	Hspa12a	Heat shock 70kDa protein 12A (Predicted) isoform CRA_a (Heat shock protein family A (Hsp70) member 12A)	0.026967	0.930216	0.999978	3.34181	2.85e-05	5.92e-05	3.31485	2.99e-05	6.18e-05	66
A0A0G2JZI2	Eprs	Glutamyl-prolyl-tRNA synthetase	-0.0282533	0.902454	0.999978	2.85929	1.31e-05	3.72e-05	2.88754	1.24e-05	3.65e-05	65
D4AC23	Cct7	T-complex protein 1 subunit eta (TCP-1-eta) (CCT-eta)	-0.0422744	0.860142	0.999978	2.8202	1.79e-05	4.43e-05	2.86248	1.64e-05	4.27e-05	65
F1LNL2	Smarca5	SWI/SNF related matrix associated actin dependent regulator of chromatin subfamily a member 5 (Predicted) isoform CRA_a (SWI/SNF-related matrix-associated actin-dependent regulator of chromatin subfamily a member 5)	0.134773	0.664526	0.999978	3.8169	1.33e-05	3.75e-05	3.68213	1.64e-05	4.27e-05	65
F1LNL2;F1M7H3	Smarca5	SWI/SNF related matrix associated actin dependent regulator of chromatin subfamily a member 5 (Predicted) isoform CRA_a (SWI/SNF-related matrix-associated actin-dependent regulator of chromatin subfamily a member 5)	0.0787977	0.7981	0.999978	3.77338	1.39e-05	3.86e-05	3.69458	1.57e-05	4.17e-05	65
P84092	Ap2m1	AP-2 complex subunit mu (AP-2 mu chain) (Adaptor protein complex AP-2 subunit mu) (Adaptor-related protein complex 2 subunit mu) (Clathrin assembly protein complex 2 mu medium chain) (Clathrin coat assembly protein AP50) (Clathrin coat-associated protein AP50) (Mu2-adaptin) (Plasma membrane adaptor AP-2 50 kDa protein)	-0.0196967	0.935295	0.999978	2.97565	1.4e-05	3.88e-05	2.99535	1.35e-05	3.83e-05	65
F1LNJ2	Snrnp200	U5 small nuclear ribonucleoprotein 200 kDa helicase (EC 3.6.4.13) (BRR2 homolog) (U5 snRNP-specific 200 kDa protein) (U5-200KD)	0.357154	0.203801	0.999978	3.897	4.46e-06	2.07e-05	3.53985	7.84e-06	2.8e-05	64
P47860	Pfkp	ATP-dependent 6-phosphofructokinase platelet type (ATP-PFK) (PFK-P) (EC 2.7.1.11) (6-phosphofructokinase type C) (Phosphofructo-1-kinase isozyme C) (PFK-C) (Phosphohexokinase)	0.0858553	0.79666	0.999978	3.15943	6.09e-05	0.000100971	3.07357	7.12e-05	0.000113444	64
P55266	Adar	Double-stranded RNA-specific adenosine deaminase (DRADA) (EC 3.5.4.37)	0.028352	0.935836	0.999978	3.5852	4.12e-05	7.68e-05	3.55685	4.31e-05	8.03e-05	64
P62762	Vsnl1	Visinin-like protein 1 (VILIP) (21 kDa CABP) (Neural visinin-like protein 1) (NVL-1) (NVP-1)	-0.178742	0.740933	0.999978	4.11125	0.000208411	0.000266	4.28999	0.000164478	0.000219358	64
Q924N5	Acsbg1	Long-chain-fatty-acid--CoA ligase ACSBG1 (EC 6.2.1.3) (Acyl-CoA synthetase bubblegum family member 1) (Gonadotropin-regulated long chain acyl CoA synthetase) (GR-LACS)	-0.0896896	0.766439	0.999978	3.18731	3.28e-05	6.5e-05	3.277	2.79e-05	5.93e-05	64
D4A6L0	Gpr158	Probable G-protein coupled receptor 158	-0.271433	0.521539	0.999978	3.71343	8.69e-05	0.000131504	3.98486	5.82e-05	9.88e-05	63
P18484	Ap2a2	AP-2 complex subunit alpha-2 (100 kDa coated vesicle protein C) (Adaptor protein complex AP-2 subunit alpha-2) (Adaptor-related protein complex 2 subunit alpha-2) (Alpha-adaptin C) (Alpha2-adaptin) (Clathrin assembly protein complex 2 alpha-C large chain) (Plasma membrane adaptor HA2/AP2 adaptin alpha C subunit)	0.0110601	0.965638	0.999978	3.14377	1.42e-05	3.9e-05	3.13271	1.45e-05	3.98e-05	63
Q9JKL8	Adnp	Activity-dependent neuroprotector homeobox protein (Activity-dependent neuroprotective protein)	0.196418	0.592414	0.999978	3.79374	3.5e-05	6.81e-05	3.59733	4.75e-05	8.61e-05	63
Q9WVB1	Rab6a	Ras-related protein Rab-6A (Rab-6)	-0.0350591	0.90186	0.999978	2.60899	7.43e-05	0.000116728	2.64405	6.89e-05	0.000111285	63
P49791	Nup153	Nuclear pore complex protein Nup153 (153 kDa nucleoporin) (Nucleoporin Nup153)	0.282478	0.445993	0.999978	4.01689	2.48e-05	5.42e-05	3.73441	3.77e-05	7.3e-05	62
Q6RJR6	Rtn3	Reticulon-3	-0.0515646	0.88594	0.999978	3.80775	3.27e-05	6.49e-05	3.85931	3.02e-05	6.23e-05	62
F1LM55	Ccar2	Cell cycle and apoptosis regulator 2	-0.00656321	0.987092	0.999978	4.04806	4.63e-05	8.32e-05	4.05462	4.58e-05	8.38e-05	61
F7FF45	Numa1	Nuclear mitotic apparatus protein 1	0.0857339	0.726169	0.999978	3.59494	4.75e-06	2.12e-05	3.5092	5.48e-06	2.35e-05	61
P19332	Mapt	Microtubule-associated protein tau (Neurofibrillary tangle protein) (Paired helical filament-tau) (PHF-tau)	0.0304867	0.948554	0.999978	3.97301	0.000122067	0.000172272	3.94253	0.000127463	0.000178414	60
P97536	Cand1	Cullin-associated NEDD8-dissociated protein 1 (Cullin-associated and neddylation-dissociated protein 1) (TBP-interacting protein of 120 kDa A) (TBP-interacting protein 120A) (p120 CAND1)	0.019376	0.942422	0.999978	3.31432	1.35e-05	3.78e-05	3.29494	1.39e-05	3.9e-05	60
P97536;Q9R0L4	Cand1	Cullin-associated NEDD8-dissociated protein 1 (Cullin-associated and neddylation-dissociated protein 1) (TBP-interacting protein of 120 kDa A) (TBP-interacting protein 120A) (p120 CAND1)	0.221623	0.720495	0.999978	2.84389	0.00296055	0.00318357	2.62226	0.00438474	0.00465396	60
Q1LZ53	Dnmt3a	DNA (cytosine-5)-methyltransferase 3A (Dnmt3a) (EC 2.1.1.37)	0.13969	0.658413	0.999978	3.88998	1.31e-05	3.72e-05	3.75029	1.62e-05	4.24e-05	60
Q1LZ53;Q1LZ51	Dnmt3a	DNA (cytosine-5)-methyltransferase 3A (Dnmt3a) (EC 2.1.1.37)	0.203417	0.681934	0.999978	4.25403	0.00010521	0.000153015	4.05062	0.000138565	0.00019076	60
Q63537	Syn2	Synapsin-2 (Synapsin II)	0.0707385	0.834005	0.999978	3.3193	4.97e-05	8.73e-05	3.24856	5.63e-05	9.63e-05	60
Q63537;O70441	Syn2	Synapsin-2 (Synapsin II)	0.100364	0.7328	0.999978	3.3251	2.18e-05	5e-05	3.22473	2.61e-05	5.68e-05	60
F1LM66	Eftud2	Elongation factor Tu GTP-binding domain-containing 2	0.316482	0.512381	0.999978	4.2129	8.92e-05	0.000134284	3.89642	0.000138535	0.00019076	59
F1M3H8	LOC681410	Hypothetical protein LOC681410	0.245186	0.63103	0.999978	4.03689	0.000162695	0.000216885	3.79171	0.000230445	0.000290592	59
P05708	Hk1	Hexokinase-1 (EC 2.7.1.1) (Brain form hexokinase) (Hexokinase type I) (HK I) (Hexokinase-A)	0.154869	0.578742	0.999978	2.91967	3.25e-05	6.47e-05	2.7648	4.44e-05	8.21e-05	59
P05708;M0R3X7	Hk1	Hexokinase-1 (EC 2.7.1.1) (Brain form hexokinase) (Hexokinase type I) (HK I) (Hexokinase-A)	0.145672	0.585059	0.999978	3.27497	1.71e-05	4.34e-05	3.1293	2.22e-05	5.12e-05	59
P05708;P27881	Hk1	Hexokinase-1 (EC 2.7.1.1) (Brain form hexokinase) (Hexokinase type I) (HK I) (Hexokinase-A)	-0.0794651	0.625045	0.999978	2.56268	3.04e-06	1.64e-05	2.64214	2.54e-06	1.47e-05	59
D3ZHV2	Macf1	Microtubule-actin cross-linking factor 1 (Actin cross-linking family 7)	-0.0973796	0.736212	0.999978	3.19706	2.49e-05	5.42e-05	3.29444	2.09e-05	4.97e-05	58
P11598	Pdia3	Protein disulfide-isomerase A3 (EC 5.3.4.1) (58 kDa glucose-regulated protein) (58 kDa microsomal protein) (p58) (Disulfide isomerase ER-60) (Endoplasmic reticulum resident protein 57) (ER protein 57) (ERp57) (Endoplasmic reticulum resident protein 60) (ER protein 60) (ERp60) (HIP-70) (Q-2)	0.425822	0.184285	0.999978	2.46685	0.000128246	0.000178837	2.04103	0.000366175	0.000441111	58
P28480	Tcp1	T-complex protein 1 subunit alpha (TCP-1-alpha) (CCT-alpha)	-0.0161656	0.956595	0.999978	2.84341	5.86e-05	9.81e-05	2.85958	5.67e-05	9.68e-05	58
P41516	Top2a	DNA topoisomerase 2-alpha (EC 5.6.2.2) (DNA topoisomerase II alpha isozyme)	0.0911792	0.853925	0.999978	4.14067	0.00012509	0.000175331	4.04949	0.000141727	0.000194394	58
D3ZQM0	Sf3a1	Splicing factor 3a subunit 1 (Splicing factor 3a subunit 1 (Predicted))	0.170344	0.62877	0.999978	4.01083	2.04e-05	4.8e-05	3.84049	2.62e-05	5.71e-05	57
D4A853	Cic	Capicua transcriptional repressor	0.0841937	0.685046	0.999978	3.6566	1.61e-06	1.06e-05	3.57241	1.85e-06	1.18e-05	57
D4ACW0	Rbm6	RNA-binding motif protein 6 (Similar to Rbm6 protein (Predicted))	0.415233	0.354312	0.999978	4.17522	5.5e-05	9.37e-05	3.75999	9.97e-05	0.00014728	57
Q4KLH4	Pspc1	Paraspeckle component 1	0.162059	0.747886	0.999978	4.03395	0.000157304	0.000210958	3.8719	0.000197662	0.000254901	57
Q63540	Atxn1	Ataxin-1 (Spinocerebellar ataxia type 1 protein homolog)	0.236856	0.567695	0.999978	4.20413	3.87e-05	7.35e-05	3.96728	5.4e-05	9.37e-05	57
Q9QX81	Hnrnpab	Heterogeneous nuclear ribonucleoprotein A/B (RCG34663 isoform CRA_a) (Type A/B hnRNP p40 (Heterogeneous nuclear ribonucleoprotein))	0.147499	0.812952	0.999978	4.487	0.000285991	0.000352907	4.3395	0.000343478	0.000415848	57
D3ZAI0	U2surp	U2 snRNP-associated SURP domain-containing	0.0541719	0.872525	0.999978	3.77639	2.38e-05	5.27e-05	3.72222	2.59e-05	5.66e-05	56
F1LSC3	Sf1	Splicing factor 1	0.195429	0.681911	0.999978	4.33748	7.51e-05	0.000117727	4.14206	9.75e-05	0.00014519	56
P06685	Atp1a1	Sodium/potassium-transporting ATPase subunit alpha-1 (Na(+)/K(+) ATPase alpha-1 subunit) (EC 7.2.2.13) (Sodium pump subunit alpha-1)	0.0884126	0.745893	0.999978	3.07961	2.22e-05	5.06e-05	2.9912	2.62e-05	5.71e-05	56
P09117	Aldoc	Fructose-bisphosphate aldolase C (EC 4.1.2.13) (Brain-type aldolase)	-0.0511959	0.915274	0.999978	3.34006	0.000352885	0.000426104	3.39126	0.000324728	0.000395603	56
Q6P3V8	Eif4a1	Eukaryotic translation initiation factor 4A1 (Eukaryotic translation initiation factor 4A1 isoform CRA_c)	0.0897123	0.791964	0.999978	3.11646	7.39e-05	0.000116392	3.02675	8.72e-05	0.00013241	56
D3ZMS1	Sf3b2	Splicing factor 3b subunit 2	0.346109	0.441691	0.999978	4.276	5.25e-05	9.06e-05	3.92989	8.48e-05	0.000129356	55
P62815	Atp6v1b2	V-type proton ATPase subunit B brain isoform (V-ATPase subunit B 2) (Endomembrane proton pump 58 kDa subunit) (Vacuolar proton pump subunit B 2)	-0.171085	0.588254	0.999978	2.84137	7.77e-05	0.000120696	3.01246	5.57e-05	9.59e-05	55
P62815;D3ZZS8	Atp6v1b2	V-type proton ATPase subunit B brain isoform (V-ATPase subunit B 2) (Endomembrane proton pump 58 kDa subunit) (Vacuolar proton pump subunit B 2)	0.0575562	0.823568	0.999978	2.09485	0.000147308	0.00020004	2.03729	0.000172103	0.000226942	55
Q792H5	Celf2	CUGBP Elav-like family member 2 (CELF-2) (Bruno-like protein 3) (CUG triplet repeat RNA-binding protein 2) (CUG-BP2) (CUG-BP- and ETR-3-like factor 2) (ELAV-type RNA-binding protein 3) (ETR-3) (Protein ETR-R3) (Neuroblastoma apoptosis-related RNA-binding protein) (rNapor) (RNA-binding protein BRUNOL-3)	0.0535182	0.916059	0.999978	4.21373	0.000131214	0.000182417	4.16021	0.00014096	0.000193537	55
Q9WTT6	Gda	Guanine deaminase (Guanase) (Guanine aminase) (EC 3.5.4.3) (Guanine aminohydrolase) (GAH)	0.0837666	0.806543	0.999978	3.69479	2.89e-05	5.98e-05	3.61102	3.3e-05	6.63e-05	55
D3ZPL1	Cpsf6	Cleavage and polyadenylation specific factor 6 68kDa (Predicted) isoform CRA_b (Cleavage and polyadenylation-specific factor 6)	0.14659	0.757817	0.999978	4.08145	0.000106139	0.000154094	3.93486	0.000130379	0.000181639	54
D3ZVQ0	Usp5	Ubiquitin carboxyl-terminal hydrolase (EC 3.4.19.12)	0.0181818	0.963689	0.999978	3.98714	4.61e-05	8.32e-05	3.96896	4.73e-05	8.58e-05	54
D3ZVW3	Zc3h4	Zinc finger CCCH-type-containing 4	0.207786	0.571105	0.999978	3.97759	2.64e-05	5.66e-05	3.7698	3.6e-05	7.05e-05	54
D4A5R3	Ahdc1	AT hook DNA-binding motif -containing 1	0.217692	0.486504	0.999978	3.99521	9.79e-06	3.19e-05	3.77752	1.36e-05	3.84e-05	54
D4A914	Xrn2	5'-3' exoribonuclease (EC 3.1.13.-)	0.336352	0.369931	0.999978	4.13552	2.12e-05	4.9e-05	3.79917	3.45e-05	6.84e-05	54
G3V6T1	Copa	Coatomer subunit alpha	-0.0152232	0.943186	0.999978	2.88781	7.96e-06	2.87e-05	2.90303	7.72e-06	2.78e-05	54
O09175	Rnpep	Aminopeptidase B (AP-B) (EC 3.4.11.6) (Arginine aminopeptidase) (Arginyl aminopeptidase) (Cytosol aminopeptidase IV)	-0.105058	0.73107	0.999978	3.22221	3.28e-05	6.5e-05	3.32727	2.72e-05	5.83e-05	54
P55161	Nckap1	Nck-associated protein 1 (NAP 1) (Membrane-associated protein HEM-2) (p125Nap1)	-0.0762412	0.806415	0.999978	3.21238	3.75e-05	7.19e-05	3.28862	3.27e-05	6.6e-05	54
P63319	Prkcg	Protein kinase C gamma type (PKC-gamma) (EC 2.7.11.13)	-0.0344989	0.913708	0.999978	3.02137	6.14e-05	0.000101597	3.05587	5.76e-05	9.78e-05	54
Q63347	Psmc2	26S proteasome regulatory subunit 7 (26S proteasome AAA-ATPase subunit RPT1) (Proteasome 26S subunit ATPase 2) (Protein MSS1)	0.0278794	0.921025	0.999978	3.49247	1.3e-05	3.72e-05	3.46459	1.37e-05	3.84e-05	54
Q99JD4	Clasp2	CLIP-associating protein 2 (Cytoplasmic linker-associated protein 2)	-0.0140576	0.956658	0.999978	3.62563	6.45e-06	2.53e-05	3.63968	6.3e-06	2.55e-05	54
Q99MZ8	Lasp1	LIM and SH3 domain protein 1 (LASP-1)	-0.0208086	0.970878	0.999978	3.92404	0.000369844	0.000445269	3.94485	0.000359329	0.00043363	54
A0A0G2K2B4	Ncor1	Nuclear receptor corepressor 1	0.207861	0.381715	0.999978	3.48875	4.02e-06	1.95e-05	3.28089	5.76e-06	2.41e-05	53
D3ZKX8	Fam169a	Family with sequence similarity 169 member A	0.0648446	0.893837	0.999978	3.93971	0.0001492	0.000202342	3.87487	0.000163695	0.000218527	53
P08413	Camk2b	Calcium/calmodulin-dependent protein kinase type II subunit beta (CaM kinase II subunit beta) (CaMK-II subunit beta) (EC 2.7.11.17)	-0.0499098	0.838155	0.999978	2.83119	1.94e-05	4.65e-05	2.8811	1.75e-05	4.45e-05	53
P16638	Acly	ATP-citrate synthase (EC 2.3.3.8) (ATP-citrate (pro-S-)-lyase) (Citrate cleavage enzyme)	-0.115332	0.642056	0.999978	3.09429	1.21e-05	3.57e-05	3.20963	9.75e-06	3.2e-05	53
P61765	Stxbp1	Syntaxin-binding protein 1 (N-Sec1) (Protein unc-18 homolog 1) (Unc18-1) (Protein unc-18 homolog A) (Unc-18A) (p67) (rbSec1)	-0.0068482	0.977653	0.999978	3.17387	1.01e-05	3.24e-05	3.18072	9.97e-06	3.25e-05	53
Q62936	Dlg3	Disks large homolog 3 (PSD-95/SAP90-related protein 1) (Synapse-associated protein 102) (SAP-102) (SAP102)	0.214227	0.467837	0.999978	3.71692	1.05e-05	3.32e-05	3.50269	1.48e-05	4.03e-05	53
Q6AXQ0	Sae1	SUMO-activating enzyme subunit 1 (Ubiquitin-like 1-activating enzyme E1A) [Cleaved into: SUMO-activating enzyme subunit 1 N-terminally processed]	0.164512	0.723138	0.999978	4.16087	8.27e-05	0.000126742	3.99635	0.000103906	0.000151983	53
A0A0G2K402	Myef2	Myelin expression factor 2	0.193303	0.607281	0.999978	4.04899	2.79e-05	5.86e-05	3.85569	3.7e-05	7.2e-05	52
A0A0G2K904	Sltm	RCG56631 isoform CRA_d (SAFB-like transcription modulator)	0.333752	0.336468	0.999978	4.00251	1.58e-05	4.16e-05	3.66876	2.62e-05	5.71e-05	52
P11275	Camk2a	Calcium/calmodulin-dependent protein kinase type II subunit alpha (CaM kinase II subunit alpha) (CaMK-II subunit alpha) (EC 2.7.11.17)	-0.084665	0.778728	0.999978	2.96456	4.92e-05	8.65e-05	3.04923	4.18e-05	7.88e-05	52
P27653	Mthfd1	C-1-tetrahydrofolate synthase cytoplasmic (C1-THF synthase) [Includes: Methylenetetrahydrofolate dehydrogenase (EC 1.5.1.5); Methenyltetrahydrofolate cyclohydrolase (EC 3.5.4.9); Formyltetrahydrofolate synthetase (EC 6.3.4.3)]	-0.0118747	0.962347	0.999978	2.95584	1.8e-05	4.46e-05	2.96771	1.76e-05	4.46e-05	52
P27653;D3ZZM8	Mthfd1	C-1-tetrahydrofolate synthase cytoplasmic (C1-THF synthase) [Includes: Methylenetetrahydrofolate dehydrogenase (EC 1.5.1.5); Methenyltetrahydrofolate cyclohydrolase (EC 3.5.4.9); Formyltetrahydrofolate synthetase (EC 6.3.4.3)]	-0.110448	0.657842	0.999978	3.0104	1.47e-05	3.98e-05	3.12084	1.19e-05	3.58e-05	52
P30427	Plec	Plectin (PCN) (PLTN) (Plectin-1)	-0.0246039	0.904371	0.999978	2.6376	1.05e-05	3.32e-05	2.66221	9.98e-06	3.25e-05	52
Q62952	Dpysl3	Dihydropyrimidinase-related protein 3 (DRP-3) (Collapsin response mediator protein 4) (CRMP-4) (TOAD-64/Ulip/CRMP) (TUC-4b)	-0.0561245	0.865537	0.999978	3.29963	4.65e-05	8.35e-05	3.35575	4.23e-05	7.92e-05	52
Q6AYU5	Pcbp2	Poly(rC)-binding protein 2	-0.04569	0.905922	0.999978	3.91782	4.22e-05	7.82e-05	3.96351	3.95e-05	7.54e-05	52
Q6AYU5;D4A8D6	Pcbp2	Poly(rC)-binding protein 2	-0.296667	0.612366	0.999978	3.81364	0.000606702	0.000699004	4.11031	0.000405013	0.000484195	52
D4ABK7	Hnrnph3	Heterogeneous nuclear ribonucleoprotein H3 (Heterogeneous nuclear ribonucleoprotein H3 (2H9) (Predicted) isoform CRA_c)	0.237737	0.699614	0.999978	4.65377	0.000214314	0.000272769	4.41604	0.000286233	0.000353222	51
F1M3P6	Scai	Protein SCAI	0.088389	0.857551	0.999978	3.96331	0.000154926	0.000208451	3.87492	0.000175701	0.00023072	51
F1M820	Sorbs1	Sorbin and SH3 domain-containing protein 1	-0.0381929	0.892058	0.999978	3.3802	1.58e-05	4.16e-05	3.41839	1.48e-05	4.03e-05	51
G3V6Y6	Pygb	Alpha-1 4 glucan phosphorylase (EC 2.4.1.1)	0.0929559	0.771806	0.999978	3.14494	4.99e-05	8.73e-05	3.05198	5.92e-05	0.000100013	51
G3V6Y6;P09811	Pygb	Alpha-1 4 glucan phosphorylase (EC 2.4.1.1)	-0.0956485	0.669923	0.999978	3.13843	6.23e-06	2.5e-05	3.23408	5.23e-06	2.28e-05	51
O35987	Nsfl1c	NSFL1 cofactor p47 (XY body-associated protein XY40) (p97 cofactor p47)	0.297363	0.327305	0.999978	3.92089	8.08e-06	2.89e-05	3.62352	1.28e-05	3.71e-05	51
P11980	Pkm	Pyruvate kinase PKM (EC 2.7.1.40) (Pyruvate kinase muscle isozyme)	-0.115022	0.639302	0.999978	2.44067	4.46e-05	8.12e-05	2.55569	3.42e-05	6.8e-05	51
P11980;P12928	Pkm	Pyruvate kinase PKM (EC 2.7.1.40) (Pyruvate kinase muscle isozyme)	-0.156247	0.606949	0.999978	3.44	2.08e-05	4.85e-05	3.59625	1.61e-05	4.24e-05	51
P62804	H4c2	Histone H4 [Cleaved into: Osteogenic growth peptide (OGP)]	0.205995	0.691177	0.999978	3.96761	0.000199007	0.000255831	3.76162	0.000267243	0.000331887	51
P70501	Rbm10	RNA-binding protein 10 (RNA-binding motif protein 10) (RNA-binding protein S1-1)	0.224351	0.609311	0.999978	4.17332	5.71e-05	9.64e-05	3.94897	7.82e-05	0.000121337	51
Q91V33	Khdrbs1	KH domain-containing RNA-binding signal transduction-associated protein 1 (GAP-associated tyrosine phosphoprotein p62) (Src-associated in mitosis 68 kDa protein) (Sam68) (p21 Ras GTPase-activating protein-associated p62) (p68)	0.185693	0.707818	0.999978	4.17121	0.000117155	0.000166546	3.98552	0.000151241	0.000204838	51
D4A0U3	Zfp638	Zinc finger protein 638 (Zinc finger matrin-like (Predicted) isoform CRA_a)	0.191419	0.532734	0.999978	3.76952	1.26e-05	3.66e-05	3.5781	1.7e-05	4.38e-05	50
O89038	Mef2d	Myocyte-specific enhancer factor 2D	0.109853	0.830797	0.999978	4.17611	0.000146628	0.000199314	4.06626	0.000170167	0.000225258	50
P56558	Ogt	UDP-N-acetylglucosamine--peptide N-acetylglucosaminyltransferase 110 kDa subunit (EC 2.4.1.255) (O-GlcNAc transferase subunit p110) (O-linked N-acetylglucosamine transferase 110 kDa subunit) (OGT)	0.0733881	0.804709	0.999978	3.75843	1.15e-05	3.48e-05	3.68504	1.29e-05	3.73e-05	50
P62909	Rps3	40S ribosomal protein S3 (EC 4.2.99.18)	0.132185	0.672103	0.999978	2.92735	6.32e-05	0.000103592	2.79517	8.21e-05	0.0001261	50
P62909;D3ZVH2	Rps3	40S ribosomal protein S3 (EC 4.2.99.18)	0.0140576	0.951853	0.999978	2.89287	1.3e-05	3.72e-05	2.87881	1.34e-05	3.82e-05	50
P62909;D3ZVH2;A0A0G2K689	Rps3	40S ribosomal protein S3 (EC 4.2.99.18)	0.0572222	0.852968	0.999978	2.87691	6.78e-05	0.000108922	2.81969	7.6e-05	0.000118918	50
P63245	Rack1	Receptor of activated protein C kinase 1 (Guanine nucleotide-binding protein subunit beta-2-like 1) (Receptor for activated C kinase) (Receptor of activated protein kinase C 1) [Cleaved into: Receptor of activated protein C kinase 1 N-terminally processed]	-0.0573352	0.712233	0.999978	3.0664	8.3e-07	6.55e-06	3.12374	7.44e-07	6.18e-06	50
P63245;A0A0G2JY24	Rack1	Receptor of activated protein C kinase 1 (Guanine nucleotide-binding protein subunit beta-2-like 1) (Receptor for activated C kinase) (Receptor of activated protein kinase C 1) [Cleaved into: Receptor of activated protein C kinase 1 N-terminally processed]	-0.261791	0.380519	0.999978	2.84364	4.95e-05	8.7e-05	3.10543	2.99e-05	6.18e-05	50
Q5XIW8	Sart1	U4/U6.U5 tri-snRNP-associated protein 1 (Squamous cell carcinoma antigen recognized by T-cells 1) (SART-1) (rSART-1)	0.176454	0.709488	0.999978	4.24878	8.19e-05	0.000125649	4.07233	0.000104111	0.000152119	50
Q62950	Crmp1	Dihydropyrimidinase-related protein 1 (DRP-1) (Collapsin response mediator protein 1) (CRMP-1) (Inactive dihydropyrimidinase)	-0.120228	0.733968	0.999978	3.08846	9.61e-05	0.00014261	3.20869	7.74e-05	0.00012052	50
Q6IRJ7	Anxa7	Annexin	0.00386162	0.990865	0.999978	3.46839	3.89e-05	7.38e-05	3.46453	3.92e-05	7.5e-05	50
Q9QZA2	Pdcd6ip	Programmed cell death 6-interacting protein (ALG-2-interacting protein 1)	0.108901	0.753977	0.999978	3.62857	3.48e-05	6.78e-05	3.51967	4.14e-05	7.83e-05	50
D3ZEI6	Ncoa5	Nuclear receptor coactivator 5 (Nuclear receptor coactivator 5 (Predicted))	0.39443	0.285938	0.999978	3.92327	2.41e-05	5.31e-05	3.52884	4.44e-05	8.2e-05	49
F1M4A4	Kif1a	Kinesin-like protein KIF1A	-0.121851	0.479429	0.999978	2.95379	1.73e-06	1.12e-05	3.07564	1.36e-06	9.56e-06	49
P13234	Camk4	Calcium/calmodulin-dependent protein kinase type IV (CaMK IV) (EC 2.7.11.17) (CaM kinase-GR) (Calspermin)	-0.213144	0.65179	0.999978	3.69546	0.000173779	0.000229447	3.9086	0.000126994	0.000177818	49
Q4V8E1	Gatad2b	GATA zinc finger domain-containing 2B	0.23973	0.544478	0.999978	3.98432	3.99e-05	7.52e-05	3.74459	5.69e-05	9.7e-05	49
Q66HD0	Hsp90b1	Endoplasmin (94 kDa glucose-regulated protein) (GRP-94) (Heat shock protein 90 kDa beta member 1)	0.0426895	0.88602	0.999978	1.96799	0.000459893	0.000542366	1.9253	0.00051769	0.000604095	49
Q6P0K8	Jup	Junction plakoglobin	-0.293362	0.174892	0.999978	1.6936	0.000113482	0.000162508	1.98697	4.58e-05	8.38e-05	49
Q6P9T8	Tubb4b	Tubulin beta-4B chain (Tubulin beta-2C chain)	-0.0544707	0.766769	0.999978	3.34016	1.36e-06	9.41e-06	3.39464	1.24e-06	8.94e-06	49
A0A0G2K4G0	Rai1	Retinoic acid-induced 1	0.310975	0.281824	0.999978	3.62363	9.1e-06	3.08e-05	3.31265	1.53e-05	4.11e-05	48
D4A2P1	Ccar1	Cell division cycle and apoptosis regulator 1 (Similar to cell division cycle and apoptosis regulator 1 (Predicted) isoform CRA_a)	0.065467	0.875464	0.999978	4.03411	5.54e-05	9.42e-05	3.96865	6.08e-05	0.000102129	48
Q4V7C6	Gmps	GMP synthase [glutamine-hydrolyzing] (EC 6.3.5.2) (GMP synthetase) (Glutamine amidotransferase)	0.0199919	0.962408	0.999978	4.01775	6.22e-05	0.000102547	3.99776	6.4e-05	0.000105799	48
Q9JHL4	Dbnl	Drebrin-like protein (Actin-binding protein 1) (Abp1) (SH3 domain-containing protein 7)	-0.0607535	0.841793	0.999978	3.44043	2.23e-05	5.09e-05	3.50118	2.02e-05	4.87e-05	48
Q9Z0W5	Pacsin1	Protein kinase C and casein kinase substrate in neurons protein 1 (Dynamin proline-rich domain-interacting protein) (Dynamin PRD-interacting protein) (Synaptic dynamin-associated protein I) (Syndapin-1) (Syndapin-I) (SdpI)	-0.0586422	0.903061	0.999978	3.68766	0.000205077	0.000262669	3.74631	0.000187871	0.000244274	48
A0A0G2K654	Hist1h1c	Histone cluster 1 H1 family member c (RCG45246)	0.20462	0	0	1.28132	0	0	1.0767	0	0	47
B2RZ74	Snrnp70	Small nuclear ribonucleoprotein U1 subunit 70 (Snrp70 protein) (U1 small nuclear ribonucleoprotein polypeptide A (Predicted) isoform CRA_c)	0.153672	0.735057	0.999978	4.00778	9.04e-05	0.00013562	3.8541	0.000112675	0.000161127	47
B5DEG8	Sec24c	LOC685144 protein (RCG41932) (SEC24 homolog C COPII coat complex component)	0.091551	0.744698	0.999978	3.49053	1.27e-05	3.69e-05	3.39898	1.49e-05	4.04e-05	47
D3ZTL0	Tcerg1	Transcription elongation regulator 1	0.194786	0.601916	0.999978	3.9431	3.12e-05	6.28e-05	3.74832	4.17e-05	7.86e-05	47
D3ZTL0;D4AE82	Tcerg1	Transcription elongation regulator 1	0.125761	0.510465	0.999978	3.75275	1.52e-06	1.03e-05	3.62699	1.86e-06	1.19e-05	47
I6L9G6	Tardbp	RCG31562 isoform CRA_c (TAR DNA-binding protein) (Tardbp protein)	0.0754001	0.843587	0.999978	3.87342	4.19e-05	7.78e-05	3.79802	4.69e-05	8.53e-05	47
P35213	Ywhab	14-3-3 protein beta/alpha (Prepronerve growth factor RNH-1) (Protein kinase C inhibitor protein 1) (KCIP-1) [Cleaved into: 14-3-3 protein beta/alpha N-terminally processed]	-0.0714382	0.808335	0.999978	2.98389	4.18e-05	7.77e-05	3.05533	3.65e-05	7.12e-05	47
P82995	Hsp90aa1	Heat shock protein HSP 90-alpha (Heat shock 86 kDa) (HSP 86) (HSP86)	-0.0746645	0.732277	0.999978	3.14998	5.27e-06	2.26e-05	3.22464	4.6e-06	2.12e-05	47
P82995;D3ZXC7	Hsp90aa1	Heat shock protein HSP 90-alpha (Heat shock 86 kDa) (HSP 86) (HSP86)	-0.875692	0.16274	0.999978	0.898214	0.283042	0.283735	1.77391	0.0706614	0.0713757	47
Q66HA8	Hsph1	Heat shock protein 105 kDa (Heat shock 110 kDa protein)	-0.0597023	0.807275	0.999978	3.33068	7.55e-06	2.78e-05	3.39038	6.81e-06	2.64e-05	47
A0A0G2JT63	Cyfip2	Cytoplasmic FMR1-interacting protein 2	0.0160099	0.961877	0.999978	3.29008	5.06e-05	8.82e-05	3.27407	5.2e-05	9.14e-05	46
A0A0G2K9I8;Q63009	LOC100361025	Protein arginine methyltransferase 1-like	-0.103426	0.813482	0.999978	3.9526	8.13e-05	0.000124895	4.05603	7.02e-05	0.000112517	46
A0A0G2K9J2	Atp6v1h	V-type proton ATPase subunit H	-0.112581	0.650186	0.999978	2.99642	1.46e-05	3.97e-05	3.109	1.18e-05	3.56e-05	46
D4A133	Atp6v1a	ATPase H+-transporting V1 subunit A (RCG52629)	0.0330855	0.904291	0.999978	2.88683	3.46e-05	6.75e-05	2.85374	3.69e-05	7.19e-05	46
M0RDJ7	Tceal5	RCG20041 isoform CRA_a (Transcription elongation factor A-like 5)	0.0321242	0.941591	0.999978	2.87599	0.000480264	0.000564765	2.84386	0.00051027	0.000596796	46
P06686	Atp1a2	Sodium/potassium-transporting ATPase subunit alpha-2 (Na(+)/K(+) ATPase alpha-2 subunit) (EC 7.2.2.13) (Na(+)/K(+) ATPase alpha(+) subunit) (Sodium pump subunit alpha-2)	-0.0872928	0.759793	0.999978	2.85126	4.5e-05	8.16e-05	2.93855	3.78e-05	7.32e-05	46
P07825	Syp	Synaptophysin (Major synaptic vesicle protein p38)	-0.0591873	0.926914	0.999978	3.85484	0.000791362	0.000898617	3.91402	0.000729924	0.000830925	46
P09951	Syn1	Synapsin-1 (Synapsin I)	0.192086	0.634456	0.999978	3.22673	0.00015404	0.000207463	3.03464	0.000216748	0.000275268	46
Q76IJ9	Elavl3	ELAV-like protein	0.208846	0.574234	0.999978	4.14287	2.26e-05	5.11e-05	3.93402	3.04e-05	6.26e-05	46
Q8R478	Wbp2	WW domain-binding protein 2 (WBP-2)	0.00524135	0.992736	0.999978	4.11571	0.00030098	0.000369085	4.11046	0.000303091	0.000371341	46
Q91Z79	Ppfia3	Liprin-alpha-3 (Protein tyrosine phosphatase receptor type f polypeptide-interacting protein alpha-3) (PTPRF-interacting protein alpha-3)	-0.057526	0.808604	0.999978	3.23301	7.54e-06	2.78e-05	3.29054	6.8e-06	2.64e-05	46
P37377	Snca	Alpha-synuclein	-0.210047	0.713397	0.999978	3.8891	0.00038273	0.000459299	4.09914	0.000287035	0.000353999	45
Q00566	Mecp2	Methyl-CpG-binding protein 2 (MeCp-2 protein) (MeCp2)	0.00521317	0.988933	0.999978	3.84773	3.99e-05	7.52e-05	3.84252	4.03e-05	7.66e-05	45
Q63028	Add1	Alpha-adducin (Erythrocyte adducin subunit alpha)	0.00889522	0.975305	0.999978	3.44946	1.59e-05	4.17e-05	3.44057	1.62e-05	4.24e-05	45
Q7TPB1	Cct4	T-complex protein 1 subunit delta (TCP-1-delta) (CCT-delta)	-0.00338985	0.985068	0.999978	2.53772	6.47e-06	2.54e-05	2.54111	6.42e-06	2.57e-05	45
Q8VIJ5	Oga	Protein O-GlcNAcase (OGA) (EC 3.2.1.169) (Beta-N-acetylhexosaminidase) (Beta-hexosaminidase) (Bifunctional protein NCOAT) (Meningioma-expressed antigen 5) (N-acetyl-beta-D-glucosaminidase) (N-acetyl-beta-glucosaminidase)	-0.0531181	0.854106	0.999978	2.92896	4.19e-05	7.78e-05	2.98207	3.78e-05	7.31e-05	45
A0A0G2JY58	Pogz	Pogo transposable element-derived with ZNF domain	0.0456836	0.881324	0.999978	3.50602	2.08e-05	4.85e-05	3.46033	2.24e-05	5.15e-05	44
A0A0G2JYE0	Atxn2l	Ataxin 2-like	0.0991512	0.735591	0.999978	3.77966	1.03e-05	3.28e-05	3.68051	1.2e-05	3.6e-05	44
A0A0G2K719	Ddx3x	DEAD-box helicase 3 X-linked	-0.135208	0	0	1.60337	0	0	1.73858	0	0	44
A0A0G2K719;D3ZN21	Ddx3x	DEAD-box helicase 3 X-linked	-0.054515	0.634327	0.999978	2.6513	5.64e-06	2.36e-05	2.70582	5.1e-06	2.25e-05	44
B1WC49	Api5	Api5 protein (Apoptosis inhibitor 5) (RCG26895 isoform CRA_b)	0.25032	0.53368	0.999978	3.89431	4.98e-05	8.73e-05	3.64399	7.26e-05	0.000115054	44
B5DFK6	Ap3d1	Adaptor-related protein complex 3 subunit delta 1 (Adaptor-related protein complex 3 delta 1 subunit isoform CRA_b) (Ap3d1 protein)	-0.182602	0.494157	0.999978	3.17152	1.5e-05	4.04e-05	3.35412	1.08e-05	3.4e-05	44
D3ZXN9	Ncor2	Nuclear receptor co-repressor 2 (Nuclear receptor co-repressor 2 (Predicted) isoform CRA_a)	0.15725	0.690895	0.999978	4.13637	3.39e-05	6.64e-05	3.97912	4.24e-05	7.92e-05	44
E9PTG1	Smarca2	SWI/SNF-related matrix-associated actin-dependent regulator of chromatin subfamily a member 2	0.222691	0.534955	0.999978	4.05601	2.05e-05	4.8e-05	3.83332	2.84e-05	5.98e-05	44
E9PU01	Chd4	Chromodomain helicase DNA-binding protein 4	0.0980745	0.697271	0.999978	3.44984	7.14e-06	2.68e-05	3.35177	8.45e-06	2.95e-05	44
F1LX07	Slc25a12	Solute carrier family 25 member 12	-0.120569	0.702309	0.999978	3.146	4.47e-05	8.13e-05	3.26657	3.6e-05	7.05e-05	44
M0RD63	Ranbp3	RAN-binding protein 3	0.0241621	0.950739	0.999978	3.96624	4.21e-05	7.81e-05	3.94208	4.36e-05	8.11e-05	44
P18298	Mat2a	S-adenosylmethionine synthase isoform type-2 (AdoMet synthase 2) (EC 2.5.1.6) (Methionine adenosyltransferase 2) (MAT 2) (Methionine adenosyltransferase II) (MAT-II)	-0.0536214	0.851692	0.999978	3.46168	1.53e-05	4.09e-05	3.5153	1.4e-05	3.91e-05	44
P18298;P13444	Mat2a	S-adenosylmethionine synthase isoform type-2 (AdoMet synthase 2) (EC 2.5.1.6) (Methionine adenosyltransferase 2) (MAT 2) (Methionine adenosyltransferase II) (MAT-II)	-0.0503194	0.917386	0.999978	3.94852	0.000190798	0.000247138	3.99884	0.000177818	0.000232903	44
P62944	Ap2b1	AP-2 complex subunit beta (AP105B) (Adaptor protein complex AP-2 subunit beta) (Adaptor-related protein complex 2 subunit beta) (Beta-2-adaptin) (Beta-adaptin) (Clathrin assembly protein complex 2 beta large chain) (Plasma membrane adaptor HA2/AP2 adaptin beta subunit)	-0.14797	0.639719	0.999978	3.55832	2.19e-05	5e-05	3.70629	1.73e-05	4.42e-05	44
Q00981	Uchl1	Ubiquitin carboxyl-terminal hydrolase isozyme L1 (UCH-L1) (EC 3.4.19.12) (Neuron cytoplasmic protein 9.5) (PGP 9.5) (PGP9.5) (Ubiquitin thioesterase L1)	-0.254892	0.604014	0.999978	3.71457	0.000207216	0.000264722	3.96946	0.000143152	0.000196014	44
Q4FZT9	Psmd2	26S proteasome non-ATPase regulatory subunit 2	0.043216	0.892006	0.999978	3.46197	2.81e-05	5.87e-05	3.41875	3.02e-05	6.22e-05	44
Q63622	Dlg2	Disks large homolog 2 (Channel-associated protein of synapse-110) (Chapsyn-110) (Postsynaptic density protein PSD-93)	0.150784	0.702156	0.999978	3.8249	5.24e-05	9.06e-05	3.67412	6.59e-05	0.000107963	44
Q66HG8	Ik	Protein Red (Cytokine IK) (IK factor)	0.400205	0.263864	0.999978	3.95224	1.87e-05	4.56e-05	3.55203	3.46e-05	6.85e-05	44
Q66HG8;Q7TPK4	Ik	Protein Red (Cytokine IK) (IK factor)	0.469483	0.304095	0.999978	4.63645	3.19e-05	6.39e-05	4.16697	5.88e-05	9.95e-05	44
Q9WU82	Ctnnb1	Catenin beta-1 (Beta-catenin)	-0.000464375	0.998915	0.999978	3.6449	3.14e-05	6.32e-05	3.64536	3.14e-05	6.4e-05	44
D3ZTF1	Slc4a1ap	Solute carrier family 4 member 1 adaptor protein	0.216779	0.645013	0.999978	3.89311	0.00012687	0.000177341	3.67633	0.000174792	0.000229748	43
D4ACB8	Cct8	Chaperonin subunit 8 (Theta) (Predicted) isoform CRA_a (Chaperonin-containing TCP1 subunit 8)	-0.0365859	0.851841	0.999978	2.90809	4.56e-06	2.08e-05	2.94468	4.24e-06	2.04e-05	43
M0R7E6		ARS2 domain-containing protein	0.132278	0.752097	0.999978	4.00938	5.71e-05	9.64e-05	3.8771	6.91e-05	0.000111556	43
P47858	Pfkm	ATP-dependent 6-phosphofructokinase muscle type (ATP-PFK) (PFK-M) (EC 2.7.1.11) (6-phosphofructokinase type A) (Phosphofructo-1-kinase isozyme A) (PFK-A) (Phosphohexokinase)	-0.0469269	0.852708	0.999978	2.95185	1.85e-05	4.53e-05	2.99878	1.69e-05	4.37e-05	43
Q5FVJ0	Rufy3	Protein RUFY3 (RUN and FYVE domain-containing protein 3) (Rap2-interacting protein x) (RIPx) (Single axon-regulated protein) (Singar)	0.0461468	0.892447	0.999978	3.505	3.91e-05	7.39e-05	3.45885	4.21e-05	7.9e-05	43
Q66HL2	Cttn	Src substrate cortactin	0.228508	0.561977	0.999978	3.90159	4.44e-05	8.09e-05	3.67309	6.26e-05	0.00010413	43
Q6AYT3	Rtcb	RNA-splicing ligase RtcB homolog (EC 6.5.1.8) (3'-phosphate/5'-hydroxy nucleic acid ligase) (p55)	0.112192	0.786531	0.999978	3.78622	7.49e-05	0.000117508	3.67403	8.88e-05	0.000134554	43
A0A0G2K2M9	Srrm2	Serine/arginine repetitive matrix 2	0.22919	0.335545	0.999978	3.54499	3.53e-06	1.8e-05	3.3158	5.23e-06	2.28e-05	42
B5DF91	Elavl1	ELAV-like protein 1 (Hu-antigen R) (HuR)	0.0558822	0.900479	0.999978	4.16791	6.77e-05	0.000108862	4.11203	7.31e-05	0.000115502	42
D3ZAX5	Cherp	Calcium homeostasis endoplasmic reticulum protein (Calcium homeostasis endoplasmic reticulum protein (Predicted))	0.0997525	0.812179	0.999978	4.03794	5.63e-05	9.52e-05	3.93818	6.49e-05	0.00010674	42
O88600	Hspa4	Heat shock 70 kDa protein 4 (Ischemia responsive 94 kDa protein)	-0.16669	0.677705	0.999978	3.69306	7e-05	0.000111679	3.85975	5.45e-05	9.43e-05	42
P09895	Rpl5	60S ribosomal protein L5	0.0384521	0.896072	0.999978	2.57406	9.76e-05	0.000144375	2.53561	0.000106242	0.000154198	42
P09895;D3ZHP8	Rpl5	60S ribosomal protein L5	0.0414432	0.826392	0.999978	2.959	3.32e-06	1.75e-05	2.91756	3.61e-06	1.85e-05	42
P11506	Atp2b2	Plasma membrane calcium-transporting ATPase 2 (PMCA2) (EC 7.2.2.10) (Plasma membrane calcium ATPase isoform 2) (Plasma membrane calcium pump isoform 2)	0.0245007	0.927666	0.999978	2.87319	3.18e-05	6.38e-05	2.84869	3.34e-05	6.68e-05	42
P70475	Myt1l	Myelin transcription factor 1-like protein (MyT1-L) (MyT1L) (Neural zinc finger factor 1) (NZF-1)	0.249598	0.45862	0.999978	3.93755	1.61e-05	4.17e-05	3.68795	2.35e-05	5.31e-05	42
P70475;D3ZYT5;Q9QX27	Myt1l	Myelin transcription factor 1-like protein (MyT1-L) (MyT1L) (Neural zinc finger factor 1) (NZF-1)	-0.548626	0.0785818	0.785639	3.6457	4.61e-05	8.32e-05	4.19432	2.32e-05	5.28e-05	42
Q8CG07	Wrnip1	ATPase WRNIP1 (EC 3.6.1.3) (Werner helicase-interacting protein 1)	0.0361226	0.929849	0.999978	4.03246	5.04e-05	8.79e-05	3.99633	5.3e-05	9.27e-05	42
A0A0G2JY73	Eif4g3	Eukaryotic translation initiation factor 4 gamma 3	0.0791204	0.727161	0.999978	3.60404	2.99e-06	1.61e-05	3.52492	3.41e-06	1.78e-05	41
A0A0G2K0J4	Nipbl	Nipped-B protein	0.129552	0.530481	0.999978	3.51708	1.85e-06	1.16e-05	3.38753	2.31e-06	1.37e-05	41
D3ZT52	Pbrm1	Polybromo 1	0.166828	0.4406	0.999978	3.74177	1.6e-06	1.06e-05	3.57494	2.09e-06	1.28e-05	41
O08837	Cdc5l	Cell division cycle 5-like protein (Cdc5-like protein) (Pombe Cdc5-related protein)	0.229415	0.509312	0.999978	4.02033	1.77e-05	4.41e-05	3.79092	2.48e-05	5.52e-05	41
P41499	Ptpn11	Tyrosine-protein phosphatase non-receptor type 11 (EC 3.1.3.48) (Protein-tyrosine phosphatase 1D) (PTP-1D) (Protein-tyrosine phosphatase SYP) (SH-PTP2) (SHP-2) (Shp2)	-0.0141998	0.958527	0.999978	3.186	1.88e-05	4.56e-05	3.2002	1.83e-05	4.56e-05	41
P50475	Aars1	Alanine--tRNA ligase cytoplasmic (EC 6.1.1.7) (Alanyl-tRNA synthetase) (AlaRS)	-0.0521601	0.859328	0.999978	3.06435	3.6e-05	6.96e-05	3.11651	3.26e-05	6.58e-05	41
Q5U2S7	Psmd3	Proteasome (Prosome macropain) 26S subunit non-ATPase 3 (Proteasome (Prosome macropain) 26S subunit non-ATPase 3 isoform CRA_b) (Proteasome 26S subunit non-ATPase 3)	-0.0902278	0.72741	0.999978	2.83817	2.61e-05	5.63e-05	2.92839	2.18e-05	5.06e-05	41
Q5XI32	Capzb	F-actin-capping protein subunit beta (CapZ beta)	0.03397	0.912863	0.999978	3.49416	2.31e-05	5.16e-05	3.46019	2.44e-05	5.45e-05	41
Q62599	Mta1	Metastasis-associated protein MTA1	-0.0131148	0.970657	0.999978	3.92562	2.63e-05	5.64e-05	3.93873	2.58e-05	5.64e-05	41
Q63092	Camkv	CaM kinase-like vesicle-associated protein (1G5)	0.0809683	0.776055	0.999978	3.46802	1.43e-05	3.92e-05	3.38705	1.64e-05	4.28e-05	41
Q6NYB7	Rab1A	Ras-related protein Rab-1A	0.0689027	0.757451	0.999978	2.4197	2.8e-05	5.86e-05	2.3508	3.3e-05	6.64e-05	41
Q812D1	Psip1	PC4 and SFRS1-interacting protein (Lens epithelium-derived growth factor)	0.146251	0.697361	0.999978	3.9131	3.5e-05	6.81e-05	3.76685	4.36e-05	8.1e-05	41
Q9JMB3	Epb41l3	Erythrocyte membrane protein band 4.1-like 3 (Erythrocyte protein band 4.1-like 3 isoform CRA_d) (Type II brain 4.1)	-0.0957063	0.705989	0.999978	3.02694	1.59e-05	4.16e-05	3.12265	1.33e-05	3.79e-05	41
Q9JMB3;A0A0G2K161	Epb41l3	Erythrocyte membrane protein band 4.1-like 3 (Erythrocyte protein band 4.1-like 3 isoform CRA_d) (Type II brain 4.1)	0.104336	0.772401	0.999978	2.44315	0.000396296	0.000474189	2.33881	0.000501958	0.000588419	41
Q9R1Z0	Vdac3	Voltage-dependent anion-selective channel protein 3 (VDAC-3) (rVDAC3) (Outer mitochondrial membrane protein porin 3)	-0.12254	0.611785	0.999978	3.1935	8.47e-06	2.96e-05	3.31604	6.8e-06	2.64e-05	41
Q9Z1M9	Smc1a	Structural maintenance of chromosomes protein 1A (SMC protein 1A) (SMC-1A)	0.0486183	0.883814	0.999978	3.65969	2.63e-05	5.64e-05	3.61108	2.84e-05	5.98e-05	41
D4A3Q3	Ncoa1	Nuclear receptor coactivator	0.218153	0.649316	0.999978	4.32847	0.000102041	0.000149307	4.11032	0.000136479	0.000188712	40
P0DP31;P0DP30;P0DP29;D4ABV5	Calm3	Calmodulin-3	0.199848	0.710377	0.999978	3.13951	0.000870328	0.000981755	2.93967	0.00122759	0.00136115	40
P0DP31;P0DP30;P0DP29;D4ABV5;M0RCJ6	Calm3	Calmodulin-3	-0.375767	0.441342	0.999978	2.31762	0.0480855	0.0489335	2.69339	0.0307578	0.0314486	40
P0DP31;P0DP30;P0DP29;D4ABV5;Q304F3	Calm3	Calmodulin-3	-0.0660452	0.931787	0.999978	3.86629	0.00196717	0.00214863	3.93234	0.00180552	0.00197628	40
P0DP31;P0DP30;P0DP29;D4ABV5;Q5U206	Calm3	Calmodulin-3	-0.515665	0.575006	0.999978	2.90395	0.0400114	0.0408387	3.41962	0.0228042	0.023404	40
P0DP31;P0DP30;P0DP29;Q5U206	Calm3	Calmodulin-3	-0.0794177	0.844576	0.999978	2.99387	0.000248404	0.000311226	3.07329	0.000214924	0.000273376	40
P60825	Cirbp	Cold-inducible RNA-binding protein (A18 hnRNP) (Glycine-rich RNA-binding protein CIRP)	-0.0219286	0.9611	0.999978	3.93925	9.69e-05	0.000143532	3.96118	9.39e-05	0.000140936	40
Q4QQT3	Celf1	CUGBP Elav-like family member 1 (CELF-1) (Bruno-like protein 2) (CUG triplet repeat RNA-binding protein 1) (CUG-BP1) (CUG-BP- and ETR-3-like factor 1) (RNA-binding protein BRUNOL-2)	0.117867	0.780978	0.999978	4.10802	5.36e-05	9.2e-05	3.99015	6.33e-05	0.000104812	40
Q62806	Znf148	Zinc finger protein 148 (Transcription factor ZBP-89) (Zinc finger DNA-binding protein 89)	0.21456	0.508195	0.999978	4.15199	9.76e-06	3.19e-05	3.93743	1.33e-05	3.8e-05	40
Q8CJB9	Rnf40	E3 ubiquitin-protein ligase BRE1B (BRE1-B) (EC 2.3.2.27) (RING finger protein 40) (RING-type E3 ubiquitin transferase BRE1B) (Syntaxin-1-interacting RING finger protein) (Protein staring)	0.127623	0.707553	0.999978	3.88898	2.04e-05	4.8e-05	3.76136	2.47e-05	5.5e-05	40
Q9JJ50	Hgs	Hepatocyte growth factor-regulated tyrosine kinase substrate (SNAP-25-interacting protein Hrs-2)	0.138427	0.736694	0.999978	3.93126	5.78e-05	9.72e-05	3.79284	7.09e-05	0.000113127	40
A0A0G2JY26	Dnajc6	DnaJ heat shock protein family (Hsp40) member C6	-9.68e-05	0.999742	0.999978	3.63927	1.48e-05	3.99e-05	3.63937	1.48e-05	4.03e-05	39
A0A0G2K3H5	Sin3a	SIN3 transcription regulator family member A	0.00526194	0.988359	0.999978	3.83251	3.22e-05	6.43e-05	3.82725	3.25e-05	6.57e-05	39
F1LML7	Hip1r	Huntingtin-interacting protein 1-related	0.0769476	0.806041	0.999978	3.21995	3.85e-05	7.32e-05	3.143	4.43e-05	8.19e-05	39
F1LP64	Trip12	E3 ubiquitin-protein ligase TRIP12 (EC 2.3.2.26) (HECT-type E3 ubiquitin transferase TRIP12) (Thyroid receptor-interacting protein 12) (TR-interacting protein 12) (TRIP-12)	0.102745	0.68713	0.999978	3.58677	6.07e-06	2.46e-05	3.48403	7.2e-06	2.7e-05	39
M0R4L7;G3V9C7;G3V8B3;D3ZWM5;A0A0G2JXE0;A0A0G2JXI9;Q00715;A0A0G2K7R1	Hist1h2bl	Histone H2B	0.195595	0.701421	0.999978	3.4207	0.000533174	0.000620573	3.22511	0.000730464	0.000831309	39
M0R4L7;G3V9C7;G3V8B3;D3ZWM5;A0A0G2JXE0;A0A0G2JXI9;Q00729	Hist1h2bl	Histone H2B	0.0865213	0.821214	0.999978	2.04119	0.00141983	0.00156836	1.95467	0.00177184	0.00194097	39
O35303	Dnm1l	Dynamin-1-like protein (EC 3.6.5.5) (Dynamin-like protein)	-0.0789171	0.741035	0.999978	3.10897	9.65e-06	3.17e-05	3.18789	8.34e-06	2.92e-05	39
P06761	Hspa5	Endoplasmic reticulum chaperone BiP (EC 3.6.4.10) (78 kDa glucose-regulated protein) (GRP-78) (Binding-immunoglobulin protein) (BiP) (Heat shock protein 70 family protein 5) (HSP70 family protein 5) (Heat shock protein family A member 5) (Immunoglobulin heavy chain-binding protein) (Steroidogenesis-activator polypeptide)	0.21769	0.396681	0.999978	2.38876	5.75e-05	9.69e-05	2.17107	9.89e-05	0.000146598	39
P20651	Ppp3cb	Serine/threonine-protein phosphatase 2B catalytic subunit beta isoform (EC 3.1.3.16) (CAM-PRP catalytic subunit) (Calmodulin-dependent calcineurin A subunit beta isoform) (CNA beta)	0.17411	0.571757	0.999978	3.87164	1.12e-05	3.44e-05	3.69753	1.46e-05	4e-05	39
P31596	Slc1a2	Excitatory amino acid transporter 2 (GLT-1) (Sodium-dependent glutamate/aspartate transporter 2) (GLUT-R) (Solute carrier family 1 member 2)	0.159924	0.752209	0.999978	3.43042	0.000394848	0.000473052	3.2705	0.000511308	0.000597839	39
P32551	Uqcrc2	Cytochrome b-c1 complex subunit 2 mitochondrial (Complex III subunit 2) (Core protein II) (Ubiquinol-cytochrome-c reductase complex core protein 2)	-0.0761574	0.769774	0.999978	2.67731	3.8e-05	7.25e-05	2.75347	3.23e-05	6.55e-05	39
Q02563	Sv2a	Synaptic vesicle glycoprotein 2A (Synaptic vesicle protein 2) (Synaptic vesicle protein 2A)	0.0441626	0.902301	0.999978	3.56921	4.76e-05	8.46e-05	3.52505	5.12e-05	9.04e-05	39
Q05140	Snap91	Clathrin coat assembly protein AP180 (91 kDa synaptosomal-associated protein) (Clathrin coat-associated protein AP180)	0.00917937	0.982387	0.999978	3.78604	7.79e-05	0.000120965	3.77686	7.9e-05	0.000122456	39
Q5BJZ3	Nnt	Nicotinamide nucleotide transhydrogenase	-0.184731	0.419469	0.999978	2.86051	1.06e-05	3.34e-05	3.04524	7.36e-06	2.71e-05	39
Q5FVM2	Psme3	Proteaseome (Prosome macropain) 28 subunit 3 (Proteasome (Prosome macropain) activator subunit 3) (Proteasome activator subunit 3)	-1.19927	0.0979255	0.912373	1.84106	0.142067	0.14315	3.04033	0.0377918	0.038554	39
Q5FVM2;A0A0G2JWZ2	Psme3	Proteaseome (Prosome macropain) 28 subunit 3 (Proteasome (Prosome macropain) activator subunit 3) (Proteasome activator subunit 3)	-0.689655	0.172319	0.999978	3.61164	0.000188255	0.000244386	4.30129	7.04e-05	0.000112703	39
Q5PPJ6	Lars	Leucyl-tRNA synthetase	-0.00835227	0.975499	0.999978	2.79209	3.93e-05	7.43e-05	2.80044	3.86e-05	7.43e-05	39
Q5XIT1	Mapre3	Microtubule-associated protein RP/EB family member 3 (EB1 protein family member 3) (EBF3) (End-binding protein 3) (EB3) (RP3)	-0.13691	0.758003	0.999978	3.66711	0.000132556	0.000183785	3.80402	0.000107873	0.000156168	39
Q68FR6	Eef1g	Elongation factor 1-gamma (EF-1-gamma) (eEF-1B gamma)	-0.0728115	0.799216	0.999978	3.14064	2.64e-05	5.65e-05	3.21345	2.31e-05	5.26e-05	39
Q6AY02	Rbm17	RNA-binding motif protein 17	0.032219	0.935978	0.999978	3.90854	5.29e-05	9.1e-05	3.87632	5.55e-05	9.56e-05	39
Q794F9	Slc3a2	4F2 cell-surface antigen heavy chain (4F2hc) (Solute carrier family 3 member 2) (CD antigen CD98)	-0.241201	0.403343	0.999978	2.75551	4.98e-05	8.73e-05	2.99671	3.08e-05	6.3e-05	39
A0A0G2JUG7	Iqsec1	IQ motif and Sec7 domain ArfGEF 1	-0.0791679	0.80323	0.999978	3.80056	1.6e-05	4.17e-05	3.87973	1.42e-05	3.94e-05	38
F1LM47	Sucla2	Succinate--CoA ligase [ADP-forming] subunit beta mitochondrial (EC 6.2.1.5) (ATP-specific succinyl-CoA synthetase subunit beta) (A-SCS) (Succinyl-CoA synthetase beta-A chain) (SCS-betaA)	-0.118388	0.601537	0.999978	2.76216	1.36e-05	3.81e-05	2.88055	1.07e-05	3.38e-05	38
F1LNI5	Ppm1g	Protein phosphatase 1G (EC 3.1.3.16) (Protein phosphatase magnesium-dependent 1 gamma)	0.0726618	0.854541	0.999978	3.8805	5.11e-05	8.9e-05	3.80783	5.7e-05	9.71e-05	38
G3V9M3	Wdr47	RCG28460 (WD repeat domain 47)	0.00103968	0.996642	0.999978	3.51333	5.92e-06	2.43e-05	3.51229	5.93e-06	2.46e-05	38
M0RC54	Bod1l1	Biorientation of chromosomes in cell division 1-like 1	-0.201393	0.538141	0.999978	3.61052	2.35e-05	5.22e-05	3.81191	1.72e-05	4.41e-05	38
P15178	Dars1	Aspartate--tRNA ligase cytoplasmic (EC 6.1.1.12) (Aspartyl-tRNA synthetase) (AspRS)	-0.0126199	0.956067	0.999978	2.95188	1.05e-05	3.32e-05	2.9645	1.03e-05	3.31e-05	38
P48721	Hspa9	Stress-70 protein mitochondrial (75 kDa glucose-regulated protein) (GRP-75) (Heat shock 70 kDa protein 9) (Mortalin) (Peptide-binding protein 74) (PBP74) (mtHSP70)	-0.0524891	0.837453	0.999978	2.35079	7.33e-05	0.000115688	2.40328	6.46e-05	0.000106556	38
P50399	Gdi2	Rab GDP dissociation inhibitor beta (Rab GDI beta) (GDI-3) (Guanosine diphosphate dissociation inhibitor 2) (GDI-2)	-0.316347	0.301845	0.999978	3.10915	3.18e-05	6.38e-05	3.4255	1.82e-05	4.55e-05	38
Q03555	Gphn	Gephyrin (Putative glycine receptor-tubulin linker protein) [Includes: Molybdopterin adenylyltransferase (MPT adenylyltransferase) (EC 2.7.7.75) (Domain G); Molybdopterin molybdenumtransferase (MPT Mo-transferase) (EC 2.10.1.1) (Domain E)]	0.012708	0.967427	0.999978	3.67484	1.75e-05	4.39e-05	3.66213	1.79e-05	4.5e-05	38
Q5BJP4	Rbm39	RNA-binding motif protein 39 (RNA-binding region (RNP1 RRM) containing 2 isoform CRA_f)	0.101193	0.825798	0.999978	3.77488	0.000138018	0.000189433	3.67369	0.000160672	0.000215615	38
Q6P747	Hp1bp3	Heterochromatin protein 1-binding protein 3	-0.079119	0.731259	0.999978	2.58359	2.29e-05	5.15e-05	2.66271	1.92e-05	4.72e-05	38
Q7TMD5	Zc3h14	Zinc finger CCCH domain-containing protein 14 (Nuclear protein UKp83/UKp68)	0.281027	0.349134	0.999978	3.48173	1.55e-05	4.12e-05	3.2007	2.52e-05	5.56e-05	38
Q9ESW0	Ddb1	DNA damage-binding protein 1 (Damage-specific DNA-binding protein 1)	0.0293706	0.949526	0.999978	3.87116	0.000127518	0.000178125	3.84179	0.000133085	0.000184956	38
A0A0G2JU09	Ep400	E1A-binding protein p400	0.138351	0.744753	0.999978	3.89436	9.58e-05	0.000142321	3.756	0.000117516	0.000166654	37
B0BNK1	Rab5c	RAB5C member RAS oncogene family (RCG32615 isoform CRA_a) (Rab5c protein)	-0.085409	0.716842	0.999978	2.53748	2.88e-05	5.96e-05	2.62289	2.38e-05	5.34e-05	37
D4A8G7	Snw1	SNW domain-containing 1 (Similar to Nuclear protein SkiP (Ski-interacting protein) (Predicted))	0.753729	0.118156	0.999978	4.23732	6.61e-05	0.000106915	3.48359	0.000198909	0.000256186	37
F1M7B8	Ube3a	Ubiquitin-protein ligase E3A (EC 2.3.2.26)	0.0433501	0.885857	0.999978	3.65329	1.52e-05	4.07e-05	3.60994	1.62e-05	4.25e-05	37
O70196	Prep	Prolyl endopeptidase (PE) (EC 3.4.21.26) (Post-proline cleaving enzyme) (rPop)	0.0170583	0.971572	0.999978	3.73543	0.000185439	0.000241649	3.71838	0.00019022	0.000246702	37
P27008	Parp1	Poly [ADP-ribose] polymerase 1 (PARP-1) (EC 2.4.2.30) (ADP-ribosyltransferase diphtheria toxin-like 1) (ARTD1) (DNA ADP-ribosyltransferase PARP1) (EC 2.4.2.-) (NAD(+) ADP-ribosyltransferase 1) (ADPRT 1) (Poly[ADP-ribose] synthase 1) (Protein poly-ADP-ribosyltransferase PARP1) (EC 2.4.2.-)	0.10013	0.769431	0.999978	3.76772	2.54e-05	5.52e-05	3.66759	2.97e-05	6.16e-05	37
P47709	Rph3a	Rabphilin-3A (Exophilin-1)	0.0853426	0.798106	0.999978	3.62219	2.8e-05	5.86e-05	3.53685	3.21e-05	6.51e-05	37
P69897	Tubb5	Tubulin beta-5 chain	-0.25322	0.615048	0.999978	2.89266	0.000918511	0.0010344	3.14588	0.000588223	0.000679817	37
P70587	Lrrc7	Leucine-rich repeat-containing protein 7 (Densin-180) (Densin) (Protein LAP1)	0.221309	0.376596	0.999978	3.48447	5.46e-06	2.32e-05	3.26316	8.02e-06	2.84e-05	37
P70587;M0R9T2	Lrrc7	Leucine-rich repeat-containing protein 7 (Densin-180) (Densin) (Protein LAP1)	-0.243766	0.572104	0.999978	3.27337	0.000260894	0.000325185	3.51714	0.000175232	0.000230252	37
Q5XIH7	Phb2	Prohibitin-2 (B-cell receptor-associated protein BAP37) (BAP-37)	-0.0671864	0.823847	0.999978	2.84041	6.38e-05	0.000104348	2.9076	5.59e-05	9.6e-05	37
Q64428	Hadha	Trifunctional enzyme subunit alpha mitochondrial (Monolysocardiolipin acyltransferase) (EC 2.3.1.-) (TP-alpha) [Includes: Long-chain enoyl-CoA hydratase (EC 4.2.1.17); Long chain 3-hydroxyacyl-CoA dehydrogenase (EC 1.1.1.211)]	-0.0756665	0.767077	0.999978	2.68503	3.36e-05	6.59e-05	2.76069	2.86e-05	6.01e-05	37
Q6JHU9	Crebbp	Histone lysine acetyltransferase CREBBP (EC 2.3.1.48) (Protein-lysine acetyltransferase CREBBP) (EC 2.3.1.-)	0.229604	0.476354	0.999978	3.95427	1.23e-05	3.62e-05	3.72467	1.74e-05	4.44e-05	37
Q9JIT3	Tle3	Transducin-like enhancer protein 3 (rTLE3)	0.482241	0.0610471	0.668026	3.80417	2.39e-06	1.39e-05	3.32193	5.3e-06	2.3e-05	37
Q9JIT3;E9PTW9	Tle3	Transducin-like enhancer protein 3 (rTLE3)	-0.0582843	NA	NA	missing in NoAPEX	missing in NoAPEX	missing in NoAPEX	missing in NoAPEX	missing in NoAPEX	missing in NoAPEX	37
A0A0G2K0P0	Akap8l	A-kinase-anchoring protein 8-like	0.347055	0.359277	0.999978	3.95794	2.85e-05	5.91e-05	3.61088	4.82e-05	8.67e-05	36
B2GV01	Mta2	Metastasis-associated 1 family member 2 (Metastasis-associated gene family member 2) (Mta2 protein)	0.0884868	0.813469	0.999978	3.94905	3.35e-05	6.57e-05	3.86056	3.81e-05	7.36e-05	36
B2GV05	Rbm5	RNA-binding protein 5 (RNA-binding motif protein 5)	0.2524	0.489982	0.999978	4.08685	2.13e-05	4.91e-05	3.83445	3.07e-05	6.3e-05	36
D4AB03	Fam120a	Family with sequence similarity 120A	-0.0719394	0.742634	0.999978	3.18158	5.1e-06	2.23e-05	3.25352	4.47e-06	2.1e-05	36
F1LMV6	Dsp	Desmoplakin	-0.324282	0.166833	0.999978	1.22325	0.00102317	0.00114471	1.54754	0.000289382	0.000356678	36
O88831	Camkk2	Calcium/calmodulin-dependent protein kinase kinase 2 (CaM-KK 2) (CaM-kinase kinase 2) (CaMKK 2) (EC 2.7.11.17) (Calcium/calmodulin-dependent protein kinase kinase beta) (CaM-KK beta) (CaM-kinase kinase beta) (CaMKK beta)	0.120362	0.735834	0.999978	3.67339	3.75e-05	7.19e-05	3.55303	4.54e-05	8.33e-05	36
P35435	Atp5f1c	ATP synthase subunit gamma mitochondrial (ATP synthase F1 subunit gamma) (F-ATPase gamma subunit)	0.05638	0.801002	0.999978	2.82172	1.17e-05	3.53e-05	2.76534	1.32e-05	3.79e-05	36
P45592	Cfl1	Cofilin-1 (Cofilin non-muscle isoform)	-0.164718	0.456238	0.999978	3.055	6.06e-06	2.46e-05	3.21972	4.45e-06	2.09e-05	36
P45592;A0A0G2KA35	Cfl1	Cofilin-1 (Cofilin non-muscle isoform)	0.0620543	0.794077	0.999978	3.23326	7.56e-06	2.78e-05	3.17121	8.47e-06	2.95e-05	36
P45592;M0R6D6	Cfl1	Cofilin-1 (Cofilin non-muscle isoform)	-0.192326	0.717124	0.999978	3.08116	0.000895225	0.00100901	3.27349	0.000649373	0.000746278	36
P69060	Cmas	N-acylneuraminate cytidylyltransferase (EC 2.7.7.43) (CMP-N-acetylneuraminic acid synthase) (CMP-NeuNAc synthase)	0.119557	0.753526	0.999978	3.92548	3.74e-05	7.18e-05	3.80592	4.47e-05	8.24e-05	36
Q05683	Gad2	Glutamate decarboxylase 2 (EC 4.1.1.15) (65 kDa glutamic acid decarboxylase) (GAD-65) (Glutamate decarboxylase 65 kDa isoform)	-0.10002	0.836365	0.999978	3.72783	0.000197987	0.000254838	3.82785	0.000170867	0.000225893	36
Q5U2Y6	Tfip11	Tuftelin-interacting protein 11 (Septin and tuftelin-interacting protein 1) (STIP-1)	0.147715	0.646158	0.999978	3.71977	1.88e-05	4.56e-05	3.57205	2.37e-05	5.34e-05	36
Q5XIT9	Mccc2	Methylcrotonoyl-CoA carboxylase beta chain mitochondrial (MCCase subunit beta) (EC 6.4.1.4) (3-methylcrotonyl-CoA carboxylase 2) (3-methylcrotonyl-CoA carboxylase non-biotin-containing subunit) (3-methylcrotonyl-CoA:carbon dioxide ligase subunit beta)	-0.0283786	0.944556	0.999978	2.04666	0.00195886	0.00214012	2.07504	0.00182698	0.00199924	36
Q7TT49	Cdc42bpb	Serine/threonine-protein kinase MRCK beta (EC 2.7.11.1) (CDC42-binding protein kinase beta) (DMPK-like beta) (Myotonic dystrophy kinase-related CDC42-binding kinase beta) (MRCK beta) (Myotonic dystrophy protein kinase-like beta)	-0.00417613	0.983582	0.999978	2.97934	4.92e-06	2.17e-05	2.98351	4.88e-06	2.2e-05	36
Q923W4	Hdgfl3	Hepatoma-derived growth factor-related protein 3 (HRP-3)	0.0733618	0.903906	0.999978	4.3122	0.000312358	0.000382237	4.23884	0.000343109	0.000415524	36
Q9ERH3	Wdr7	WD repeat-containing protein 7 (TGF-beta resistance-associated protein TRAG)	-0.0792295	0.787631	0.999978	2.91947	4.68e-05	8.36e-05	2.9987	4.01e-05	7.65e-05	36
Q9JHY2	Sfxn3	Sideroflexin-3	-0.0241902	0.947109	0.999978	3.05475	0.000124652	0.000174838	3.07894	0.000119248	0.000168585	36
Q9JKU6	Strbp	Spermatid perinuclear RNA-binding protein (74 kDa double-stranded RNA-binding protein) (p74)	0.101618	0.816575	0.999978	4.26469	5.26e-05	9.07e-05	4.16308	6.03e-05	0.000101387	36
A0A0G2JTN4	Pfas	Phosphoribosylformylglycinamidine synthase	-0.0438205	0.914992	0.999978	3.8247	6.82e-05	0.000109419	3.86852	6.4e-05	0.000105781	35
A0A0G2JTR4	Abr	Active breakpoint cluster region-related protein	0.145117	0.628815	0.999978	3.3337	2.35e-05	5.23e-05	3.18858	3.04e-05	6.26e-05	35
A0A0G2K0L0	Papss1	3'-phosphoadenosine 5'-phosphosulfate synthase 1	0.147259	0.693795	0.999978	4.06262	2.73e-05	5.77e-05	3.91536	3.38e-05	6.73e-05	35
A0A0G2K0L0;A0A0G2K950	Papss1	3'-phosphoadenosine 5'-phosphosulfate synthase 1	-0.0985824	0.802657	0.999978	4.21	0.00366457	0.00390983	4.30858	0.00336525	0.00360173	35
D4A401	Tex10	Testis expressed gene 10 (Predicted) (Testis-expressed 10)	0.125875	0.712469	0.999978	3.71889	2.71e-05	5.73e-05	3.59302	3.3e-05	6.63e-05	35
F1M4W7	Cstf3	Cleavage stimulation factor subunit 3	0.220336	0.544863	0.999978	3.89891	2.8e-05	5.86e-05	3.67858	3.91e-05	7.48e-05	35
F1M5N7	Kif21b	Kinesin-like protein KIF21B	-0.0549787	0.861343	0.999978	3.4029	2.9e-05	5.99e-05	3.45787	2.64e-05	5.73e-05	35
F7F2F3	Hspa4l	Heat shock 70 kDa protein 4L	-0.0719168	0.798413	0.999978	3.57401	1.13e-05	3.47e-05	3.64592	1.01e-05	3.27e-05	35
M0R3Z8	Rbm15	RCG28930 isoform CRA_b (RNA-binding motif protein 15)	0.314418	0.274127	0.999978	3.94934	5.29e-06	2.27e-05	3.63492	8.59e-06	2.99e-05	35
P85834	Tufm	Elongation factor Tu mitochondrial	0.0497812	0.898467	0.999978	2.6221	0.000420005	0.00049993	2.57232	0.000465962	0.000551587	35
Q2IBD4	Cttnbp2	Cortactin-binding protein 2 (CortBP2)	0.0324134	0.881239	0.999978	3.32072	3.83e-06	1.9e-05	3.28831	4.06e-06	1.98e-05	35
Q3MHS9	Cct6a	Chaperonin containing Tcp1 subunit 6A (Zeta 1) (Chaperonin subunit 6a (Zeta)) (Chaperonin-containing TCP1 subunit 6A)	-0.0915628	0.629214	0.999978	2.82543	4.24e-06	2.02e-05	2.91699	3.52e-06	1.82e-05	35
Q3MHS9;Q6AYJ7	Cct6a	Chaperonin containing Tcp1 subunit 6A (Zeta 1) (Chaperonin subunit 6a (Zeta)) (Chaperonin-containing TCP1 subunit 6A)	0.0319372	0.919856	0.999978	2.41839	0.000211372	0.000269527	2.38645	0.00022752	0.00028708	35
Q4AE70	Carm1	Histone-arginine methyltransferase CARM1 (EC 2.1.1.319) (Coactivator-associated arginine methyltransferase 1) (Protein arginine N-methyltransferase 4)	0.0156086	0.971007	0.999978	3.90059	7.9e-05	0.000122194	3.88498	8.09e-05	0.000124445	35
Q63633	Slc12a5	Solute carrier family 12 member 5 (Electroneutral potassium-chloride cotransporter 2) (Furosemide-sensitive K-Cl cotransporter) (K-Cl cotransporter 2) (rKCC2) (Neuronal K-Cl cotransporter)	0.190033	0.480813	0.999978	3.23994	1.39e-05	3.86e-05	3.04991	1.97e-05	4.78e-05	35
Q66HD3	Nasp	Nuclear autoantigenic sperm protein (NASP)	-0.0574027	0.910819	0.999978	4.08302	0.000164787	0.000219199	4.14042	0.000152427	0.000206376	35
Q6P502	Cct3	T-complex protein 1 subunit gamma (TCP-1-gamma) (CCT-gamma)	-0.000428121	0.998215	0.999978	2.53763	8.91e-06	3.04e-05	2.53806	8.9e-06	3.04e-05	35
Q6XLI7	Rbm12	Copine-1-like (RCG37481 isoform CRA_a) (Swan)	0.0587761	0.889172	0.999978	4.08269	5.48e-05	9.36e-05	4.02392	5.95e-05	0.000100397	35
Q8VI04	Asrgl1	Isoaspartyl peptidase/L-asparaginase (EC 3.4.19.5) (EC 3.5.1.1) (Asparaginase-like protein 1) (Asparaginase-like sperm autoantigen) (Beta-aspartyl-peptidase) (Glial asparaginase) (Isoaspartyl dipeptidase) (L-asparagine amidohydrolase) [Cleaved into: Isoaspartyl peptidase/L-asparaginase alpha chain; Isoaspartyl peptidase/L-asparaginase beta chain]	-0.171894	0.58513	0.999978	3.28119	3.34e-05	6.57e-05	3.45308	2.49e-05	5.52e-05	35
Q9JLP1	Khdrbs3	KH domain-containing RNA-binding signal transduction-associated protein 3 (Sam68-like mammalian protein 2) (SLM-2) (rSLM-2)	0.256393	0.532475	0.999978	3.95374	5.14e-05	8.93e-05	3.69734	7.53e-05	0.000118042	35
Q9WUL0	Top1	DNA topoisomerase 1 (EC 5.6.2.1) (DNA topoisomerase I)	0.0885159	0.788663	0.999978	3.78163	2.06e-05	4.81e-05	3.69311	2.36e-05	5.31e-05	35
Q9Z2Q1	Sec31a	Protein transport protein Sec31A (SEC31-like protein 1) (SEC31-related protein A) (Vesicle-associated protein 1)	0.184112	0.569711	0.999978	3.86433	1.52e-05	4.07e-05	3.68022	2.01e-05	4.86e-05	35
A8C4G9	Zmynd8	Spikar (Zinc finger MYND-type-containing 8)	0.0397702	0.881326	0.999978	3.55293	8.58e-06	2.98e-05	3.51316	9.16e-06	3.09e-05	34
D3ZU22;P62425;D3ZJH5;M0R3M3;F1M2Q3	LOC108349606	60S ribosomal protein L7a-like	-0.000183157	0.999672	0.999978	3.41866	0.00020295	0.000260246	3.41885	0.00020289	0.000260252	34
D3ZU22;P62425;D3ZPL5;D4A6B9;D3ZJH5;F1M2Q3;F1M1M2;D3ZNA3	LOC108349606	60S ribosomal protein L7a-like	-0.011063	0.974143	0.999978	2.69128	0.000175066	0.000230774	2.70235	0.000171109	0.000226067	34
D3ZU22;P62425;D3ZPL5;D4A6B9;D3ZJH5;F1M4C7;D3ZNA3	LOC108349606	60S ribosomal protein L7a-like	-0.122662	0.718684	0.999978	3.30722	9.85e-05	0.000145303	3.42988	8.01e-05	0.000123639	34
D3ZU22;P62425;D3ZPL5;D4A6B9;D3ZJH5;M0R3M3;F1M0S7;D3ZD15	LOC108349606	60S ribosomal protein L7a-like	-0.16332	0.850599	0.999978	2.76686	0.0157794	0.0163171	2.93018	0.0123972	0.0128423	34
D3ZU22;P62425;D3ZPL5;D4A6B9;D3ZJH5;M0R3M3;F1M1M2;F1M4C7;D3ZNA3	LOC108349606	60S ribosomal protein L7a-like	0.0122704	0.974662	0.999978	3.43452	8.92e-05	0.000134284	3.42225	9.11e-05	0.000137467	34
D3ZU22;P62425;D3ZPL5;D4A6B9;D3ZJH5;M0R3M3;F1M2Q3;F1M1M2;F1M4C7;D4A8X2;F1M0S7	LOC108349606	60S ribosomal protein L7a-like	-0.108715	0.680045	0.999978	3.1841	1.47e-05	3.98e-05	3.29282	1.21e-05	3.62e-05	34
D3ZU22;P62425;D3ZPL5;D4A6B9;M0R3M3;F1M2Q3;F1M1M2;F1M4C7;D4A8X2;F1M0S7;D3ZD15;M0R7A4	LOC108349606	60S ribosomal protein L7a-like	0.13414	0.634166	0.999978	2.63253	6.37e-05	0.000104266	2.49839	8.58e-05	0.000130511	34
D3ZU22;P62425;D3ZPL5;M0R3M3;F1M1M2;D4A8X2	LOC108349606	60S ribosomal protein L7a-like	-0.629157	0.188942	0.999978	0.159137	0.841153	0.841564	0.788294	0.349268	0.349951	34
D3ZU22;P62425;D4A6B9;D3ZJH5;M0R3M3;F1M2Q3;D4A8X2	LOC108349606	60S ribosomal protein L7a-like	-0.175595	0.69367	0.999978	3.44783	0.000187634	0.000243889	3.62343	0.000142208	0.000194924	34
F1LPC7;Q8VHK7	Hdgf	Hepatoma-derived growth factor	0.107939	0.852791	0.999978	4.28008	0.00025477	0.000318326	4.17214	0.000293217	0.000360754	34
O08662	Pi4ka	Phosphatidylinositol 4-kinase alpha (PI4-kinase alpha) (PI4K-alpha) (PtdIns-4-kinase alpha) (EC 2.7.1.67)	-0.0392125	0.871422	0.999978	3.01337	1.29e-05	3.7e-05	3.05259	1.19e-05	3.59e-05	34
O35095	Ncdn	Neurochondrin (Neurite outgrowth-related protein from the rat brain) (Norbin)	0.125407	0.700666	0.999978	3.39193	3.52e-05	6.82e-05	3.26653	4.37e-05	8.11e-05	34
O35889	Afdn	Afadin (Afadin adherens junction formation factor) (Protein Af-6)	0.147732	0.584005	0.999978	3.73824	6.38e-06	2.52e-05	3.5905	8.08e-06	2.85e-05	34
P10719	Atp5f1b	ATP synthase subunit beta mitochondrial (EC 7.1.2.2) (ATP synthase F1 subunit beta)	-0.254889	0.452078	0.999978	2.6389	0.000163163	0.000217321	2.89378	9.72e-05	0.000144852	34
Q09073	Slc25a5	ADP/ATP translocase 2 (ADP ATP carrier protein 2) (Adenine nucleotide translocator 2) (ANT 2) (Solute carrier family 25 member 5) [Cleaved into: ADP/ATP translocase 2 N-terminally processed]	-0.108591	0.685099	0.999978	3.24889	1.44e-05	3.93e-05	3.35748	1.19e-05	3.57e-05	34
Q1RP74	LOC103690005	RCG53953 isoform CRA_a (Tubulin folding cofactor B) (ZH14 protein)	-0.04025	0.902659	0.999978	3.43855	3.54e-05	6.86e-05	3.4788	3.31e-05	6.64e-05	34
Q5EIC4	Irf2bpl	Probable E3 ubiquitin-protein ligase IRF2BPL (EC 2.3.2.27) (Enhanced at puberty protein 1) (Interferon regulatory factor 2-binding protein-like) (Polyglutamine-containing protein)	0.117348	0.541168	0.999978	3.26275	1.89e-06	1.18e-05	3.1454	2.34e-06	1.38e-05	34
Q64548	Rtn1	Reticulon-1 (Neuroendocrine-specific protein) (S-rex)	-0.0439864	0.903836	0.999978	3.45335	6.16e-05	0.000101771	3.49734	5.73e-05	9.74e-05	34
Q9Z2F5	Ctbp1	C-terminal-binding protein 1 (CtBP1) (EC 1.1.1.-) (50 kDa BFA-dependent ADP-ribosylation substrate) (BARS-50) (C-terminal-binding protein 3) (CtBP3)	0.101192	0.797711	0.999978	3.73203	6.2e-05	0.000102203	3.63083	7.25e-05	0.000114919	34
A0A0G2JWR5;B2RYG5	LOC103694865	TATA-binding protein-associated factor 2N-like	0.0507436	0.932792	0.999978	3.93741	0.000486424	0.000571681	3.88667	0.000521662	0.00060821	33
B0BN85	Sugt1	Protein SGT1 homolog (Suppressor of G2 allele of SKP1 homolog)	0.00966781	0.984818	0.999978	3.96758	0.000184747	0.00024113	3.95792	0.000187271	0.000243726	33
D3ZES7	Plxna4	Plexin A4	-0.101246	0.705444	0.999978	3.1972	1.59e-05	4.16e-05	3.29845	1.32e-05	3.79e-05	33
D3ZES7;D3ZWP6	Plxna4	Plexin A4	0.16437	0	0	3.69155	0	0	3.52718	0	0	33
D3ZGQ8	Rsf1	Remodeling and spacing factor 1	0.0847345	0.797788	0.999978	3.71469	2.3e-05	5.16e-05	3.62995	2.63e-05	5.72e-05	33
D3ZIF0	Zfp512	Zinc finger protein 512	0.18431	0.567805	0.999978	3.52869	2.51e-05	5.46e-05	3.34438	3.42e-05	6.79e-05	33
D3ZJ19	Satb2	DNA-binding protein SATB (Special AT-rich sequence-binding protein)	0.297188	0.38799	0.999978	3.71844	2.42e-05	5.32e-05	3.42125	3.91e-05	7.48e-05	33
D3ZM69	Epb41l2	Erythrocyte membrane protein band 4.1-like 2 (Similar to protein 4.1G (Predicted) isoform CRA_a)	0.0708819	0.767906	0.999978	2.62148	2.7e-05	5.73e-05	2.5506	3.16e-05	6.44e-05	33
D4A2B0	Poldip3	DNA polymerase delta-interacting protein 3 (Polymerase (DNA-directed) delta interacting protein 3 (Predicted) isoform CRA_a)	0.304905	0.490329	0.999978	4.1052	6.17e-05	0.000101898	3.80029	9.56e-05	0.000142896	33
G3V7G8	Gars1	Glycine--tRNA ligase (EC 6.1.1.14) (Diadenosine tetraphosphate synthetase) (Ap4A synthetase) (EC 2.7.7.-) (Glycyl-tRNA synthetase) (GlyRS) (Glycyl-tRNA synthetase 1)	0.000391006	0.998862	0.999978	3.01512	2.65e-05	5.66e-05	3.01473	2.65e-05	5.74e-05	33
P62828	Ran	GTP-binding nuclear protein Ran (GTPase Ran) (Ras-like protein TC4) (Ras-related nuclear protein)	-0.0727421	0.845718	0.999978	2.99742	0.000158	0.000211682	3.07016	0.000138165	0.000190402	33
P62828;Q66H11	Ran	GTP-binding nuclear protein Ran (GTPase Ran) (Ras-like protein TC4) (Ras-related nuclear protein)	-0.0922348	0.694325	0.999978	2.98486	1.09e-05	3.4e-05	3.0771	9.16e-06	3.09e-05	33
P62828;Q66H11;Q8K586	Ran	GTP-binding nuclear protein Ran (GTPase Ran) (Ras-like protein TC4) (Ras-related nuclear protein)	-0.194217	0.622823	0.999978	3.60038	7.27e-05	0.00011542	3.7946	5.39e-05	9.37e-05	33
P84586;D4AE41	Rbmxrtl	RNA-binding motif protein X chromosome retrogene-like (Heterogeneous nuclear ribonucleoprotein G retrogene-like) (hnRNP G) (RNA-binding motif protein X chromosome retrogene) [Cleaved into: RNA-binding motif protein X chromosome retrogene-like N-terminally processed]	0.396725	0.379157	0.999978	3.50707	0.000155971	0.000209437	3.11034	0.000303226	0.000371395	33
Q64LC9	Rbm4b	RNA-binding protein 4B (RNA-binding motif protein 30) (RNA-binding motif protein 4B) (RNA-binding protein 30) (Zinc-responsive protein ZD7)	0.24939	0.450656	0.999978	3.747	1.92e-05	4.62e-05	3.49762	2.85e-05	6e-05	33
Q68FU8	Sugp1	SURP and G-patch domain-containing protein 1 (Splicing factor 4)	0.207943	0.518343	0.999978	3.65697	1.97e-05	4.71e-05	3.44903	2.76e-05	5.88e-05	33
Q6AYN4	Phyhipl	Phytanoyl-CoA hydroxylase-interacting protein-like	0.0434688	0.885572	0.999978	3.51232	1.91e-05	4.61e-05	3.46886	2.05e-05	4.91e-05	33
B2RYG6	Otub1	Ubiquitin thioesterase OTUB1 (EC 3.4.19.12) (Deubiquitinating enzyme OTUB1) (OTU domain-containing ubiquitin aldehyde-binding protein 1) (Otubain-1) (Ubiquitin-specific-processing protease OTUB1)	0.076433	0.836733	0.999978	3.68219	4.71e-05	8.39e-05	3.60576	5.31e-05	9.27e-05	32
D3ZCG2	Kif21a	Kinesin family member 21A	-0.0164275	0.96404	0.999978	3.13079	0.000108147	0.00015662	3.14722	0.000105004	0.000153042	32
D3ZQ82	Rfx1	Regulatory factor X 1 (Influences HLA class II expression) (Predicted) (Regulatory factor X1)	-0.083494	0.836768	0.999978	3.87855	5.81e-05	9.75e-05	3.96205	5.14e-05	9.08e-05	32
D3ZQ82;B2GV50	Rfx1	Regulatory factor X 1 (Influences HLA class II expression) (Predicted) (Regulatory factor X1)	-0.156977	0.466991	0.999978	2.97851	6.57e-05	0.000106465	3.13549	5.11e-05	9.04e-05	32
D3ZWL9	Dido1	Death inducer-obliterator 1	0.19105	0.412966	0.999978	3.49939	3.64e-06	1.83e-05	3.30834	5.06e-06	2.25e-05	32
D4A208	Srgap2	SLIT-ROBO Rho GTPase-activating protein 2 (srGAP2)	-0.201694	0.587934	0.999978	3.7669	3.96e-05	7.48e-05	3.9686	2.93e-05	6.1e-05	32
F1M471	Epm2aip1	EPM2A-interacting protein 1	-0.00631294	0.981304	0.999978	3.24529	1.56e-05	4.14e-05	3.2516	1.54e-05	4.12e-05	32
O08651	Phgdh	D-3-phosphoglycerate dehydrogenase (3-PGDH) (EC 1.1.1.95)	-0.139818	0.606111	0.999978	2.67046	4.66e-05	8.35e-05	2.81028	3.48e-05	6.87e-05	32
P07335	Ckb	Creatine kinase B-type (EC 2.7.3.2) (B-CK) (Creatine kinase B chain) (Creatine phosphokinase M-type) (CPK-B)	0.013174	0.975126	0.999978	3.74393	9.09e-05	0.000136352	3.73075	9.28e-05	0.000139592	32
P07335;P00564	Ckb	Creatine kinase B-type (EC 2.7.3.2) (B-CK) (Creatine kinase B chain) (Creatine phosphokinase M-type) (CPK-B)	0.18405	0.649469	0.999978	3.52451	9.55e-05	0.000141946	3.34046	0.000129195	0.000180406	32
P21707	Syt1	Synaptotagmin-1 (Synaptotagmin I) (SytI) (p65)	-0.434377	0	0	2.62596	0	0	3.06033	0	0	32
P21707;P29101	Syt1	Synaptotagmin-1 (Synaptotagmin I) (SytI) (p65)	-0.113201	0.837953	0.999978	3.50763	0.000573371	0.000662839	3.62083	0.000483262	0.000568944	32
P21707;P29101;P47861	Syt1	Synaptotagmin-1 (Synaptotagmin I) (SytI) (p65)	0.0613441	0.902767	0.999978	3.59909	0.000295694	0.000363365	3.53775	0.000324915	0.000395712	32
P28023	Dctn1	Dynactin subunit 1 (150 kDa dynein-associated polypeptide) (DAP-150) (DP-150) (p150-glued)	-0.0400541	0.849116	0.999978	2.95785	6.31e-06	2.51e-05	2.9979	5.83e-06	2.44e-05	32
P40329	Rars1	Arginine--tRNA ligase cytoplasmic (EC 6.1.1.19) (Arginyl-tRNA synthetase) (ArgRS)	-0.0925454	0.703474	0.999978	3.09755	1.09e-05	3.38e-05	3.19009	9.14e-06	3.09e-05	32
P97879	Grip1	Glutamate receptor-interacting protein 1 (GRIP-1) (AMPA receptor-interacting protein GRIP1)	-0.0146821	0.966495	0.999978	3.79999	2.83e-05	5.89e-05	3.81468	2.76e-05	5.88e-05	32
Q5U2X0	Cdkn2aip	CDKN2A-interacting protein (Collaborator of ARF)	0.143921	0.521678	0.999978	3.43883	3.45e-06	1.78e-05	3.29491	4.43e-06	2.09e-05	32
Q5XIM9	Cct2	T-complex protein 1 subunit beta (TCP-1-beta) (CCT-beta)	-0.0894556	0.658278	0.999978	3.05789	3.93e-06	1.92e-05	3.14735	3.32e-06	1.76e-05	32
Q80Z29	Nampt	Nicotinamide phosphoribosyltransferase (NAmPRTase) (Nampt) (EC 2.4.2.12) (Pre-B-cell colony-enhancing factor 1 homolog) (PBEF) (Visfatin)	0.0340143	0.887253	0.999978	3.40785	5.94e-06	2.43e-05	3.37384	6.3e-06	2.55e-05	32
Q8VHF0	Mark3	MAP/microtubule affinity-regulating kinase 3 (EC 2.7.11.1)	0.0266301	0.880222	0.999978	2.68124	4.03e-06	1.95e-05	2.65461	4.27e-06	2.04e-05	32
Q8VHK2	Caskin1	Caskin-1 (CASK-interacting protein 1)	-0.0536514	0.846621	0.999978	3.32031	1.6e-05	4.17e-05	3.37396	1.46e-05	4e-05	32
Q9WUI9	Ncoa2	Nuclear receptor coactivator 2 (NCoA-2) (Transcriptional intermediary factor 2)	0.167796	0.59567	0.999978	3.89581	1.27e-05	3.69e-05	3.72801	1.64e-05	4.28e-05	32
A0A096MJY4	Mef2c	Myocyte-specific enhancer factor 2C (Myocyte enhancer factor 2C)	0.586703	0.257072	0.999978	4.57969	6.59e-05	0.000106818	3.99299	0.000142977	0.000195847	31
A0A0G2JTD1	Rprd2	Regulation of nuclear pre-mRNA domain-containing 2	0.399844	0.294818	0.999978	4.06068	2.4e-05	5.31e-05	3.66084	4.37e-05	8.11e-05	31
A0A0G2JVH4	Immt	MICOS complex subunit MIC60 (Mitofilin)	-0.0329519	0.894959	0.999978	2.77257	2.48e-05	5.42e-05	2.80552	2.32e-05	5.28e-05	31
A0A0G2K9Y9	Zfp326	Zinc finger protein 326	0.447351	0.297832	0.999978	4.17349	4.08e-05	7.63e-05	3.72614	7.78e-05	0.000120957	31
E9PTC3	Zeb2	Zinc finger E-box-binding homeobox 2	0.15957	0.60709	0.999978	3.74477	1.44e-05	3.95e-05	3.5852	1.86e-05	4.6e-05	31
F1M049	Atxn2	Ataxin 2	0.0554473	0.839681	0.999978	3.47613	1.15e-05	3.48e-05	3.42069	1.26e-05	3.68e-05	31
F1M3K6	Bag4	BCL2-associated athanogene 4	0.337512	0.360659	0.999978	3.97476	3.17e-05	6.37e-05	3.63725	5.27e-05	9.23e-05	31
P09527	Rab7a	Ras-related protein Rab-7a (Ras-related protein BRL-RAS) (Ras-related protein p23)	-0.018112	0.943255	0.999978	3.40106	8.51e-06	2.97e-05	3.41917	8.25e-06	2.89e-05	31
P0DJJ3	Sgip1	SH3-containing GRB2-like protein 3-interacting protein 1 (Endophilin-3-interacting protein)	0.140141	0.3483	0.999978	3.37496	3.04e-07	2.98e-06	3.23481	3.92e-07	3.69e-06	31
P41542	Uso1	General vesicular transport factor p115 (Protein USO1 homolog) (Transcytosis-associated protein) (TAP) (Vesicle-docking protein)	0.00933141	0.973632	0.999978	3.21777	2.15e-05	4.95e-05	3.20843	2.19e-05	5.08e-05	31
P56574	Idh2	Isocitrate dehydrogenase [NADP] mitochondrial (IDH) (EC 1.1.1.42) (ICD-M) (IDP) (NADP(+)-specific ICDH) (Oxalosuccinate decarboxylase)	-0.0954177	0.56343	0.999978	2.61722	2.87e-06	1.57e-05	2.71263	2.33e-06	1.38e-05	31
P62824	Rab3c	Ras-related protein Rab-3C	0.082039	0.813157	0.999978	3.02285	9.89e-05	0.000145839	2.94081	0.000115473	0.000164211	31
P97700	Slc25a11	Mitochondrial 2-oxoglutarate/malate carrier protein (OGCP) (Solute carrier family 25 member 11)	-0.114865	0.501218	0.999978	2.89844	1.86e-06	1.17e-05	3.0133	1.48e-06	1.01e-05	31
Q01062	Pde2a	cGMP-dependent 3' 5'-cyclic phosphodiesterase (EC 3.1.4.17) (Cyclic GMP-stimulated phosphodiesterase) (CGS-PDE) (cGSPDE)	-0.185245	0.575758	0.999978	3.37019	3.81e-05	7.26e-05	3.55543	2.8e-05	5.93e-05	31
Q4FZT2	Ppme1	Protein phosphatase methylesterase 1 (PME-1) (EC 3.1.1.89)	-0.00425455	0.991007	0.999978	3.54682	6.52e-05	0.000105927	3.55107	6.48e-05	0.000106645	31
Q4KLL0	Tcea1	Transcription elongation factor A protein 1 (Transcription elongation factor S-II protein 1)	0.100982	0.794739	0.999978	3.85709	4.66e-05	8.35e-05	3.75611	5.42e-05	9.39e-05	31
Q5D006	Usp11	Ubiquitin carboxyl-terminal hydrolase 11 (EC 3.4.19.12) (Deubiquitinating enzyme 11) (Ubiquitin thioesterase 11) (Ubiquitin-specific-processing protease 11)	0.248637	0.459502	0.999978	4.02751	1.4e-05	3.87e-05	3.77887	2.02e-05	4.87e-05	31
Q5PQQ2	Wbp11	WW domain-binding protein 11 (WBP-11) (Splicing factor that interacts with PQBP-1 and PP1)	0.318797	0.258302	0.999978	3.68539	6.93e-06	2.64e-05	3.36659	1.17e-05	3.55e-05	31
Q5XI29	Cpsf7	Cleavage and polyadenylation specificity factor subunit 7	0.206199	0.697111	0.999978	4.44084	0.000119702	0.00016946	4.23464	0.000156251	0.000210648	31
Q5XI34	Ppp2r1a	Protein phosphatase 2 (Formerly 2A) regulatory subunit A (PR 65) alpha isoform isoform CRA_a (Protein phosphatase 2 (Formerly 2A) regulatory subunit A alpha isoform) (Protein phosphatase 2 scaffold subunit A alpha)	0.0977292	0.721482	0.999978	3.28929	1.55e-05	4.12e-05	3.19156	1.84e-05	4.58e-05	31
Q5XI34;Q4QQT4	Ppp2r1a	Protein phosphatase 2 (Formerly 2A) regulatory subunit A (PR 65) alpha isoform isoform CRA_a (Protein phosphatase 2 (Formerly 2A) regulatory subunit A alpha isoform) (Protein phosphatase 2 scaffold subunit A alpha)	-0.182354	0.367811	0.999978	2.10496	0.000238528	0.00029977	2.28731	0.000160295	0.00021532	31
Q62671	Ubr5	E3 ubiquitin-protein ligase UBR5 (EC 2.3.2.26) (100 kDa protein) (E3 ubiquitin-protein ligase HECT domain-containing 1) (HECT-type E3 ubiquitin transferase UBR5) (Hyperplastic discs protein homolog)	0.11295	0.705894	0.999978	3.66092	1.38e-05	3.84e-05	3.54797	1.65e-05	4.29e-05	31
Q7TP36	Shroom2	Protein Shroom2 (Liver regeneration-related protein LRRG167) (Protein Apxl)	0.344511	0.233667	0.999978	3.55978	9.47e-06	3.14e-05	3.21527	1.71e-05	4.4e-05	31
Q7TP36;F1LP26	Shroom2	Protein Shroom2 (Liver regeneration-related protein LRRG167) (Protein Apxl)	-0.0678372	0.892896	0.999978	3.93447	0.000183972	0.000240502	4.0023	0.000167261	0.000222129	31
Q7TP36;F1LVL5	Shroom2	Protein Shroom2 (Liver regeneration-related protein LRRG167) (Protein Apxl)	0.112726	0.149313	0.999978	3.05664	1.57e-07	1.75e-06	2.94391	1.89e-07	2.06e-06	31
Q9JHU0	Dpysl5	Dihydropyrimidinase-related protein 5 (DRP-5) (UNC33-like phosphoprotein 6) (ULIP-6)	0.0370541	0.929818	0.999978	3.0655	0.000270638	0.000335638	3.02844	0.000289355	0.000356678	31
Q9JHU0;A0A0G2K8Y5	Dpysl5	Dihydropyrimidinase-related protein 5 (DRP-5) (UNC33-like phosphoprotein 6) (ULIP-6)	0.0645541	0.842036	0.999978	3.12232	5.58e-05	9.47e-05	3.05776	6.29e-05	0.000104324	31
A0A0G2K7N8	Bptf	Bromodomain PHD finger transcription factor	0.12922	0.763382	0.999978	3.59391	0.00012236	0.000172626	3.46469	0.000150239	0.000203615	30
A0A0G2K920	Tlk1	Tousled-like kinase 1	0.915545	0	0	missing in NoAPEX	missing in NoAPEX	missing in NoAPEX	missing in NoAPEX	missing in NoAPEX	missing in NoAPEX	30
A0A0G2K920;A0A096MK96	Tlk1	Tousled-like kinase 1	0.0767352	0.86397	0.999978	3.94761	9.31e-05	0.000139083	3.87087	0.000103955	0.000152	30
A0A0G2K920;A0A096MK96;A0A096MJL4	Tlk1	Tousled-like kinase 1	0.530612	0.00892394	0.126226	missing in NoAPEX	missing in NoAPEX	missing in NoAPEX	missing in NoAPEX	missing in NoAPEX	missing in NoAPEX	30
A1A5S1	Prpf6	Pre-mRNA-processing factor 6 (PRP6 homolog) (U5 snRNP-associated 102 kDa protein) (U5-102 kDa protein)	-0.0381092	0.8724	0.999978	3.52253	4.58e-06	2.08e-05	3.56064	4.3e-06	2.05e-05	30
B5DFC3	Sec23a	Protein transport protein SEC23	0.0782797	0.742003	0.999978	3.13535	8.97e-06	3.05e-05	3.05707	1.04e-05	3.33e-05	30
B5DFC3;D3ZCT7	Sec23a	Protein transport protein SEC23	-0.418427	0.636359	0.999978	2.62903	0.0857626	0.0867793	3.04746	0.058134	0.0589542	30
D4A069	Zmym4	Zinc finger MYM-type-containing 4	0.0658105	0.862185	0.999978	3.30044	9.97e-05	0.000146709	3.23462	0.000111718	0.000160179	30
D4AEG3	Ppil4	Peptidyl-prolyl cis-trans isomerase (PPIase) (EC 5.2.1.8)	0.105231	0.747644	0.999978	3.38008	3.68e-05	7.09e-05	3.27485	4.42e-05	8.18e-05	30
F1M1R4	Rbm27	RNA-binding motif protein 27	0.0609833	0.850114	0.999978	3.72589	1.98e-05	4.72e-05	3.66491	2.18e-05	5.06e-05	30
F1M1X9	Cdk13	Cyclin-dependent kinase 13	0.221484	0.299213	0.999978	3.69323	1.4e-06	9.53e-06	3.47175	2.01e-06	1.26e-05	30
F1M4H5	Nova2	NOVA alternative-splicing regulator 2	0.178539	0.695571	0.999978	4.15259	7.52e-05	0.000117785	3.97405	9.64e-05	0.000143801	30
O35413	Sorbs2	Sorbin and SH3 domain-containing protein 2 (Arg-binding protein 2) (ArgBP2) (Arg/Abl-interacting protein 2) (Neural ArgBP2) (nArgBP2) (Sorbin)	-0.122392	0.706511	0.999978	3.18012	4.99e-05	8.74e-05	3.30251	4.02e-05	7.66e-05	30
O88321	Psmd4	Antisecretory factor (Proteasome (Prosome macropain) 26S subunit non-ATPase 4 isoform CRA_a) (Proteasome 26S subunit non-ATPase 4)	-0.137043	0.74281	0.999978	3.8277	7.31e-05	0.000115649	3.96474	5.98e-05	0.000100848	30
O88588	Pacs1	Phosphofurin acidic cluster sorting protein 1 (PACS-1)	-0.140519	0.581231	0.999978	3.01217	1.61e-05	4.17e-05	3.15269	1.23e-05	3.65e-05	30
P05370	G6pdx	Glucose-6-phosphate 1-dehydrogenase (G6PD) (EC 1.1.1.49)	-0.06025	0.812926	0.999978	2.97395	1.84e-05	4.51e-05	3.0342	1.64e-05	4.27e-05	30
P07153	Rpn1	Dolichyl-diphosphooligosaccharide--protein glycosyltransferase subunit 1 (Dolichyl-diphosphooligosaccharide--protein glycosyltransferase 67 kDa subunit) (Ribophorin I) (RPN-I) (Ribophorin-1)	0.00960416	0.968439	0.999978	2.91666	1.58e-05	4.16e-05	2.90706	1.61e-05	4.24e-05	30
P23565	Ina	Alpha-internexin (Alpha-Inx)	-0.0911059	0.772836	0.999978	3.46331	2.62e-05	5.64e-05	3.55442	2.26e-05	5.18e-05	30
P29314	Rps9	40S ribosomal protein S9	-0.0557336	0.859476	0.999978	3.21473	4.02e-05	7.56e-05	3.27047	3.64e-05	7.12e-05	30
P29314;D3ZV50	Rps9	40S ribosomal protein S9	-0.0565342	0.740516	0.999978	2.87823	2.8e-06	1.54e-05	2.93476	2.5e-06	1.46e-05	30
P29314;D3ZV50;M0RB65	Rps9	40S ribosomal protein S9	-0.0199988	0.941531	0.999978	2.7713	4.16e-05	7.75e-05	2.7913	3.99e-05	7.61e-05	30
P29314;M0RB65	Rps9	40S ribosomal protein S9	-0.062267	0.82082	0.999978	2.31469	0.00313991	0.00337025	2.37696	0.00284575	0.00306252	30
P35427	Rpl13a	60S ribosomal protein L13a	0.00257615	0.982167	0.999978	2.86442	2.18e-07	2.33e-06	2.86184	2.19e-07	2.31e-06	30
P35427;A0A1W2Q6L2	Rpl13a	60S ribosomal protein L13a	0.0339065	0.901423	0.999978	2.76907	4.26e-05	7.89e-05	2.73516	4.57e-05	8.37e-05	30
P62193	Psmc1	26S proteasome regulatory subunit 4 (P26s4) (26S proteasome AAA-ATPase subunit RPT2) (Proteasome 26S subunit ATPase 1)	0.0604783	0.855724	0.999978	3.56779	3.03e-05	6.17e-05	3.50731	3.34e-05	6.68e-05	30
P62282	Rps11	40S ribosomal protein S11	0.0508073	0.838171	0.999978	3.01017	1.51e-05	4.05e-05	2.95937	1.66e-05	4.31e-05	30
P62282;D3ZYK5	Rps11	40S ribosomal protein S11	-0.0233549	0.943231	0.999978	3.21776	5.09e-05	8.86e-05	3.24111	4.88e-05	8.75e-05	30
P97690	Smc3	Structural maintenance of chromosomes protein 3 (SMC protein 3) (SMC-3) (Basement membrane-associated chondroitin proteoglycan) (Bamacan) (Chondroitin sulfate proteoglycan 6) (Chromosome segregation protein SmcD)	0.0833714	0.746687	0.999978	3.41665	8.77e-06	3.03e-05	3.33328	1.01e-05	3.27e-05	30
Q04462	Vars1	Valine--tRNA ligase (EC 6.1.1.9) (Valyl-tRNA synthetase) (ValRS)	0.0231851	0.898323	0.999978	2.57046	6.04e-06	2.46e-05	2.54727	6.37e-06	2.56e-05	30
Q4KM49	Yars1	Tyrosine--tRNA ligase cytoplasmic (EC 6.1.1.1) (Tyrosyl-tRNA synthetase) (TyrRS) [Cleaved into: Tyrosine--tRNA ligase cytoplasmic N-terminally processed]	-0.0545258	0.849112	0.999978	3.11761	2.79e-05	5.86e-05	3.17213	2.53e-05	5.57e-05	30
Q60587	Hadhb	Trifunctional enzyme subunit beta mitochondrial (TP-beta) [Includes: 3-ketoacyl-CoA thiolase (EC 2.3.1.155) (EC 2.3.1.16) (Acetyl-CoA acyltransferase) (Beta-ketothiolase)]	-0.147617	0.687773	0.999978	2.54747	0.000341667	0.000413655	2.69509	0.000250766	0.000313228	30
Q6AYR1	Tfg	RCG52996 isoform CRA_a (Trafficking from ER to golgi regulator) (Trk-fused protein)	0.152137	0.663892	0.999978	4.10171	1.75e-05	4.39e-05	3.94957	2.18e-05	5.06e-05	30
Q9JID2	Gna11	Guanine nucleotide-binding protein subunit alpha-11 (G alpha-11) (G-protein subunit alpha-11)	0.0369363	0.889863	0.999978	2.96502	2.47e-05	5.42e-05	2.92809	2.66e-05	5.75e-05	30
Q9Z1P2	Actn1	Alpha-actinin-1 (Alpha-actinin cytoskeletal isoform) (F-actin cross-linking protein) (Non-muscle alpha-actinin-1)	0.0509496	0.920784	0.999978	4.10862	0.000158958	0.000212756	4.05767	0.00017042	0.000225465	30
D4A997	Htatsf1	HIV TAT specific factor 1 (Predicted) (HIV-1 Tat-specific factor 1)	0.0988364	0.840624	0.999978	3.71501	0.000219229	0.000278333	3.61617	0.000254456	0.000317351	29
D4ACN4	Zfp609	Zinc finger protein 609	0.0734384	0.8491	0.999978	3.72377	5.56e-05	9.44e-05	3.65033	6.23e-05	0.000103817	29
E9PSK7	Mapk8ip3	C-Jun-amino-terminal kinase-interacting protein 3 (JIP-3) (JNK-interacting protein 3) (JNK MAP kinase scaffold protein 3)	-0.059365	0.91336	0.999978	4.01865	0.000331035	0.00040221	4.07801	0.000305486	0.000373939	29
F1LS72	Uba2	SUMO-activating enzyme subunit 2 (EC 2.3.2.-)	-0.0536231	0.875544	0.999978	3.4685	4.22e-05	7.82e-05	3.52212	3.86e-05	7.43e-05	29
F1M386	Rapgef2	Rap guanine nucleotide exchange factor 2 (Cyclic nucleotide ras GEF) (CNrasGEF) (Neural RAP guanine nucleotide exchange protein) (nRap GEP) (PDZ domain-containing guanine nucleotide exchange factor 1) (PDZ-GEF1) (RA-GEF-1) (Ras/Rap1-associating GEF-1)	-0.0785625	0.79919	0.999978	3.23858	3.42e-05	6.69e-05	3.31714	2.98e-05	6.17e-05	29
F1M386;D3ZTL8	Rapgef2	Rap guanine nucleotide exchange factor 2 (Cyclic nucleotide ras GEF) (CNrasGEF) (Neural RAP guanine nucleotide exchange protein) (nRap GEP) (PDZ domain-containing guanine nucleotide exchange factor 1) (PDZ-GEF1) (RA-GEF-1) (Ras/Rap1-associating GEF-1)	-0.111801	0.786019	0.999978	2.8662	0.00122675	0.00135985	2.978	0.00103	0.00115015	29
F1M9V7	Npepps	Aminopeptidase (EC 3.4.11.-)	-0.117728	0.677339	0.999978	3.075	2.71e-05	5.74e-05	3.19273	2.18e-05	5.06e-05	29
O35986	Zranb2	Zinc finger Ran-binding domain-containing protein 2 (Zinc finger protein 265) (Zinc finger splicing)	0.28519	0.643931	0.999978	3.99836	0.000487803	0.000572973	3.71317	0.000725114	0.000826138	29
P04642	Ldha	L-lactate dehydrogenase A chain (LDH-A) (EC 1.1.1.27) (LDH muscle subunit) (LDH-M)	-0.0673734	0.834645	0.999978	3.41328	3.28e-05	6.5e-05	3.48065	2.93e-05	6.09e-05	29
P04642;P19629	Ldha	L-lactate dehydrogenase A chain (LDH-A) (EC 1.1.1.27) (LDH muscle subunit) (LDH-M)	-0.136576	0.564284	0.999978	2.80382	9.37e-05	0.000139804	2.94039	7.44e-05	0.000117076	29
P07171	Calb1	Calbindin (Calbindin D28) (D-28K) (Spot 35 protein) (Vitamin D-dependent calcium-binding protein avian-type)	0.140132	0.742979	0.999978	4.01818	6.32e-05	0.000103618	3.87805	7.73e-05	0.000120465	29
P0C6C0	Sphkap	A-kinase anchor protein SPHKAP (SPHK1-interactor and AKAP domain-containing protein) (Sphingosine kinase type 1-interacting protein)	0.0656767	0.833689	0.999978	3.38884	2.85e-05	5.92e-05	3.32316	3.19e-05	6.48e-05	29
P21531	Rpl3	60S ribosomal protein L3 (L4)	0.0958348	0.69907	0.999978	2.78047	2.27e-05	5.12e-05	2.68463	2.78e-05	5.91e-05	29
P21531;D4A9G1	Rpl3	60S ribosomal protein L3 (L4)	0.0894771	0.710434	0.999978	3.39108	6.08e-06	2.46e-05	3.3016	7.12e-06	2.68e-05	29
P37285	Klc1	Kinesin light chain 1 (KLC 1)	0.0147658	0.972645	0.999978	3.99657	6.99e-05	0.000111628	3.98181	7.14e-05	0.000113647	29
P62198	Psmc5	26S proteasome regulatory subunit 8 (26S proteasome AAA-ATPase subunit RPT6) (Proteasome 26S subunit ATPase 5) (Proteasome subunit p45) (Thyroid hormone receptor-interacting protein 1) (TRIP1) (p45/SUG)	0.0195722	0.937119	0.999978	3.25936	9.41e-06	3.13e-05	3.23979	9.74e-06	3.2e-05	29
P68511	Ywhah	14-3-3 protein eta	0.0765904	0.793129	0.999978	3.56307	1.42e-05	3.91e-05	3.48648	1.62e-05	4.24e-05	29
Q04940	Nrgn	Neurogranin (Ng) (Protein kinase C substrate 7.5 kDa protein) (RC3) [Cleaved into: NEUG(55-78)]	0.0221467	0.957173	0.999978	3.82871	9.14e-05	0.00013698	3.80656	9.45e-05	0.00014165	29
Q2A121	Fto	Alpha-ketoglutarate-dependent dioxygenase FTO (Fat mass and obesity-associated protein) (U6 small nuclear RNA (2'-O-methyladenosine-N(6)-)-demethylase FTO) (EC 1.14.11.-) (U6 small nuclear RNA N(6)-methyladenosine-demethylase FTO) (EC 1.14.11.-) (mRNA (2'-O-methyladenosine-N(6)-)-demethylase FTO) (m6A(m)-demethylase FTO) (EC 1.14.11.-) (mRNA N(6)-methyladenosine demethylase FTO) (EC 1.14.11.53) (…	0.00752191	0.980903	0.999978	3.69438	1.8e-05	4.45e-05	3.68685	1.82e-05	4.55e-05	29
Q4KLZ3	Dazap1	DAZ associated protein 1 isoform CRA_a (DAZ-associated protein 1)	0.089351	0.895061	0.999978	4.45848	0.000470269	0.000553648	4.36913	0.000524537	0.000610866	29
Q63187	Eloa	Elongin-A (EloA) (Elongin 110 kDa subunit) (RNA polymerase II transcription factor SIII subunit A1) (SIII p110) (Transcription elongation factor B polypeptide 3)	0.198728	0.580942	0.999978	3.88595	2.72e-05	5.76e-05	3.68722	3.68e-05	7.18e-05	29
Q66HR2	Mapre1	Microtubule-associated protein RP/EB family member 1 (APC-binding protein EB1) (End-binding protein 1) (EB1)	-0.146494	0.748135	0.999978	3.45173	0.000214725	0.000273208	3.59822	0.000170433	0.000225465	29
Q80U96	Xpo1	Exportin-1 (Exp1) (Chromosome region maintenance 1 protein homolog)	-0.114032	0.647758	0.999978	3.68761	4.49e-06	2.07e-05	3.80164	3.75e-06	1.9e-05	29
Q9R085	Usp15	Ubiquitin carboxyl-terminal hydrolase 15 (EC 3.4.19.12) (Deubiquitinating enzyme 15) (Ubiquitin carboxyl-terminal hydrolase of 109 kDa) (Ubiquitin thioesterase 15) (Ubiquitin-specific-processing protease 15)	0.0741419	0.777428	0.999978	3.67162	6.37e-06	2.52e-05	3.59747	7.18e-06	2.69e-05	29
Q9WV63	Kif2a	Kinesin-like protein KIF2A (Kinesin-2)	0.0179203	0.942754	0.999978	3.19348	1.1e-05	3.4e-05	3.17556	1.13e-05	3.48e-05	29
Q9WV63;Q62909	Kif2a	Kinesin-like protein KIF2A (Kinesin-2)	0.0983197	0.685345	0.999978	1.53557	0.000560974	0.000649607	1.43725	0.000798296	0.000903735	29
Q9Z1A6	Hdlbp	Vigilin (High density lipoprotein-binding protein) (HDL-binding protein)	-0.00638578	0.974912	0.999978	3.0265	4.5e-06	2.07e-05	3.03288	4.44e-06	2.09e-05	29
A0A0G2JX16	Qrich1	Glutamine-rich 1	0.0693742	0.868491	0.999978	4.0489	5.52e-05	9.4e-05	3.97952	6.09e-05	0.000102167	28
A0A0G2K5L2	LOC100911440	RCG47744 isoform CRA_c (Solute carrier family 25 member 22)	0.0568296	0.866572	0.999978	2.63047	0.00018777	0.000243988	2.57364	0.000211977	0.00027013	28
A0A0G2K6T9	Pcdh1	Protocadherin 1	0.0637446	0.847677	0.999978	3.82174	2.01e-05	4.75e-05	3.758	2.21e-05	5.11e-05	28
D3ZFY8	LOC100912618	Ubiquitin-conjugating enzyme E2 V1	0.134728	0.738845	0.999978	2.77271	0.000366858	0.000441804	2.63798	0.000480726	0.000566284	28
D3ZFY8;F1M227	LOC100912618	Ubiquitin-conjugating enzyme E2 V1	-0.0748359	0.716974	0.999978	2.51539	1.41e-05	3.89e-05	2.59023	1.19e-05	3.58e-05	28
D3ZK73	Cul4b	Cullin 4B (Cullin 4B (Predicted))	-0.0598626	0.827556	0.999978	3.41376	1.29e-05	3.71e-05	3.47363	1.17e-05	3.54e-05	28
D3ZRN2	Med1	Mediator of RNA polymerase II transcription subunit 1 (Mediator complex subunit 1)	0.0593111	0.889137	0.999978	4.34355	4.04e-05	7.58e-05	4.28424	4.37e-05	8.11e-05	28
D4A2Q3	Psd3	Pleckstrin and Sec7 domain-containing 3	0.145888	0.725824	0.999978	3.23295	0.000184122	0.000240544	3.08707	0.000237845	0.000298716	28
F1LWG2	Prmt8	Protein arginine methyltransferase 8	-0.00267746	0.995151	0.999978	3.83774	0.000100114	0.000147171	3.84041	9.97e-05	0.00014728	28
F1LWZ8	Lemd3	LEM domain-containing 3	0.107475	0.625516	0.999978	3.62296	2.36e-06	1.38e-05	3.51548	2.82e-06	1.57e-05	28
H1UBN0	Cpne7	Copine-7 (Copine VII)	0.0541419	0.882666	0.999978	3.81286	4.79e-05	8.49e-05	3.75871	5.19e-05	9.14e-05	28
M0RAP5	Sbf1	SET-binding factor 1	-0.148898	0.534574	0.999978	3.01583	1.1e-05	3.4e-05	3.16473	8.29e-06	2.9e-05	28
P05712	Rab2a	Ras-related protein Rab-2A	-0.0290449	0.848842	0.999978	2.35292	3.62e-06	1.83e-05	2.38197	3.37e-06	1.77e-05	28
P16617	Pgk1	Phosphoglycerate kinase 1 (EC 2.7.2.3)	0.00518211	0.989934	0.999978	2.95089	0.000293092	0.0003606	2.94571	0.000295934	0.00036366	28
P16617;M0R6Y8	Pgk1	Phosphoglycerate kinase 1 (EC 2.7.2.3)	-0.0959001	0	0	3.15861	0	0	3.25451	0	0	28
P16617;M0R6Y8;Q5XIV1	Pgk1	Phosphoglycerate kinase 1 (EC 2.7.2.3)	-0.114063	0.411616	0.999978	2.83213	5.94e-06	2.43e-05	2.94619	4.89e-06	2.2e-05	28
P16617;Q5XIV1	Pgk1	Phosphoglycerate kinase 1 (EC 2.7.2.3)	0.151339	0.060706	0.665949	3.06829	6.44e-09	9.66e-08	2.91695	8.71e-09	1.29e-07	28
P37805	Tagln3	Transgelin-3 (Neuronal protein 22) (NP22) (Neuronal protein NP25)	0.0158226	0.974117	0.999978	3.76826	0.000195906	0.000252637	3.75244	0.000200537	0.000258041	28
P37805;Q5XFX0	Tagln3	Transgelin-3 (Neuronal protein 22) (NP22) (Neuronal protein NP25)	0.44371	0.0658988	0.710512	3.62519	1.24e-05	3.63e-05	3.18148	2.35e-05	5.31e-05	28
P62260	Ywhae	14-3-3 protein epsilon (14-3-3E) (Mitochondrial import stimulation factor L subunit) (MSF L)	0.0182992	0.964812	0.999978	3.80951	7.42e-05	0.000116711	3.79121	7.63e-05	0.000119258	28
P63102	Ywhaz	14-3-3 protein zeta/delta (Mitochondrial import stimulation factor S1 subunit) (Protein kinase C inhibitor protein 1) (KCIP-1)	0.035854	0.92129	0.999978	3.98335	2.67e-05	5.68e-05	3.9475	2.81e-05	5.95e-05	28
P68182	Prkacb	cAMP-dependent protein kinase catalytic subunit beta (PKA C-beta) (EC 2.7.11.11)	0.04885	0	0	2.93416	0	0	2.88531	0	0	28
P68182;P27791	Prkacb	cAMP-dependent protein kinase catalytic subunit beta (PKA C-beta) (EC 2.7.11.11)	-0.0525712	0.862313	0.999978	2.69933	8.78e-05	0.000132335	2.7519	7.87e-05	0.00012196	28
P81155	Vdac2	Voltage-dependent anion-selective channel protein 2 (VDAC-2) (B36-VDAC) (Outer mitochondrial membrane protein porin 2)	-0.00693744	0.985676	0.999978	3.55986	7.29e-05	0.000115514	3.56679	7.21e-05	0.00011459	28
P85845	Fscn1	Fascin	-0.00875838	0.965941	0.999978	2.62316	1.1e-05	3.41e-05	2.63192	1.08e-05	3.4e-05	28
P85968	Pgd	6-phosphogluconate dehydrogenase decarboxylating (EC 1.1.1.44)	-0.0709769	0.842994	0.999978	2.98492	0.00012759	0.000178165	3.0559	0.0001118	0.000160179	28
Q5XI77	Anxa11	Annexin	-0.200285	0.666972	0.999978	3.84835	0.000128224	0.000178837	4.04864	9.64e-05	0.000143771	28
Q5XI77;D3ZHD1	Anxa11	Annexin	0.00459084	0.985503	0.999978	3.31556	1.25e-05	3.65e-05	3.31097	1.26e-05	3.69e-05	28
Q62829	Pak3	Serine/threonine-protein kinase PAK 3 (EC 2.7.11.1) (Beta-PAK) (p21-activated kinase 3) (PAK-3) (p65-PAK)	-0.000289125	0.99901	0.999978	3.35681	7.27e-06	2.71e-05	3.3571	7.27e-06	2.71e-05	28
Q66H20	Ptbp2	Polypyrimidine tract-binding protein 2 (Neural polypyrimidine tract-binding protein) (PTB-like protein)	0.10292	0.79418	0.999978	3.77448	5.78e-05	9.72e-05	3.67156	6.77e-05	0.000109669	28
Q66H80	Arcn1	Coatomer subunit delta (Archain) (Delta-coat protein) (Delta-COP)	-0.0243001	0.861258	0.999978	2.75994	8.23e-07	6.51e-06	2.78424	7.81e-07	6.4e-06	28
Q7TMB7	Plppr4	Phospholipid phosphatase-related protein type 4 (EC 3.1.3.4) (Brain-specific phosphatidic acid phosphatase-like protein 1) (Lipid phosphate phosphatase-related protein type 4) (Plasticity-related gene 1 protein) (PRG-1)	0.149377	0.590837	0.999978	3.61173	9.3e-06	3.11e-05	3.46235	1.19e-05	3.58e-05	28
Q9JIR4	Rims1	Regulating synaptic membrane exocytosis protein 1 (Rab-3-interacting molecule 1) (RIM 1)	0.0769469	0.807762	0.999978	3.25484	3.82e-05	7.27e-05	3.17789	4.38e-05	8.12e-05	28
Q9JIX5	Chd8	Chromodomain-helicase-DNA-binding protein 8 (CHD-8) (EC 3.6.4.12) (ATP-dependent helicase CHD8) (Axis duplication inhibitor) (Duplin)	0.0121494	0.960397	0.999978	3.74366	5.1e-06	2.23e-05	3.73151	5.2e-06	2.27e-05	28
Q9JIX5;D3ZAP7	Chd8	Chromodomain-helicase-DNA-binding protein 8 (CHD-8) (EC 3.6.4.12) (ATP-dependent helicase CHD8) (Axis duplication inhibitor) (Duplin)	0.137358	0.430314	0.999978	3.36138	1.1e-06	8.17e-06	3.22402	1.41e-06	9.8e-06	28
A0A0G2K001	Nsd3	Nuclear receptor-binding SET domain protein 3	0.0454614	0.941403	0.999978	4.15964	0.000542658	0.000630536	4.11418	0.000575649	0.000666037	27
A0A0G2K761	Cul2	Cullin 2	0.197928	0.524402	0.999978	3.62412	1.7e-05	4.32e-05	3.42619	2.35e-05	5.31e-05	27
D3ZJ92	Prpf40a	Pre-mRNA processing factor 40 homolog A (Yeast) (Predicted) (Pre-mRNA-processing factor 40 homolog A)	0.066246	0.860539	0.999978	3.82165	4.2e-05	7.8e-05	3.75541	4.64e-05	8.47e-05	27
D3ZUK4	Trim33	Tripartite motif-containing 33	0.138869	0.453154	0.999978	3.5276	9.09e-07	7.07e-06	3.38873	1.15e-06	8.48e-06	27
D4A0X3	Kiaa1107	AP2-interacting clathrin-endocytosis protein (APache)	0.0157954	0.97606	0.999978	4.05578	0.000259049	0.000323082	4.03999	0.000264679	0.000329102	27
D4A148	Zfr2	Zinc finger RNA-binding protein 2	0.286784	0.353455	0.999978	3.81474	1.08e-05	3.38e-05	3.52796	1.7e-05	4.38e-05	27
D4A1G8	Cep170b	Centrosomal protein 170B	0.0514201	0.890069	0.999978	3.56979	5.76e-05	9.7e-05	3.51837	6.25e-05	0.000104086	27
G3V8A5	Vps35	Vacuolar protein sorting-associated protein 35	-0.197604	0.480394	0.999978	3.20926	1.83e-05	4.49e-05	3.40686	1.29e-05	3.74e-05	27
G3V8T5	Ruvbl2	RuvB-like helicase (EC 3.6.4.12)	0.0391062	0.896957	0.999978	3.79981	1.21e-05	3.57e-05	3.7607	1.28e-05	3.71e-05	27
O55000	Ppp1r10	Serine/threonine-protein phosphatase 1 regulatory subunit 10 (MHC class I region proline-rich protein CAT53) (Phosphatase 1 nuclear targeting subunit) (Protein PNUTS)	0.0715019	0.775379	0.999978	3.60072	5.46e-06	2.32e-05	3.52922	6.14e-06	2.52e-05	27
P04764;M0R5J4	Eno1	Alpha-enolase (EC 4.2.1.11) (2-phospho-D-glycerate hydro-lyase) (Enolase 1) (Non-neural enolase) (NNE)	-0.312932	0.34838	0.999978	2.89788	8.14e-05	0.000125058	3.21081	4.54e-05	8.33e-05	27
P04764;M0R5J4;A0A0G2K4Y2	Eno1	Alpha-enolase (EC 4.2.1.11) (2-phospho-D-glycerate hydro-lyase) (Enolase 1) (Non-neural enolase) (NNE)	-0.241961	0.58663	0.999978	2.51063	0.000999748	0.00111942	2.75259	0.000614153	0.000708386	27
P05426	Rpl7	60S ribosomal protein L7	0.123344	0.611634	0.999978	2.47474	3.85e-05	7.32e-05	2.3514	5.15e-05	9.09e-05	27
P05426;F1LUE9	Rpl7	60S ribosomal protein L7	0.10178	0.766848	0.999978	2.89603	0.000117319	0.000166663	2.79425	0.000143402	0.000196232	27
P19491	Gria2	Glutamate receptor 2 (GluR-2) (AMPA-selective glutamate receptor 2) (GluR-B) (GluR-K2) (Glutamate receptor ionotropic AMPA 2) (GluA2)	0.0171719	0.946536	0.999978	3.28022	1.09e-05	3.39e-05	3.26304	1.12e-05	3.46e-05	27
P31016	Dlg4	Disks large homolog 4 (Postsynaptic density protein 95) (PSD-95) (Synapse-associated protein 90) (SAP-90) (SAP90)	0.0679728	0.846167	0.999978	3.57061	4.06e-05	7.6e-05	3.50264	4.53e-05	8.33e-05	27
P35571	Gpd2	Glycerol-3-phosphate dehydrogenase mitochondrial (GPD-M) (GPDH-M) (EC 1.1.5.3)	0.212271	0.478703	0.999978	3.56408	1.47e-05	3.99e-05	3.35181	2.11e-05	4.99e-05	27
P38656	Ssb	Lupus La protein homolog (La autoantigen homolog) (La ribonucleoprotein)	0.0538778	0.874949	0.999978	3.67302	3.03e-05	6.17e-05	3.61914	3.3e-05	6.63e-05	27
P38656;D3ZLH9	Ssb	Lupus La protein homolog (La autoantigen homolog) (La ribonucleoprotein)	0.222836	0.394682	0.999978	3.76395	4.59e-06	2.08e-05	3.54111	6.57e-06	2.6e-05	27
P47245	Nrdc	Nardilysin (EC 3.4.24.61) (N-arginine dibasic convertase) (NRD convertase) (NRD-C) (Nardilysin convertase)	-0.183734	0.633996	0.999978	3.57898	6.63e-05	0.000107144	3.76271	4.98e-05	8.88e-05	27
Q0ZFS8	Srsf3	RCG61099 isoform CRA_c (Serine and arginine-rich-splicing factor 3)	-0.159554	0.571805	0.999978	3.68603	8.97e-06	3.05e-05	3.84558	7e-06	2.67e-05	27
Q498C9	Zfp207	RCG33491 isoform CRA_b (Zinc finger protein 207)	0.172317	0.765092	0.999978	3.74415	0.000497586	0.00058346	3.57183	0.000640789	0.000736826	27
Q5GFD9	Impact	Protein IMPACT (Imprinted and ancient gene protein homolog)	0.107156	0.694958	0.999978	3.70419	7.54e-06	2.78e-05	3.59703	8.95e-06	3.05e-05	27
Q5MPA9	Dclk2	Serine/threonine-protein kinase DCLK2 (EC 2.7.11.1) (CaMK-like CREB regulatory kinase 2) (CL2) (CLICK-II) (CLICK2) (Doublecortin-like and CAM kinase-like 2) (Doublecortin-like kinase 2)	0.125681	0.692379	0.999978	3.2254	4.02e-05	7.56e-05	3.09972	5.05e-05	8.97e-05	27
Q62717	Cadps	Calcium-dependent secretion activator 1 (Calcium-dependent activator protein for secretion 1) (CAPS-1) (rCAPS)	-0.1829	0.304441	0.999978	3.06808	1.92e-06	1.19e-05	3.25098	1.36e-06	9.56e-06	27
Q62717;F1LWT1	Cadps	Calcium-dependent secretion activator 1 (Calcium-dependent activator protein for secretion 1) (CAPS-1) (rCAPS)	0.000793464	0.998033	0.999978	3.65847	2.87e-05	5.95e-05	3.65768	2.88e-05	6.03e-05	27
Q62940	Nedd4	E3 ubiquitin-protein ligase NEDD4 (EC 2.3.2.26) (HECT-type E3 ubiquitin transferase NEDD4)	-0.0275603	0.924242	0.999978	3.59689	1.31e-05	3.72e-05	3.62445	1.25e-05	3.67e-05	27
Q63569	Psmc3	26S proteasome regulatory subunit 6A (26S proteasome AAA-ATPase subunit RPT5) (Proteasome 26S subunit ATPase 3) (Spermatogenic cell/sperm-associated Tat-binding protein homolog SATA) (Tat-binding protein 1) (TBP-1)	-0.0169873	0.957877	0.999978	3.57668	2.48e-05	5.42e-05	3.59367	2.41e-05	5.4e-05	27
Q68FQ0	Cct5	T-complex protein 1 subunit epsilon (TCP-1-epsilon) (CCT-epsilon)	-0.0393377	0.873053	0.999978	2.90558	1.75e-05	4.39e-05	2.94491	1.62e-05	4.24e-05	27
Q6AY90	Fam192a	Family with sequence similarity 192 member A (NEFA-interacting nuclear protein NIP30)	-0.0550372	0.9037	0.999978	3.87978	0.000112399	0.000161239	3.93482	0.000103824	0.000151916	27
Q811S9	Gnl3	Guanine nucleotide-binding protein-like 3 (Nucleolar GTP-binding protein 3) (Nucleostemin)	-0.267707	0.444231	0.999978	3.30556	5.44e-05	9.31e-05	3.57327	3.48e-05	6.88e-05	27
Q8K4K5	Llgl1	Lethal(2) giant larvae protein homolog 1 (LLGL) (Rgl-1)	-0.0249351	0.923281	0.999978	2.48387	5.78e-05	9.72e-05	2.5088	5.46e-05	9.43e-05	27
Q9WUC8	Plrg1	Pleiotropic regulator 1	0.159244	0.493941	0.999978	3.81513	2.28e-06	1.35e-05	3.65588	2.93e-06	1.6e-05	27
Q9WVC0	Septin7	Septin-7 (CDC10 protein homolog)	0.0657989	0.770944	0.999978	2.91644	1.02e-05	3.26e-05	2.85064	1.17e-05	3.54e-05	27
Q9WVC0;A0A096MJN4	Septin7	Septin-7 (CDC10 protein homolog)	0.6875	0.100288	0.922942	2.1444	0.000919739	0.0010355	1.4569	0.00626201	0.00658338	27
Q9WVC0;D3ZHG7;Q5PQK1	Septin7	Septin-7 (CDC10 protein homolog)	-0.163013	0.762223	0.999978	3.92967	0.000263644	0.000328213	4.09268	0.000210603	0.000268713	27
Q9WVC0;Q7TP92;A0A0G2JV25	Septin7	Septin-7 (CDC10 protein homolog)	0.0251702	0.882114	0.999978	2.82794	2.32e-06	1.36e-05	2.80277	2.45e-06	1.43e-05	27
A0A0G2JYT9	Rfx3	Regulatory factor X3	0.0143186	0.969082	0.999978	4.08779	2.55e-05	5.53e-05	4.07347	2.6e-05	5.68e-05	26
A0A0G2K7P2	Phf14	PHD finger protein 14	0.334279	0.415071	0.999978	4.09955	3.86e-05	7.34e-05	3.76527	6.28e-05	0.000104286	26
A0A0G2K7W4	Map4k4	Mitogen-activated protein kinase kinase kinase kinase 4	0.0193405	0.945289	0.999978	2.6615	6.33e-05	0.000103685	2.64216	6.6e-05	0.000108036	26
B0K017	Adprhl2	ADP-ribosylhydrolase like 2 (Predicted) (ADP-ribosylhydrolase-like 2)	0.0766441	0.864198	0.999978	4.0179	8.45e-05	0.00012872	3.94126	9.42e-05	0.000141276	26
B5DFN2	Ahcyl1	S-adenosylhomocysteine hydrolase-like protein 1 (IP3R-binding protein released with inositol 1 4 5-trisphosphate) (Putative adenosylhomocysteinase 2) (S-adenosyl-L-homocysteine hydrolase 2) (AdoHcyase 2)	0.287402	0.376046	0.999978	3.02086	5.64e-05	9.53e-05	2.73346	9.94e-05	0.000147144	26
B5DFN2;D3ZWL6	Ahcyl1	S-adenosylhomocysteine hydrolase-like protein 1 (IP3R-binding protein released with inositol 1 4 5-trisphosphate) (Putative adenosylhomocysteinase 2) (S-adenosyl-L-homocysteine hydrolase 2) (AdoHcyase 2)	0.0712498	0.852866	0.999978	3.56902	6.89e-05	0.000110345	3.49777	7.73e-05	0.000120465	26
C0JPT7	Flna	Filamin A (Filamin alpha) (Filamin alpha (Predicted) isoform CRA_a)	-0.0573807	0.820877	0.999978	2.36518	6.69e-05	0.000107901	2.42256	5.84e-05	9.89e-05	26
D3ZF26	Tnks1bp1	Tankyrase 1-binding protein 1	0.156781	0.533279	0.999978	3.3088	8.47e-06	2.96e-05	3.15202	1.12e-05	3.46e-05	26
D3ZZZ9	Ctnnd1	Catenin (Cadherin associated protein) delta 1 (Predicted) isoform CRA_a (Catenin delta 1)	0.138242	0.603597	0.999978	3.29014	1.25e-05	3.66e-05	3.1519	1.61e-05	4.24e-05	26
F1LNT0	Dpysl4	Dihydropyrimidinase-related protein 4	0.00573566	0.985586	0.999978	3.51151	2.56e-05	5.55e-05	3.50577	2.58e-05	5.65e-05	26
P07936	Gap43	Neuromodulin (Axonal membrane protein GAP-43) (Growth-associated protein 43) (Protein F1)	0.00420007	0.991857	0.999978	2.90263	0.000324191	0.000394831	2.89843	0.000326771	0.000397264	26
P25286	Atp6v0a1	V-type proton ATPase 116 kDa subunit a isoform 1 (V-ATPase 116 kDa isoform a1) (Clathrin-coated vesicle/synaptic vesicle proton pump 116 kDa subunit) (Vacuolar adenosine triphosphatase subunit Ac116) (Vacuolar proton pump subunit 1) (Vacuolar proton translocating ATPase 116 kDa subunit a isoform 1)	-0.0792994	0.809596	0.999978	3.08882	6.47e-05	0.000105264	3.16812	5.6e-05	9.61e-05	26
P27605	Hprt1	Hypoxanthine-guanine phosphoribosyltransferase (HGPRT) (HGPRTase) (EC 2.4.2.8)	-0.264022	0.553585	0.999978	3.85914	9.48e-05	0.000141077	4.12316	6.51e-05	0.000107003	26
P27605;B2RYS6	Hprt1	Hypoxanthine-guanine phosphoribosyltransferase (HGPRT) (HGPRTase) (EC 2.4.2.8)	-0.418805	0.465884	0.999978	3.81333	0.000395697	0.000473855	4.23213	0.00022336	0.000282877	26
P47728	Calb2	Calretinin (CR)	0.263023	0.608912	0.999978	3.93666	0.000193069	0.000249686	3.67364	0.000282952	0.000349594	26
P49242	Rps3a	40S ribosomal protein S3a (V-fos transformation effector protein) [Cleaved into: 40S ribosomal protein S3b]	-0.156147	0.485403	0.999978	2.75677	1.21e-05	3.57e-05	2.91292	8.76e-06	3.02e-05	26
P49242;M0R6L4	Rps3a	40S ribosomal protein S3a (V-fos transformation effector protein) [Cleaved into: 40S ribosomal protein S3b]	0.0375646	0.865684	0.999978	2.70043	1.47e-05	3.98e-05	2.66287	1.59e-05	4.21e-05	26
P50398	Gdi1	Rab GDP dissociation inhibitor alpha (Rab GDI alpha) (Guanosine diphosphate dissociation inhibitor 1) (GDI-1)	0.0222842	0.950378	0.999978	3.52149	5.02e-05	8.78e-05	3.49921	5.21e-05	9.15e-05	26
P61107	Rab14	Ras-related protein Rab-14	-0.0777607	0.757236	0.999978	2.89718	1.98e-05	4.71e-05	2.97494	1.7e-05	4.37e-05	26
P61983	Ywhag	14-3-3 protein gamma [Cleaved into: 14-3-3 protein gamma N-terminally processed]	0.159953	0.633374	0.999978	3.74711	2.28e-05	5.13e-05	3.58716	2.93e-05	6.09e-05	26
P97685	Nfasc	Neurofascin	-0.032558	0.924772	0.999978	3.47846	4.34e-05	7.98e-05	3.51102	4.11e-05	7.79e-05	26
Q2TL32	Ubr4	E3 ubiquitin-protein ligase UBR4 (EC 2.3.2.27) (N-recognin-4) (RING-type E3 ubiquitin transferase UBR4) (Zinc finger UBR1-type protein 1)	-0.099925	0.555179	0.999978	2.95834	1.61e-06	1.06e-05	3.05827	1.32e-06	9.39e-06	26
Q4V8H5	Dnpep	Aspartyl aminopeptidase (Aspartyl aminopeptidase isoform CRA_c)	0.0709144	0.814089	0.999978	3.25282	2.92e-05	6.02e-05	3.1819	3.31e-05	6.64e-05	26
Q5I034	Custos	Protein CUSTOS	0.211851	0.659705	0.999978	3.89355	0.000144298	0.00019667	3.6817	0.000197124	0.000254448	26
Q68FQ9	Lancl2	LanC lantibiotic synthetase component C-like 2 (Bacterial) (LanC-like 2)	-0.198638	0.637817	0.999978	3.29176	0.000175859	0.000231596	3.4904	0.000126722	0.000177603	26
Q6RUV5	Rac1	Ras-related C3 botulinum toxin substrate 1 (EC 3.6.5.2) (p21-Rac1)	-0.108931	0.864335	0.999978	4.0833	0.000543229	0.000630852	4.19223	0.000471352	0.000557002	26
Q78E60	Arnt2	Aryl hydrocarbon receptor nuclear translocator 2 (ARNT protein 2)	0.300653	0.505414	0.999978	4.15626	6.54e-05	0.00010612	3.85561	0.000100053	0.000147558	26
Q9EPH8	Pabpc1	Polyadenylate-binding protein 1 (PABP-1) (Poly(A)-binding protein 1)	0.143139	0.800488	0.999978	4.1615	0.000468933	0.000552233	4.01836	0.00056624	0.000656819	26
Q9EPH8;B5DF80	Pabpc1	Polyadenylate-binding protein 1 (PABP-1) (Poly(A)-binding protein 1)	0.0332075	0.919201	0.999978	3.23884	0.000241197	0.00030266	3.20563	0.000253333	0.000316145	26
Q9EPH8;D3ZAS7	Pabpc1	Polyadenylate-binding protein 1 (PABP-1) (Poly(A)-binding protein 1)	-0.124163	0.037637	0.451647	3.34505	1.34e-08	1.93e-07	3.46921	1.11e-08	1.62e-07	26
Q9EPH8;D4A5H0	Pabpc1	Polyadenylate-binding protein 1 (PABP-1) (Poly(A)-binding protein 1)	0.246563	0.517621	0.999978	3.5666	0.000282528	0.000349387	3.32004	0.000396558	0.000475437	26
Q9JKS6	Pclo	Protein piccolo (Aczonin) (Multidomain presynaptic cytomatrix protein)	0.0502764	0.829781	0.999978	2.91718	1.26e-05	3.66e-05	2.86691	1.39e-05	3.9e-05	26
A0A0G2JWC7	Fermt2	Fermitin family member 2	-0.0014134	0.994841	0.999978	2.95267	8.01e-06	2.87e-05	2.95409	7.99e-06	2.84e-05	25
B2RYA6	Prcc	Papillary renal cell carcinoma (Translocation-associated) (Predicted) (Prcc protein) (Proline-rich mitotic checkpoint control factor)	0.06648	0.874074	0.999978	3.90265	6.85e-05	0.000109774	3.83617	7.56e-05	0.000118298	25
D3ZAS8	Sart3	Spliceosome-associated factor 3 U4/U6 recycling protein (Squamous cell carcinoma antigen recognized by T-cells 3 (Predicted))	-0.0553911	0.891362	0.999978	3.6814	7.9e-05	0.000122161	3.73679	7.25e-05	0.00011497	25
D3ZBS9	Smarcd1	SWI/SNF related matrix associated actin dependent regulator of chromatin subfamily d member 1 (Predicted) (SWI/SNF-related matrix-associated actin-dependent regulator of chromatin subfamily d member 1)	0.15207	0.689306	0.999978	3.86679	3.99e-05	7.52e-05	3.71472	5.02e-05	8.92e-05	25
D4A8H8	Cyfip1	Cytoplasmic FMR1-interacting protein	-0.00572919	0.980019	0.999978	2.92151	1.11e-05	3.43e-05	2.92724	1.1e-05	3.43e-05	25
F1LYQ8	Farp1	FERM ARHGEF and pleckstrin domain-containing protein 1 (FERM RhoGEF and pleckstrin domain-containing protein 1)	0.0389685	0.828135	0.999978	2.98129	2.35e-06	1.38e-05	2.94232	2.54e-06	1.47e-05	25
F7FJR8	Las1l	LAS1-like ribosome biogenesis factor	0.0359234	0.882317	0.999978	3.70734	3.87e-06	1.9e-05	3.67142	4.1e-06	2e-05	25
G3V6W6	Psmc6	Proteasome 26S subunit ATPase 6 (RCG61291)	0.227476	0.464804	0.999978	3.32293	2.73e-05	5.77e-05	3.09545	4.11e-05	7.79e-05	25
P04785	P4hb	Protein disulfide-isomerase (PDI) (EC 5.3.4.1) (Cellular thyroid hormone-binding protein) (Prolyl 4-hydroxylase subunit beta)	0.209872	0.492616	0.999978	2.16105	0.000285955	0.000352907	1.95118	0.000498796	0.000585163	25
P04905	Gstm1	Glutathione S-transferase Mu 1 (EC 2.5.1.18) (GST 3-3) (GSTM1-1) (Glutathione S-transferase Yb-1) (GST Yb1)	-0.0223083	0.946923	0.999978	2.65268	0.000171133	0.000226337	2.67499	0.000163323	0.000218173	25
P04905;B0BN47	Gstm1	Glutathione S-transferase Mu 1 (EC 2.5.1.18) (GST 3-3) (GSTM1-1) (Glutathione S-transferase Yb-1) (GST Yb1)	0.0925987	0.843672	0.999978	2.27795	0.00229844	0.00249251	2.18536	0.00282436	0.00304111	25
P04905;G3V8H3	Gstm1	Glutathione S-transferase Mu 1 (EC 2.5.1.18) (GST 3-3) (GSTM1-1) (Glutathione S-transferase Yb-1) (GST Yb1)	-0.196237	0.705987	0.999978	3.07553	0.000809989	0.000917227	3.27177	0.000582652	0.000673758	25
P07943	Akr1b1	Aldo-keto reductase family 1 member B1 (EC 1.1.1.21) (EC 1.1.1.300) (EC 1.1.1.372) (EC 1.1.1.54) (Aldehyde reductase) (Aldose reductase) (AR)	-0.234592	0.566095	0.999978	3.54314	9.48e-05	0.000141104	3.77773	6.59e-05	0.000108025	25
P09216	Prkce	Protein kinase C epsilon type (EC 2.7.11.13) (nPKC-epsilon)	0.0834888	0.524281	0.999978	2.72155	5.71e-07	4.96e-06	2.63807	6.87e-07	5.81e-06	25
P09216;A0A0G2JXV8	Prkce	Protein kinase C epsilon type (EC 2.7.11.13) (nPKC-epsilon)	-0.370147	0.579767	0.999978	2.78911	0.0104462	0.0108652	3.15926	0.00629811	0.00661963	25
P09216;Q64617	Prkce	Protein kinase C epsilon type (EC 2.7.11.13) (nPKC-epsilon)	0.0625215	0.936858	0.999978	2.56001	0.0148197	0.0153324	2.49749	0.0164185	0.0169309	25
P09606	Glul	Glutamine synthetase (GS) (EC 6.3.1.2) (Glutamate--ammonia ligase) (Palmitoyltransferase GLUL) (EC 2.3.1.225)	-0.215017	0.528953	0.999978	3.033	8.12e-05	0.000124895	3.24801	5.5e-05	9.49e-05	25
P54690	Bcat1	Branched-chain-amino-acid aminotransferase cytosolic (BCAT(c)) (EC 2.6.1.42)	-0.148119	0.774198	0.999978	3.62039	0.000327976	0.000399085	3.76851	0.000263164	0.000327416	25
P68403	Prkcb	Protein kinase C beta type (PKC-B) (PKC-beta) (EC 2.7.11.13)	-0.0382729	0.86594	0.999978	2.97505	9.42e-06	3.13e-05	3.01332	8.74e-06	3.02e-05	25
P70615	Lmnb1	Lamin-B1	0.314431	0.225246	0.999978	3.82719	3.21e-06	1.7e-05	3.51276	5.32e-06	2.31e-05	25
Q4L1J4	Magi1	Membrane-associated guanylate kinase WW and PDZ domain-containing protein 1 (BAI1-associated protein 1) (BAP-1) (Membrane-associated guanylate kinase inverted 1) (MAGI-1)	-0.00672675	0.906899	0.999978	2.94348	7.31e-08	9.13e-07	2.9502	7.23e-08	8.92e-07	25
Q4V8C8	Cdc73	Parafibromin (Cell division cycle protein 73 homolog) (Hyperparathyroidism 2 protein homolog)	0.216041	0.458729	0.999978	3.90745	7.26e-06	2.71e-05	3.69141	1.01e-05	3.27e-05	25
Q5BJN3	Tial1	Tia1 cytotoxic granule-associated RNA-binding protein-like 1 (Tial1 cytotoxic granule-associated RNA binding protein-like 1 (Mapped) isoform CRA_a)	0.13919	0.783861	0.999978	4.13964	0.000142126	0.000194227	4.00045	0.00017205	0.000226942	25
Q5I0D1	Glod4	Glyoxalase domain-containing protein 4	-0.305255	0.487372	0.999978	3.41797	0.000167674	0.000222461	3.72323	0.000103776	0.000151916	25
Q5XHZ0	Trap1	Heat shock protein 75 kDa mitochondrial (HSP 75) (TNFR-associated protein 1) (Tumor necrosis factor type 1 receptor-associated protein) (TRAP-1)	-0.155671	0.554579	0.999978	2.69767	3.65e-05	7.04e-05	2.85334	2.64e-05	5.73e-05	25
Q62698	Dync1li2	Cytoplasmic dynein 1 light intermediate chain 2 (Dynein light intermediate chain 2 cytosolic) (LIC-2) (LIC53/55)	0.00625496	0.976476	0.999978	2.97386	6.44e-06	2.53e-05	2.9676	6.52e-06	2.59e-05	25
Q62733	Tmpo	Lamina-associated polypeptide 2 isoform beta (Thymopoietin isoform beta) (TP beta)	0.0656782	0.804467	0.999978	3.80137	5.58e-06	2.36e-05	3.7357	6.18e-06	2.53e-05	25
Q62784	Inpp4a	Inositol polyphosphate-4-phosphatase type I A (Inositol polyphosphate 4-phosphatase type I) (Type I inositol 3 4-bisphosphate 4-phosphatase) (EC 3.1.3.66)	-0.0727896	0.750263	0.999978	3.3322	5.01e-06	2.19e-05	3.40499	4.41e-06	2.08e-05	25
Q64542	Atp2b4	Plasma membrane calcium-transporting ATPase 4 (PMCA4) (EC 7.2.2.10) (Plasma membrane calcium ATPase isoform 4) (Plasma membrane calcium pump isoform 4)	0.0522802	0.841564	0.999978	2.5029	5.82e-05	9.75e-05	2.45062	6.56e-05	0.000107566	25
Q9EPC6	Pfn2	Profilin-2 (Profilin II)	0.107681	0.730045	0.999978	3.84627	1.33e-05	3.75e-05	3.73859	1.56e-05	4.15e-05	25
Q9Z270	Vapa	Vesicle-associated membrane protein-associated protein A (VAMP-A) (VAMP-associated protein A) (VAP-A) (33 kDa VAMP-associated protein) (VAP-33)	-0.117233	0.813827	0.999978	3.74867	0.000223043	0.000282825	3.8659	0.000188015	0.000244383	25
A1L1I3	Numbl	Numb-like protein	0.0925904	0.810175	0.999978	3.58188	6.85e-05	0.000109687	3.48929	7.94e-05	0.000122852	24
B0BN63	Ahsa1	Activator of Hsp90 ATPase activity 1 (LOC681996 protein) (RCG20659 isoform CRA_b)	-0.142844	0.49064	0.999978	3.1479	3.55e-06	1.81e-05	3.29075	2.73e-06	1.54e-05	24
D3Z8R4	Rbm25l1	RNA-binding motif protein 25-like 1	0.100979	0.600678	0.999978	3.91145	9.02e-07	7.03e-06	3.81047	1.05e-06	7.95e-06	24
D3Z8R4;F1LT30	Rbm25l1	RNA-binding motif protein 25-like 1	0.379031	0.427067	0.999978	4.51473	7e-05	0.000111679	4.1357	0.000114951	0.000163583	24
D3ZDM6	Cdk19	Cell division cycle 2-like 6 (CDK8-like) (Predicted) isoform CRA_c (Cyclin-dependent kinase 19)	0.0529511	0.891538	0.999978	3.78768	5.24e-05	9.06e-05	3.73473	5.68e-05	9.7e-05	24
D3ZKI5	Phf3	PHD finger protein 3 (PHD finger protein 3 (Predicted))	0.156131	0.71189	0.999978	3.87081	7.3e-05	0.000115514	3.71468	9.21e-05	0.000138833	24
D3ZQE8	Xpo5	Exportin 5	-0.000947021	0.997126	0.999978	3.49694	8.76e-06	3.03e-05	3.49789	8.75e-06	3.02e-05	24
D3ZU13	Eif4g1	Eukaryotic translation initiation factor 4 gamma 1	0.206899	0.0916748	0.869643	3.08497	9.27e-08	1.1e-06	2.87807	1.4e-07	1.6e-06	24
D3ZU13;M0RD03	Eif4g1	Eukaryotic translation initiation factor 4 gamma 1	0.166321	0.633617	0.999978	3.25664	6.4e-05	0.000104476	3.09032	8.61e-05	0.000131023	24
D4A567	Bub3	BUB3 mitotic checkpoint protein	-0.0797679	0.856037	0.999978	3.98692	7.91e-05	0.000122321	4.06669	7.07e-05	0.000112993	24
D4A8H3	Uba6	Similar to RIKEN cDNA 5730469D23 (Predicted) (Ubiquitin-like modifier-activating enzyme 6)	0.000264114	0.999128	0.999978	3.55123	4.89e-06	2.17e-05	3.55097	4.89e-06	2.2e-05	24
F1M949	Ckap5	Cytoskeleton-associated protein 5	-0.18357	0.378289	0.999978	2.8167	6.5e-06	2.55e-05	3.00027	4.49e-06	2.1e-05	24
G3V6K4	Dcaf5	DDB1 and CUL4-associated factor 5 (WD repeat domain 22)	0.173561	0.473531	0.999978	3.54924	4.34e-06	2.04e-05	3.37568	5.82e-06	2.44e-05	24
G3V829	Fubp3	Far upstream element-binding protein 3 (RCG45587)	0.244665	0.277096	0.999978	3.61555	2.11e-06	1.28e-05	3.37088	3.2e-06	1.71e-05	24
P08082	Cltb	Clathrin light chain B (Lcb)	0.00561093	0.990629	0.999978	3.72403	0.000186554	0.000242792	3.71842	0.000188125	0.000244449	24
P0C2X9	Aldh4a1	Delta-1-pyrroline-5-carboxylate dehydrogenase mitochondrial (P5C dehydrogenase) (EC 1.2.1.88) (Aldehyde dehydrogenase family 4 member A1) (L-glutamate gamma-semialdehyde dehydrogenase)	-0.0124994	0.964558	0.999978	2.61659	6.9e-05	0.000110429	2.62909	6.72e-05	0.000109182	24
P18266	Gsk3b	Glycogen synthase kinase-3 beta (GSK-3 beta) (EC 2.7.11.26) (Factor A) (FA) (Serine/threonine-protein kinase GSK3B) (EC 2.7.11.1)	0.0103483	0.969316	0.999978	3.46483	1.06e-05	3.33e-05	3.45448	1.08e-05	3.4e-05	24
P62703;A0A0H2UHX3	Rps4x	40S ribosomal protein S4 X isoform	-0.0505684	0.820698	0.999978	2.29945	3.79e-05	7.25e-05	2.35002	3.35e-05	6.68e-05	24
P62703;A0A0H2UHX3;D3ZX01	Rps4x	40S ribosomal protein S4 X isoform	-0.0520157	0.786334	0.999978	2.85428	4.47e-06	2.07e-05	2.90629	4.02e-06	1.98e-05	24
Q07936	Anxa2	Annexin A2 (Annexin II) (Annexin-2) (Calpactin I heavy chain) (Calpactin-1 heavy chain) (Chromobindin-8) (Lipocortin II) (Placental anticoagulant protein IV) (PAP-IV) (Protein I) (p36)	0.0395379	0.939753	0.999978	2.12584	0.00545841	0.00576964	2.0863	0.00595702	0.00627079	24
Q5U2N3	Pitpnm1	Membrane-associated phosphatidylinositol transfer protein 1 (Phosphatidylinositol transfer protein membrane-associated 1) (PITPnm 1) (Pyk2 N-terminal domain-interacting receptor 2) (NIR-2)	-0.00484436	0.986479	0.999978	3.106	2.84e-05	5.9e-05	3.11084	2.81e-05	5.95e-05	24
Q62915	Cask	Peripheral plasma membrane protein CASK (EC 2.7.11.1) (Calcium/calmodulin-dependent serine protein kinase)	0.0699536	0.792779	0.999978	3.71451	6.52e-06	2.55e-05	3.64455	7.29e-06	2.71e-05	24
Q62915;D4A8M2	Cask	Peripheral plasma membrane protein CASK (EC 2.7.11.1) (Calcium/calmodulin-dependent serine protein kinase)	-0.0839995	0.815656	0.999978	3.65124	4.18e-05	7.77e-05	3.73524	3.67e-05	7.15e-05	24
Q6P7B0	Wars1	Tryptophan--tRNA ligase cytoplasmic (EC 6.1.1.2) (Tryptophanyl-tRNA synthetase) (TrpRS) [Cleaved into: T1-TrpRS; T2-TrpRS]	-0.202839	0.388339	0.999978	3.20267	6.27e-06	2.5e-05	3.40551	4.37e-06	2.07e-05	24
Q6PDU1	Srsf2	Serine/arginine-rich splicing factor 2 (Splicing component 35 kDa) (Splicing factor SC35) (SC-35) (Splicing factor arginine/serine-rich 2)	-0.0198282	0.954373	0.999978	3.86003	2.46e-05	5.38e-05	3.87986	2.38e-05	5.36e-05	24
Q7M0E3	Dstn	Destrin (Actin-depolymerizing factor) (ADF)	-0.133732	0.642252	0.999978	2.67397	6.59e-05	0.000106794	2.80771	4.99e-05	8.88e-05	24
Q7M0E3;D4A315	Dstn	Destrin (Actin-depolymerizing factor) (ADF)	-0.326807	0.193729	0.999978	3.17904	7.52e-06	2.78e-05	3.50585	4.24e-06	2.04e-05	24
Q7TP47	Syncrip	Heterogeneous nuclear ribonucleoprotein Q (hnRNP Q) (Liver regeneration-related protein LRRG077) (Synaptotagmin-binding cytoplasmic RNA-interacting protein)	0.35869	0.374138	0.999978	3.9717	4.08e-05	7.64e-05	3.61301	7.01e-05	0.000112517	24
Q9QUH6	Syngap1	Ras/Rap GTPase-activating protein SynGAP (Neuronal RasGAP) (Synaptic Ras GTPase-activating protein 1) (Synaptic Ras-GAP 1) (p135 SynGAP)	0.233842	0.370532	0.999978	3.03004	1.57e-05	4.15e-05	2.7962	2.5e-05	5.54e-05	24
Q9QX69	Lancl1	Glutathione S-transferase LANCL1 (EC 2.5.1.18) (40 kDa erythrocyte membrane protein) (p40) (LanC-like protein 1)	0.0978948	0.8346	0.999978	3.93185	0.00012267	0.000172827	3.83395	0.000141306	0.000193882	24
Q9QX69;Q8CJE3	Lancl1	Glutathione S-transferase LANCL1 (EC 2.5.1.18) (40 kDa erythrocyte membrane protein) (p40) (LanC-like protein 1)	0.31975	0.585724	0.999978	3.72126	0.000536372	0.000623586	3.40151	0.000865631	0.000974846	24
A0A0G2JZA1	Robo2	Roundabout guidance receptor 2	0.0800901	0.734978	0.999978	3.53082	4.34e-06	2.04e-05	3.45073	4.96e-06	2.22e-05	23
A0A0U1RVI9;P27952;A0A0G2KB28;D3ZIY7	rCG_34378	RCG34378 isoform CRA_h	0.0413522	0.765159	0.999978	missing in NoAPEX	missing in NoAPEX	missing in NoAPEX	missing in NoAPEX	missing in NoAPEX	missing in NoAPEX	23
A0A0U1RVI9;P27952;A0A0G2KB28;D3ZIY7;M0RAJ8;D3ZAS1	rCG_34378	RCG34378 isoform CRA_h	-0.108648	0.664714	0.999978	3.37692	8.09e-05	0.000124645	3.48556	6.94e-05	0.00011171	23
A0A0U1RVI9;P27952;D3ZT78	rCG_34378	RCG34378 isoform CRA_h	-0.00815335	0.987725	0.999978	2.75313	0.00164043	0.00180183	2.76128	0.00161585	0.00177721	23
A0A0U1RVI9;P27952;D3ZT78;A0A0G2KB28	rCG_34378	RCG34378 isoform CRA_h	0.0665555	0.76822	0.999978	2.32655	3.77e-05	7.21e-05	2.25999	4.45e-05	8.22e-05	23
A0A0U1RVI9;P27952;D3ZT78;A0A0G2KB28;D3ZIY7;D3ZAS1	rCG_34378	RCG34378 isoform CRA_h	0.0250994	0.918539	0.999978	3.09952	1.18e-05	3.54e-05	3.07442	1.24e-05	3.65e-05	23
A0A0U1RVI9;P27952;D3ZT78;A0A0G2KB28;D3ZIY7;M0RAJ8;D3ZAS1	rCG_34378	RCG34378 isoform CRA_h	-0.451145	0.604138	0.999978	3.28534	0.00725759	0.00761638	3.73649	0.00397495	0.00422997	23
A0A0U1RVI9;P27952;D3ZT78;A0A0G2KB28;D3ZIY7;M0RAJ8;D3ZQW7	rCG_34378	RCG34378 isoform CRA_h	-0.0099735	0.975311	0.999978	3.01616	6.67e-05	0.000107663	3.02613	6.54e-05	0.000107396	23
A0A0U1RVI9;P27952;D3ZT78;A0A0G2KB28;D3ZQW7;D3ZAS1	rCG_34378	RCG34378 isoform CRA_h	-0.0729441	0.819146	0.999978	2.86547	8.31e-05	0.000127173	2.93841	7.21e-05	0.00011459	23
A0A0U1RVI9;P27952;D3ZT78;D3ZIY7;M0RAJ8;D3ZQW7;A0A0G2K8H4	rCG_34378	RCG34378 isoform CRA_h	-0.256436	0.403494	0.999978	2.77843	6.75e-05	0.000108464	3.03486	4.07e-05	7.75e-05	23
A0A0U1RVI9;P27952;D3ZT78;M0RAJ8;D3ZQW7	rCG_34378	RCG34378 isoform CRA_h	0.0338061	0.950742	0.999978	2.97816	0.00129086	0.00142859	2.94435	0.00136924	0.0015133	23
D3ZFX4	Pgm3	Phosphoacetylglucosamine mutase (PAGM) (EC 5.4.2.3) (Acetylglucosamine phosphomutase) (N-acetylglucosamine-phosphate mutase)	-0.0216901	0.942735	0.999978	2.91689	5.56e-05	9.45e-05	2.93858	5.33e-05	9.3e-05	23
D3ZIV3	Mad1l1	Mitotic arrest deficient 1-like 1 (RCG42782 isoform CRA_a)	0.20863	0.218915	0.999978	3.2796	6.46e-07	5.36e-06	3.07097	9.54e-07	7.38e-06	23
D3ZLZ7	Impdh1	Inosine-5'-monophosphate dehydrogenase 1 (IMP dehydrogenase 1) (IMPD 1) (IMPDH 1) (EC 1.1.1.205)	0.209344	0.61457	0.999978	3.94142	5.81e-05	9.75e-05	3.73208	7.92e-05	0.000122564	23
D3ZYQ9	Rnf20	E3 ubiquitin protein ligase (EC 2.3.2.27)	0.209075	0.478686	0.999978	3.76788	9.76e-06	3.19e-05	3.5588	1.36e-05	3.84e-05	23
D4A3V4	Rnf214	Ring finger protein 214	0.121629	0.757708	0.999978	3.84728	5.13e-05	8.92e-05	3.72565	6.16e-05	0.000103087	23
D4AE02		Uncharacterized protein	0.0883067	0.862096	0.999978	4.34823	0.000110174	0.000158854	4.25993	0.000123651	0.00017391	23
E9PT66	Sf3b3	Splicing factor 3b subunit 3	0.0778309	0.814148	0.999978	3.66579	2.51e-05	5.46e-05	3.58796	2.84e-05	5.98e-05	23
G3V7Z8	Pabpn1	Poly(A) binding protein nuclear 1 isoform CRA_a (Poly(A)-binding protein nuclear 1)	-0.064209	0.670509	0.999978	3.20744	5.53e-06	2.34e-05	3.27165	5.02e-06	2.24e-05	23
G3V7Z8;B0BNE4	Pabpn1	Poly(A) binding protein nuclear 1 isoform CRA_a (Poly(A)-binding protein nuclear 1)	0.271701	0.661815	0.999978	4.24849	0.000365936	0.000440823	3.97679	0.000523527	0.000609863	23
O35509	Rab11b	Ras-related protein Rab-11B	-0.0113412	0.987072	0.999978	2.40463	0.0610396	0.0619929	2.41597	0.0602604	0.0610502	23
O35509;P62494	Rab11b	Ras-related protein Rab-11B	-0.0599003	0.819947	0.999978	2.8173	3.05e-05	6.18e-05	2.8772	2.7e-05	5.8e-05	23
O35509;P62494;B5DEP2	Rab11b	Ras-related protein Rab-11B	-0.0318581	0.910062	0.999978	2.3706	0.000122061	0.000172272	2.40245	0.000113233	0.000161756	23
O55043	Arhgef7	Rho guanine nucleotide exchange factor 7 (Beta-Pix) (PAK-interacting exchange factor beta)	0.0178515	0.942158	0.999978	3.39489	7.06e-06	2.67e-05	3.37704	7.28e-06	2.71e-05	23
O55043;Q5XXR3	Arhgef7	Rho guanine nucleotide exchange factor 7 (Beta-Pix) (PAK-interacting exchange factor beta)	-0.138382	0.639543	0.999978	3.37905	2.63e-05	5.64e-05	3.51743	2.08e-05	4.96e-05	23
O88761	Psmd1	26S proteasome non-ATPase regulatory subunit 1 (26S proteasome regulatory subunit RPN2) (26S proteasome regulatory subunit S1) (26S proteasome subunit p112)	-0.124331	0.682985	0.999978	3.79776	1.22e-05	3.59e-05	3.92209	1.01e-05	3.27e-05	23
P0C1X8	Aak1	AP2-associated protein kinase 1 (EC 2.7.11.1) (Adaptor-associated kinase 1)	-0.0336883	0.896949	0.999978	3.17156	1.91e-05	4.61e-05	3.20525	1.8e-05	4.52e-05	23
P29457	Serpinh1	Serpin H1 (47 kDa heat shock protein) (Collagen-binding protein) (Colligin) (GP46)	-0.0950249	0.697611	0.999978	2.7619	2.18e-05	5e-05	2.85692	1.79e-05	4.52e-05	23
P31424	Grm5	Metabotropic glutamate receptor 5 (mGluR5)	0.125596	0.560015	0.999978	3.21505	4.09e-06	1.97e-05	3.08946	5.17e-06	2.27e-05	23
P35355	Ptgs2	Prostaglandin G/H synthase 2 (EC 1.14.99.1) (Cyclooxygenase-2) (COX-2) (PHS II) (Prostaglandin H2 synthase 2) (PGH synthase 2) (PGHS-2) (Prostaglandin-endoperoxide synthase 2)	-0.0145544	0.978441	0.999978	1.80739	0.0128556	0.0133273	1.82195	0.0124234	0.0128662	23
P37397	Cnn3	Calponin-3 (Calponin acidic isoform) (Calponin non-muscle isoform)	-0.0928069	0	0	3.13724	0	0	3.23005	0	0	23
P37397;D3ZRX9	Cnn3	Calponin-3 (Calponin acidic isoform) (Calponin non-muscle isoform)	-0.215606	0.633023	0.999978	2.98001	0.000440449	0.000521839	3.19562	0.00030093	0.000369025	23
P63012	Rab3a	Ras-related protein Rab-3A	0.0456786	0.888564	0.999978	3.48433	3.1e-05	6.26e-05	3.43865	3.35e-05	6.68e-05	23
P63086	Mapk1	Mitogen-activated protein kinase 1 (MAP kinase 1) (MAPK 1) (EC 2.7.11.24) (ERT1) (Extracellular signal-regulated kinase 2) (ERK-2) (MAP kinase isoform p42) (p42-MAPK) (Mitogen-activated protein kinase 2) (MAP kinase 2) (MAPK 2)	0.462347	0.382304	0.999978	4.27787	0.000125692	0.000175935	3.81552	0.000237725	0.000298716	23
P84079;P61206;A0A0G2K4Q4	Arf1	ADP-ribosylation factor 1	0.0369821	0.970842	0.999978	3.7558	0.00826927	0.00864265	3.71882	0.00864361	0.0090155	23
P84079;P61206;A0A0G2K4Q4;P84082	Arf1	ADP-ribosylation factor 1	0.07524	0.818677	0.999978	3.32846	4.16e-05	7.75e-05	3.25321	4.74e-05	8.59e-05	23
P84079;P61206;P84082	Arf1	ADP-ribosylation factor 1	-0.175721	0.852353	0.999978	2.70682	0.0242257	0.0248754	2.88255	0.0189004	0.0194462	23
Q566C7	Nudt3	Diphosphoinositol polyphosphate phosphohydrolase 1 (DIPP-1) (EC 3.6.1.52) (Diadenosine 5' 5'''-P1 P6-hexaphosphate hydrolase 1) (EC 3.6.1.-) (Nucleoside diphosphate-linked moiety X motif 3) (Nudix motif 3)	-0.130641	0.573636	0.999978	3.10341	5.21e-05	9.02e-05	3.23405	4.26e-05	7.96e-05	23
Q5FVI6	Atp6v1c1	V-type proton ATPase subunit C 1 (V-ATPase subunit C 1) (Vacuolar proton pump subunit C 1)	-0.0242994	0.930472	0.999978	3.17874	2.13e-05	4.91e-05	3.20303	2.04e-05	4.9e-05	23
Q5FVI6;Q6AYE4	Atp6v1c1	V-type proton ATPase subunit C 1 (V-ATPase subunit C 1) (Vacuolar proton pump subunit C 1)	-0.00188677	0.994528	0.999978	2.14963	0.00418655	0.00444821	2.15152	0.00417316	0.00443628	23
Q5RKH8	Ppil2	Peptidylprolyl isomerase (Cyclophilin)-like 2 (Peptidylprolyl isomerase-like 2)	0.459507	0.35137	0.999978	4.25047	8.51e-05	0.000129508	3.79096	0.000161981	0.000217078	23
Q5U2U2	Crkl	Crk-like protein	-0.077869	0.868341	0.999978	3.94352	0.000122475	0.000172721	4.02139	0.000109718	0.000158057	23
Q6AYD5	Gspt1	Eukaryotic peptide chain release factor GTP-binding subunit ERF3B-like (G1 to S phase transition 1)	0.0749642	0.833902	0.999978	3.41292	5.89e-05	9.84e-05	3.33796	6.68e-05	0.000108863	23
Q6PDV6;P13471	LOC100911847	40S ribosomal protein S14 (RCG46686 isoform CRA_a) (RCG63012) (Rps14 protein)	0.170257	0.571926	0.999978	2.68497	8.11e-05	0.000124873	2.51471	0.000117404	0.00016661	23
Q6PDV6;P13471;F1MA00;D4A290	LOC100911847	40S ribosomal protein S14 (RCG46686 isoform CRA_a) (RCG63012) (Rps14 protein)	-0.169307	0.539673	0.999978	3.14719	2.57e-05	5.56e-05	3.3165	1.9e-05	4.67e-05	23
Q8CFD1	Rbm45	RNA-binding protein 45 (Developmentally-regulated RNA-binding protein 1) (RNA-binding motif protein 45)	0.245075	0.432232	0.999978	3.7186	1.42e-05	3.89e-05	3.47353	2.1e-05	4.98e-05	23
Q91XJ0	Ss18l1	Calcium-responsive transcription coactivator (SS18-like protein 1)	0.144382	0.747879	0.999978	4.09451	7.55e-05	0.000118093	3.95013	9.25e-05	0.000139293	23
A0A0G2JUI5	Clasp1	Cytoplasmic linker-associated protein 1	0.0320708	0.90325	0.999978	3.4347	9.9e-06	3.21e-05	3.40263	1.05e-05	3.34e-05	22
A0A0G2JZQ5	Zfp532	Zinc finger protein 532	0.0183387	0.958296	0.999978	3.81321	2.82e-05	5.89e-05	3.79487	2.9e-05	6.06e-05	22
A0A0G2KA92	Chd2	Chromodomain helicase DNA-binding protein 2	0.0783947	0.666649	0.999978	3.36257	1.21e-06	8.66e-06	3.28417	1.39e-06	9.69e-06	22
A0A0U1RS25	Upf1	UPF1 RNA helicase and ATPase	0.0331869	0.886821	0.999978	3.09171	8.88e-06	3.04e-05	3.05852	9.46e-06	3.15e-05	22
D4A3P4	Nol4	Nucleolar protein 4 (Nucleolar protein 4 (Predicted) isoform CRA_b)	0.0965293	0.698827	0.999978	3.37105	7.69e-06	2.81e-05	3.27452	9.11e-06	3.09e-05	22
D4A6N8	Tbr1	T-box brain transcription factor 1	0.400191	0.456552	0.999978	4.54421	0.000103016	0.000150305	4.14402	0.000172742	0.000227637	22
D4A6W6;P62919		Ribosomal_L2_C domain-containing protein	0.0583797	0.768265	0.999978	2.37002	1.59e-05	4.16e-05	2.31164	1.84e-05	4.57e-05	22
D4AE88	Fam120b	Family with sequence similarity 120B (Similar to KIAA1838 protein (Predicted) isoform CRA_b)	0.0737227	0.860521	0.999978	4.01738	5.81e-05	9.75e-05	3.94366	6.46e-05	0.000106508	22
D4AEK9	Ccdc6	Coiled-coil domain-containing 6	0.215887	0.535307	0.999978	3.99928	1.86e-05	4.55e-05	3.78339	2.57e-05	5.64e-05	22
F1LQM9	Xpo7	Exportin 7	0.0414158	0.856853	0.999978	3.2011	6.6e-06	2.57e-05	3.15968	7.12e-06	2.68e-05	22
F1MAK3	Arhgap32	Rho GTPase-activating protein 32	-0.0374687	0.872327	0.999978	2.82526	1.98e-05	4.71e-05	2.86273	1.83e-05	4.56e-05	22
G3V8R0	RGD1311703	Similar to sid2057p (Similar to sid2057p isoform CRA_a)	-0.0115446	0.98482	0.999978	4.34595	0.00029796	0.00036582	4.35749	0.000293652	0.000361181	22
M0R3M4	Ranbp2	RAN-binding protein 2	0.0484146	0.821092	0.999978	3.01069	6.25e-06	2.5e-05	2.96228	6.87e-06	2.65e-05	22
M0R8A4;M0R7M8;Q3B8Q0		Uncharacterized protein	-0.0665434	0.850502	0.999978	3.32992	6.32e-05	0.000103653	3.39647	5.65e-05	9.66e-05	22
P06536;E9PT44	Nr3c1	Glucocorticoid receptor (GR) (Nuclear receptor subfamily 3 group C member 1)	0.00126375	0.988324	0.999978	3.41912	2.64e-07	2.66e-06	3.41786	2.64e-07	2.7e-06	22
P06536;E9PT44;P22199	Nr3c1	Glucocorticoid receptor (GR) (Nuclear receptor subfamily 3 group C member 1)	0.0277712	0.916569	0.999978	2.53041	5.95e-05	9.91e-05	2.50264	6.33e-05	0.000104812	22
P06536;G3V7U9	Nr3c1	Glucocorticoid receptor (GR) (Nuclear receptor subfamily 3 group C member 1)	0.0711281	0.748505	0.999978	3.6522	1.99e-05	4.74e-05	3.58107	2.19e-05	5.08e-05	22
P10687	Plcb1	1-phosphatidylinositol 4 5-bisphosphate phosphodiesterase beta-1 (EC 3.1.4.11) (PLC-154) (Phosphoinositide phospholipase C-beta-1) (Phospholipase C-I) (PLC-I) (Phospholipase C-beta-1) (PLC-beta-1)	0.0430024	0.901112	0.999978	3.62731	4.57e-05	8.26e-05	3.58431	4.89e-05	8.75e-05	22
P10687;O89040	Plcb1	1-phosphatidylinositol 4 5-bisphosphate phosphodiesterase beta-1 (EC 3.1.4.11) (PLC-154) (Phosphoinositide phospholipase C-beta-1) (Phospholipase C-I) (PLC-I) (Phospholipase C-beta-1) (PLC-beta-1)	0.135161	0.541039	0.999978	2.6282	2.02e-05	4.77e-05	2.49304	2.74e-05	5.85e-05	22
P14659	Hspa2	Heat shock-related 70 kDa protein 2 (Heat shock protein 70.2) (Testis-specific heat shock protein-related) (HST)	-0.0431865	0.82078	0.999978	3.12115	2.56e-06	1.45e-05	3.16434	2.36e-06	1.39e-05	22
P14659;P55063	Hspa2	Heat shock-related 70 kDa protein 2 (Heat shock protein 70.2) (Testis-specific heat shock protein-related) (HST)	-0.0566988	0	0	2.48995	0	0	2.54664	0	0	22
P16036	Slc25a3	Phosphate carrier protein mitochondrial (Phosphate transport protein) (PTP) (Solute carrier family 25 member 3)	-0.173276	0.554082	0.999978	2.90767	4.35e-05	7.99e-05	3.08094	3.12e-05	6.38e-05	22
P23514	Copb1	Coatomer subunit beta (Beta-coat protein) (Beta-COP)	-0.109278	0.667253	0.999978	2.83052	2.35e-05	5.22e-05	2.9398	1.88e-05	4.65e-05	22
P52631	Stat3	Signal transducer and activator of transcription 3	0.119475	0.683637	0.999978	3.4468	1.72e-05	4.36e-05	3.32733	2.11e-05	4.99e-05	22
P68255	Ywhaq	14-3-3 protein theta (14-3-3 protein tau)	0.0680629	0.86933	0.999978	3.86461	6.7e-05	0.000107981	3.79655	7.41e-05	0.000116613	22
Q03114	Cdk5	Cyclin-dependent-like kinase 5 (EC 2.7.11.1) (Cell division protein kinase 5) (Serine/threonine-protein kinase PSSALRE) (Tau protein kinase II catalytic subunit) (TPKII catalytic subunit)	-0.123531	0.664683	0.999978	3.4707	1.4e-05	3.87e-05	3.59424	1.14e-05	3.49e-05	22
Q4KMA2	Rad23b	UV excision repair protein RAD23 homolog B	0.1575	0.648831	0.999978	3.93856	2.05e-05	4.8e-05	3.78106	2.6e-05	5.66e-05	22
Q5M9G1	Hexim1	Protein HEXIM1 (Cardiac lineage protein 1)	0.346442	0.393481	0.999978	4.0289	3.96e-05	7.48e-05	3.68246	6.61e-05	0.000108097	22
Q5U2X8	Acot9	Acyl-CoA thioesterase 9 (Similar to acyl-CoA thioesterase isoform CRA_b)	-0.0372986	0.884588	0.999978	2.77366	2.93e-05	6.04e-05	2.81095	2.71e-05	5.82e-05	22
Q62768	Unc13a	Protein unc-13 homolog A (Munc13-1)	-0.0273887	0.897381	0.999978	3.28361	3.61e-06	1.83e-05	3.31099	3.44e-06	1.79e-05	22
Q62768;Q62769	Unc13a	Protein unc-13 homolog A (Munc13-1)	-0.0678224	0.506574	0.999978	2.93794	1.08e-07	1.25e-06	3.00576	9.4e-08	1.13e-06	22
Q62768;Q62769;Q62770	Unc13a	Protein unc-13 homolog A (Munc13-1)	-0.231385	0.364273	0.999978	2.21986	0.000358392	0.000432499	2.45124	0.000223783	0.000283325	22
Q62824	Exoc4	Exocyst complex component 4 (Exocyst complex component Sec8) (rSec8)	0.0982775	0.645969	0.999978	2.6189	1.35e-05	3.78e-05	2.52062	1.68e-05	4.35e-05	22
Q68FY0	Uqcrc1	Cytochrome b-c1 complex subunit 1 mitochondrial (Complex III subunit 1) (Core protein I) (Ubiquinol-cytochrome-c reductase complex core protein 1)	-0.0343383	0.893756	0.999978	2.5612	4.65e-05	8.35e-05	2.59554	4.31e-05	8.03e-05	22
Q920Q0	Palm	Paralemmin-1 (Paralemmin)	0.0207156	0.948278	0.999978	3.40634	3.15e-05	6.34e-05	3.38562	3.26e-05	6.58e-05	22
Q99P99	Hdac4	Histone deacetylase 4 (HD4) (EC 3.5.1.98)	-0.926308	0.0024272	0.0368182	2.5446	9.15e-06	3.08e-05	3.47091	1.47e-06	1.01e-05	22
Q9ER34	Aco2	Aconitate hydratase mitochondrial (Aconitase) (EC 4.2.1.3) (Citrate hydro-lyase)	-0.222682	0.456114	0.999978	2.48417	0.000113178	0.000162194	2.70685	6.96e-05	0.000111976	22
Q9ESI7	Dcx	Neuronal migration protein doublecortin	0.205916	0.593201	0.999978	3.53636	6.95e-05	0.000111039	3.33044	9.76e-05	0.00014519	22
Q9JJ31	Cul5	Cullin-5 (CUL-5) (Vasopressin-activated calcium-mobilizing receptor 1) (VACM-1)	-0.029014	0.877815	0.999978	2.88024	3.89e-06	1.91e-05	2.90925	3.67e-06	1.87e-05	22
Q9JKE3	Scamp5	Secretory carrier-associated membrane protein 5 (Secretory carrier membrane protein 5)	-0.283344	0.645465	0.999978	3.92478	0.000534047	0.000621411	4.20812	0.000366093	0.000441111	22
Q9R066	Cxadr	Coxsackievirus and adenovirus receptor homolog (CAR) (rCAR)	-0.0719066	0.885929	0.999978	3.86877	0.000255398	0.000319014	3.94068	0.000230703	0.000290828	22
Q9Z1B2	Gstm5	Glutathione S-transferase Mu 5 (EC 2.5.1.18) (GST class-mu 5)	-0.09215	0.672591	0.999978	3.04705	6.27e-06	2.5e-05	3.1392	5.27e-06	2.29e-05	22
A0A0G2K4D9	Stag2	Stromal antigen 2	-0.103844	0.755285	0.999978	3.34447	4.36e-05	8e-05	3.44831	3.66e-05	7.14e-05	21
A0A0G2K4D9;A0A0G2K9G6	Stag2	Stromal antigen 2	-0.00215905	0.995041	0.999978	3.46995	6.04e-05	0.000100265	3.47211	6.01e-05	0.000101224	21
A0A0G2K6G9	Kdm5b	Lysine demethylase 5B	-0.0148133	0.918579	0.999978	3.23619	5.45e-07	4.8e-06	3.25101	5.31e-07	4.66e-06	21
A0A0G2K6T6	Setd1a	SET domain-containing 1A histone lysine methyltransferase	0.180261	0.304717	0.999978	3.08868	1.28e-06	9.1e-06	2.90842	1.83e-06	1.18e-05	21
A0A0G2K9J0	Tanc2	Protein TANC2	0.030287	0.91161	0.999978	3.08251	2.26e-05	5.11e-05	3.05222	2.39e-05	5.36e-05	21
B0BN93	Psmd13	26S proteasome non-ATPase regulatory subunit 13 (26S proteasome regulatory subunit RPN9) (26S proteasome regulatory subunit S11) (26S proteasome regulatory subunit p40.5)	-0.0778787	0.790676	0.999978	3.27032	2.4e-05	5.31e-05	3.3482	2.1e-05	4.98e-05	21
D3Z8E6	Camsap1	Calmodulin-regulated spectrin-associated protein 1	-0.152187	0.651233	0.999978	3.46395	3.68e-05	7.09e-05	3.61614	2.88e-05	6.03e-05	21
D3Z941	Mars	Methionyl-tRNA synthetase	-0.0268056	0.907339	0.999978	2.91679	1.16e-05	3.51e-05	2.9436	1.1e-05	3.44e-05	21
D3ZCR4	Ppp4r3b	Protein phosphatase 4 regulatory subunit 3B (RCG23322 isoform CRA_a)	0.0244551	0.924486	0.999978	3.6939	5.69e-06	2.36e-05	3.66944	5.91e-06	2.45e-05	21
D3ZNQ6	Ube2m	Ubiquitin-conjugating enzyme E2M (Ubiquitin-conjugating enzyme E2M (UBC12 homolog yeast) (Predicted) isoform CRA_a)	0.0797979	0.825944	0.999978	3.83485	3.29e-05	6.5e-05	3.75505	3.71e-05	7.2e-05	21
D3ZSL1	Rbfox1	RNA binding protein fox-1 homolog 1	-0.0492531	0.869849	0.999978	3.57712	1.66e-05	4.27e-05	3.62637	1.54e-05	4.12e-05	21
D4ADT3	Wapl	WAPL cohesin release factor	0.193147	0.460612	0.999978	3.24675	1.51e-05	4.05e-05	3.05361	2.15e-05	5.03e-05	21
D4AE97	Zmiz1	Retinoic acid induced 17 (Predicted) (Zinc finger MIZ-type-containing 1)	0.013255	0.975473	0.999978	4.40912	5.28e-05	9.08e-05	4.39586	5.37e-05	9.34e-05	21
F1LMK8	Jmjd1c	Jumonji domain-containing 1C	0.10117	0.765958	0.999978	3.60902	3.17e-05	6.37e-05	3.50785	3.73e-05	7.23e-05	21
F1LR18	Arhgap39	Rho GTPase-activating protein 39	-0.0725848	0.82563	0.999978	3.42649	3.6e-05	6.97e-05	3.49907	3.19e-05	6.48e-05	21
F1LTJ8	Prpf40b	Pre-mRNA-processing factor 40 homolog B (Similar to 2610317D23Rik protein (Predicted) isoform CRA_a)	-0.098853	0.508025	0.999978	3.04679	6.27e-07	5.25e-06	3.14565	5.19e-07	4.58e-06	21
F1M324	Plcl2	Phosphoinositide phospholipase C (EC 3.1.4.11)	-0.011235	0.970104	0.999978	3.52025	1.81e-05	4.47e-05	3.53148	1.78e-05	4.49e-05	21
F1M801	Anapc1	Anaphase promoting complex subunit 1 (Predicted) (Anaphase-promoting complex subunit 1)	0.0274051	0.871199	0.999978	3.29216	9.22e-07	7.15e-06	3.26475	9.68e-07	7.44e-06	21
G3V6S8	Srsf6	Serine/arginine-rich splicing factor 6 (Pre-mRNA-splicing factor SRP55) (Splicing factor arginine/serine-rich 6)	0.313907	0.371615	0.999978	3.63841	3.04e-05	6.18e-05	3.32451	5.1e-05	9.03e-05	21
O70351	Hsd17b10	3-hydroxyacyl-CoA dehydrogenase type-2 (EC 1.1.1.35) (17-beta-hydroxysteroid dehydrogenase 10) (17-beta-HSD 10) (EC 1.1.1.51) (3-hydroxy-2-methylbutyryl-CoA dehydrogenase) (EC 1.1.1.178) (3-hydroxyacyl-CoA dehydrogenase type II) (Endoplasmic reticulum-associated amyloid beta-peptide-binding protein) (Mitochondrial ribonuclease P protein 2) (Mitochondrial RNase P protein 2) (Type II HADH)	-0.134998	0.635121	0.999978	3.35164	1.68e-05	4.29e-05	3.48663	1.33e-05	3.8e-05	21
P13383	Ncl	Nucleolin (Protein C23)	0.078041	0.819579	0.999978	3.72855	2.75e-05	5.8e-05	3.65051	3.11e-05	6.36e-05	21
P17425	Hmgcs1	Hydroxymethylglutaryl-CoA synthase cytoplasmic (HMG-CoA synthase) (EC 2.3.3.10) (3-hydroxy-3-methylglutaryl coenzyme A synthase)	-0.147843	0.652801	0.999978	3.55168	2.78e-05	5.84e-05	3.69952	2.19e-05	5.08e-05	21
P18088	Gad1	Glutamate decarboxylase 1 (EC 4.1.1.15) (67 kDa glutamic acid decarboxylase) (GAD-67) (Glutamate decarboxylase 67 kDa isoform)	-0.22882	0.371925	0.999978	3.27949	8.91e-06	3.04e-05	3.50831	6e-06	2.48e-05	21
P18395	Csde1	Cold shock domain-containing protein E1 (Protein UNR)	0.0779843	0.798422	0.999978	3.57126	1.82e-05	4.48e-05	3.49327	2.07e-05	4.94e-05	21
P53565	Cux1	Homeobox protein cut-like 1 (CCAAT displacement protein) (CDP) (CDP2) (Homeobox protein cux-1)	0.133192	0.629785	0.999978	3.65065	8.58e-06	2.98e-05	3.51746	1.07e-05	3.38e-05	21
P62243;D3ZIE1;Q6TXJ0	Rps8	40S ribosomal protein S8	-0.042162	0.948104	0.999978	missing in NoAPEX	missing in NoAPEX	missing in NoAPEX	missing in NoAPEX	missing in NoAPEX	missing in NoAPEX	21
P62243;M0R7Q5	Rps8	40S ribosomal protein S8	-0.0883749	0.92502	0.999978	missing in NoAPEX	missing in NoAPEX	missing in NoAPEX	missing in NoAPEX	missing in NoAPEX	missing in NoAPEX	21
P62243;M0R7Q5;D3ZIE1	Rps8	40S ribosomal protein S8	0.0529888	0.796702	0.999978	2.81758	7.25e-06	2.71e-05	2.76459	8.11e-06	2.86e-05	21
P62243;M0R7Q5;D3ZIE1;Q6TXJ0	Rps8	40S ribosomal protein S8	-0.0156068	0.863414	0.999978	3.28068	3.07e-08	4.16e-07	3.29629	2.98e-08	4.04e-07	21
P62243;M0R7Q5;Q6TXJ0	Rps8	40S ribosomal protein S8	0.0826931	0.820088	0.999978	3.69323	4.12e-05	7.69e-05	3.61054	4.69e-05	8.53e-05	21
Q01750	Gtf2f2	General transcription factor IIF subunit 2 (EC 3.6.4.12) (ATP-dependent helicase GTF2F2) (Transcription initiation factor IIF subunit beta) (TFIIF-beta) (Transcription initiation factor RAP30)	0.148956	0.71488	0.999978	3.88079	5.86e-05	9.81e-05	3.73184	7.32e-05	0.000115555	21
Q5BK63	Ndufa9	NADH dehydrogenase [ubiquinone] 1 alpha subcomplex subunit 9 mitochondrial (Complex I-39kD) (CI-39kD) (NADH-ubiquinone oxidoreductase 39 kDa subunit) (Sperm flagella protein 3)	-0.0474972	0.849713	0.999978	2.49775	4.62e-05	8.32e-05	2.54525	4.15e-05	7.84e-05	21
Q63151	Acsl3	Long-chain-fatty-acid--CoA ligase 3 (EC 6.2.1.3) (Arachidonate--CoA ligase) (EC 6.2.1.15) (Brain acyl-CoA synthetase II) (Long-chain acyl-CoA synthetase 3) (LACS 3)	0.123195	0.613991	0.999978	2.83207	1.82e-05	4.49e-05	2.70888	2.36e-05	5.32e-05	21
Q68FT7	Farsb	Phenylalanyl-tRNA synthetase subunit beta (Phenylalanyl-tRNA synthetase beta subunit)	-0.0645092	0.781841	0.999978	2.8951	1.28e-05	3.69e-05	2.95961	1.12e-05	3.46e-05	21
Q6GMN2	Baiap2	Brain-specific angiogenesis inhibitor 1-associated protein 2 (BAI-associated protein 2) (BAI1-associated protein 2) (Insulin receptor substrate protein of 53 kDa) (IRSp53) (Insulin receptor substrate p53) (Insulin receptor tyrosine kinase substrate protein p53)	0.276318	0.28107	0.999978	3.63358	4.44e-06	2.06e-05	3.35726	7.05e-06	2.67e-05	21
Q6PCT9	Psmd6	Proteasome (Prosome macropain) 26S subunit non-ATPase 6 (Proteasome (Prosome macropain) 26S subunit non-ATPase 6 isoform CRA_a) (Proteasome 26S subunit non-ATPase 6)	-0.0663808	0.846699	0.999978	2.82967	0.00013551	0.000186868	2.89605	0.000118969	0.000168249	21
Q8CFD0	Sfxn5	Sideroflexin-5 (Tricarboxylate carrier BBG-TCC)	-0.0119766	0.96215	0.999978	2.75117	2.78e-05	5.84e-05	2.76315	2.71e-05	5.82e-05	21
Q8VHU4	Elp1	Elongator complex protein 1 (ELP1) (IkappaB kinase complex-associated protein) (IKK complex-associated protein)	0.01222	0.965503	0.999978	2.98502	3.33e-05	6.56e-05	2.9728	3.41e-05	6.79e-05	21
Q9Z272	Git1	ARF GTPase-activating protein GIT1 (ARF GAP GIT1) (Cool-associated and tyrosine-phosphorylated protein 1) (CAT-1) (CAT1) (G protein-coupled receptor kinase-interactor 1) (GRK-interacting protein 1)	0.0620973	0.778262	0.999978	3.41513	3.52e-06	1.8e-05	3.35303	3.92e-06	1.95e-05	21
Q9Z272;Q66H91	Git1	ARF GTPase-activating protein GIT1 (ARF GAP GIT1) (Cool-associated and tyrosine-phosphorylated protein 1) (CAT-1) (CAT1) (G protein-coupled receptor kinase-interactor 1) (GRK-interacting protein 1)	-0.0426486	0.824873	0.999978	3.40062	2.18e-06	1.31e-05	3.44327	2.02e-06	1.26e-05	21
A0A0G2K1U9	Irgq	Immunity-related GTPase Q	0.0778697	0.777468	0.999978	3.67604	8.43e-06	2.96e-05	3.59817	9.56e-06	3.17e-05	20
A0A0G2QC38	Srsf11	Serine and arginine-rich-splicing factor 11 (Similar to splicing factor p54 isoform CRA_c)	0.0447268	0.934502	0.999978	3.97773	0.00026616	0.000330842	3.93301	0.000283245	0.000349851	20
B0BNJ1	Sri	LOC683667 protein (Sorcin)	0.171065	0.704983	0.999978	3.66512	0.000144217	0.000196625	3.49405	0.000188292	0.000244589	20
B2RYP6	Luc7l2	LUC7-like 2 (S. cerevisiae) (LUC7-like 2 (S. cerevisiae) (Predicted)) (LUC7-like 2 pre-mRNA-splicing factor)	0.0868006	0.789716	0.999978	3.47631	3.07e-05	6.23e-05	3.38951	3.56e-05	6.99e-05	20
B5DF55	Stam	RCG55706 (Signal transducing adaptor molecule) (Signal transducing adaptor molecule (SH3 domain and ITAM motif) 1)	-0.0957445	0.809308	0.999978	3.60192	7.81e-05	0.000121092	3.69766	6.73e-05	0.000109258	20
B5DF55;Q5XHY7	Stam	RCG55706 (Signal transducing adaptor molecule) (Signal transducing adaptor molecule (SH3 domain and ITAM motif) 1)	0.0612139	0.786593	0.999978	3.44638	2.93e-05	6.04e-05	3.38516	3.2e-05	6.48e-05	20
D3Z955	Pgm2l1	Phosphoglucomutase 2-like 1 (RCG40012 isoform CRA_a)	0.0197845	0.961024	0.999978	3.91081	5.57e-05	9.45e-05	3.89103	5.73e-05	9.74e-05	20
D3ZAP9	Gpd1l	Glycerol-3-phosphate dehydrogenase [NAD(+)] (EC 1.1.1.8)	-0.128672	0.496318	0.999978	3.20294	1.88e-06	1.18e-05	3.33162	1.49e-06	1.02e-05	20
D3ZET9	LOC100909664	Centrosomal protein of 170 kDa-like	0.0911461	0.66325	0.999978	3.57969	1.91e-06	1.19e-05	3.48854	2.22e-06	1.34e-05	20
D3ZIK8	Fbxo38	F-box protein 38	0.0799344	0.769149	0.999978	3.43052	1.18e-05	3.54e-05	3.35059	1.35e-05	3.83e-05	20
D3ZXQ2	Camsap3	Calmodulin-regulated spectrin-associated protein family member 3 (RCG58914)	0.0326629	0.926885	0.999978	2.95236	0.00013166	0.000182975	2.9197	0.000140131	0.000192528	20
D4A5I4	Nav1	Neuron navigator 1	-0.0654349	0.773555	0.999978	2.92938	1.03e-05	3.29e-05	2.99482	9.1e-06	3.08e-05	20
D4A6E8	RGD1560065	Similar to RIKEN cDNA 2410004B18	0.035125	0.911101	0.999978	4.10646	1.29e-05	3.7e-05	4.07134	1.35e-05	3.84e-05	20
F1M951	Ptpn23	Tyrosine-protein phosphatase non-receptor type 23	-0.0363775	0.881405	0.999978	3.12667	1.08e-05	3.37e-05	3.16305	1.01e-05	3.27e-05	20
M0R6B9	Cstf2t	Cleavage stimulation factor subunit 2 tau variant (RCG47773)	0.158593	0.605217	0.999978	3.62995	1.62e-05	4.18e-05	3.47136	2.1e-05	4.97e-05	20
M0RBL8	Tceal6	Transcription elongation factor A (SII)-like 6	0.15011	0.81268	0.999978	3.99008	0.000590191	0.000681506	3.83997	0.000724231	0.000825361	20
M0RC99	Rab5a	Ras-related protein Rab-5A (EC 3.6.5.2) (Small GTP-binding protein rab5)	-0.054553	0.565225	0.999978	2.75653	7.86e-08	9.68e-07	2.81108	7e-08	8.71e-07	20
M0RDF1	Kdm3b	Lysine demethylase 3B	-0.0215995	0.86058	0.999978	2.84771	3.3e-07	3.21e-06	2.86931	3.15e-07	3.11e-06	20
O35814	Stip1	Stress-induced-phosphoprotein 1 (STI1) (Hsc70/Hsp90-organizing protein) (Hop)	0.108917	0.829203	0.999978	3.61747	0.00029403	0.000361645	3.50855	0.000347616	0.000420485	20
O88382	Magi2	Membrane-associated guanylate kinase WW and PDZ domain-containing protein 2 (Atrophin-1-interacting protein 1) (AIP-1) (Membrane-associated guanylate kinase inverted 2) (MAGI-2) (Synaptic-scaffolding molecule) (S-SCAM)	0.11741	0.400079	0.999978	3.14481	3.23e-07	3.15e-06	3.0274	4.05e-07	3.79e-06	20
P08461	Dlat	Dihydrolipoyllysine-residue acetyltransferase component of pyruvate dehydrogenase complex mitochondrial (EC 2.3.1.12) (70 kDa mitochondrial autoantigen of primary biliary cirrhosis) (PBC) (Dihydrolipoamide acetyltransferase component of pyruvate dehydrogenase complex) (Pyruvate dehydrogenase complex component E2) (PDC-E2) (PDCE2)	-0.32545	0.318974	0.999978	2.67455	0.000110093	0.000158821	3	5.74e-05	9.76e-05	20
P13264	Gls	Glutaminase kidney isoform mitochondrial (GLS) (EC 3.5.1.2) (K-glutaminase) (L-glutamine amidohydrolase) [Cleaved into: Glutaminase kidney isoform mitochondrial 68 kDa chain; Glutaminase kidney isoform mitochondrial 65 kDa chain]	-0.226339	0.274355	0.999978	2.82424	5.51e-06	2.34e-05	3.05058	3.5e-06	1.82e-05	20
P19836	Pcyt1a	Choline-phosphate cytidylyltransferase A (EC 2.7.7.15) (CCT-alpha) (CTP:phosphocholine cytidylyltransferase A) (CCT A) (CT A) (Phosphorylcholine transferase A)	-0.00113162	0.997121	0.999978	3.72321	1.7e-05	4.32e-05	3.72434	1.7e-05	4.37e-05	20
P29315	Rnh1	Ribonuclease inhibitor (Ribonuclease/angiogenin inhibitor 1)	0.1578	0.610898	0.999978	3.37155	2.65e-05	5.66e-05	3.21375	3.49e-05	6.88e-05	20
P31647	Slc6a11	Sodium- and chloride-dependent GABA transporter 3 (GAT-3) (Solute carrier family 6 member 11)	-0.11234	0.813222	0.999978	2.71474	0.000993493	0.00111303	2.82708	0.000802484	0.000907724	20
P31647;F1LNR9;P31646;P48056;P23977;P31643;P28570	Slc6a11	Sodium- and chloride-dependent GABA transporter 3 (GAT-3) (Solute carrier family 6 member 11)	-0.609716	0.0743953	0.759316	missing in NoAPEX	missing in NoAPEX	missing in NoAPEX	missing in NoAPEX	missing in NoAPEX	missing in NoAPEX	20
P32089	Slc25a1	Tricarboxylate transport protein mitochondrial (Citrate transport protein) (CTP) (Solute carrier family 25 member 1) (Tricarboxylate carrier protein)	0.0528328	0.829594	0.999978	2.65434	2.88e-05	5.96e-05	2.6015	3.24e-05	6.55e-05	20
P54283	Cacnb1	Voltage-dependent L-type calcium channel subunit beta-1 (CAB1) (Calcium channel voltage-dependent subunit beta 1)	0.0976523	0.536427	0.999978	3.0756	1.11e-06	8.22e-06	2.97795	1.35e-06	9.51e-06	20
P62250	Rps16	40S ribosomal protein S16	-0.140929	0.633001	0.999978	3.06032	3.5e-05	6.81e-05	3.20125	2.7e-05	5.8e-05	20
P62250;M0R4I3	Rps16	40S ribosomal protein S16	-0.152354	0.463032	0.999978	2.80054	7.01e-06	2.66e-05	2.95289	5.14e-06	2.26e-05	20
P62250;M0R4I3;M0R8S7	Rps16	40S ribosomal protein S16	-0.183526	0.407545	0.999978	3.07804	5.68e-06	2.36e-05	3.26157	4.04e-06	1.98e-05	20
P62250;M0R8S7	Rps16	40S ribosomal protein S16	-0.0536524	0.759638	0.999978	2.87951	2.48e-06	1.43e-05	2.93316	2.23e-06	1.34e-05	20
P62716	Ppp2cb	Serine/threonine-protein phosphatase 2A catalytic subunit beta isoform (PP2A-beta) (EC 3.1.3.16)	0.133121	0.523415	0.999978	3.40709	4.55e-06	2.07e-05	3.27397	5.75e-06	2.41e-05	20
P62755	Rps6	40S ribosomal protein S6	-0.149375	0.522718	0.999978	3.18855	6.79e-06	2.6e-05	3.33793	5.19e-06	2.27e-05	20
P63004	Pafah1b1	Platelet-activating factor acetylhydrolase IB subunit alpha (Lissencephaly-1 protein) (LIS-1) (PAF acetylhydrolase 45 kDa subunit) (PAF-AH 45 kDa subunit) (PAF-AH alpha) (PAFAH alpha)	-0.0325256	0.940478	0.999978	3.55573	0.000144104	0.000196535	3.58825	0.000136938	0.000189156	20
P63329	Ppp3ca	Serine/threonine-protein phosphatase 2B catalytic subunit alpha isoform (EC 3.1.3.16) (CAM-PRP catalytic subunit) (Calmodulin-dependent calcineurin A subunit alpha isoform)	0.509056	0.205002	0.999978	4.03837	2.91e-05	6e-05	3.52931	6.29e-05	0.000104347	20
P68101	Eif2s1	Eukaryotic translation initiation factor 2 subunit 1 (Eukaryotic translation initiation factor 2 subunit alpha) (eIF-2-alpha) (eIF-2A) (eIF-2alpha)	0.0020466	0.993979	0.999978	2.80741	3.75e-05	7.19e-05	2.80536	3.77e-05	7.3e-05	20
P97849	Slc27a1	Long-chain fatty acid transport protein 1 (FATP-1) (Fatty acid transport protein 1) (EC 6.2.1.-) (Fatty acid transport protein) (Solute carrier family 27 member 1)	-0.0947904	0.716563	0.999978	2.8216	2.83e-05	5.89e-05	2.91639	2.34e-05	5.3e-05	20
Q4V8B0	Oxr1	Oxidation resistance protein 1 (Protein C7)	-0.110516	0.704193	0.999978	3.46918	2.11e-05	4.89e-05	3.5797	1.76e-05	4.46e-05	20
Q62634	Slc17a7	Vesicular glutamate transporter 1 (VGluT1) (Brain-specific Na(+)-dependent inorganic phosphate cotransporter) (Solute carrier family 17 member 7)	0.027782	0.940256	0.999978	2.69508	0.000274037	0.000339501	2.6673	0.000290102	0.000357458	20
Q62868	Rock2	Rho-associated protein kinase 2 (EC 2.7.11.1) (Rho-associated coiled-coil-containing protein kinase 2) (Rho-associated coiled-coil-containing protein kinase II) (ROCK-II) (RhoA-binding kinase 2) (p150 ROK-alpha) (ROKalpha) (p164 ROCK-2)	-0.0102714	0.940793	0.999978	3.19067	3.39e-07	3.29e-06	3.20094	3.33e-07	3.25e-06	20
Q62868;Q63644	Rock2	Rho-associated protein kinase 2 (EC 2.7.11.1) (Rho-associated coiled-coil-containing protein kinase 2) (Rho-associated coiled-coil-containing protein kinase II) (ROCK-II) (RhoA-binding kinase 2) (p150 ROK-alpha) (ROKalpha) (p164 ROCK-2)	-0.116375	0.885321	0.999978	missing in NoAPEX	missing in NoAPEX	missing in NoAPEX	missing in NoAPEX	missing in NoAPEX	missing in NoAPEX	20
Q63505	Gtf3c1	General transcription factor 3C polypeptide 1 (TF3C-alpha) (TFIIIC box B-binding subunit) (Transcription factor IIIC 220 kDa subunit) (TFIIIC 220 kDa subunit) (TFIIIC220) (Transcription factor IIIC subunit alpha)	-0.0365331	0.898628	0.999978	3.45112	1.56e-05	4.14e-05	3.48765	1.47e-05	4.01e-05	20
Q6J1Y9	Usp19	Ubiquitin carboxyl-terminal hydrolase 19 (EC 3.4.19.12) (Deubiquitinating enzyme 19) (Ubiquitin thioesterase 19) (Ubiquitin-specific-processing protease 19)	-0.0503721	0.859793	0.999978	3.19979	2.34e-05	5.21e-05	3.25017	2.14e-05	5.02e-05	20
Q8CGS5	Elac2	Zinc phosphodiesterase ELAC protein 2 (EC 3.1.26.11) (ElaC homolog protein 2) (Ribonuclease Z 2) (RNase Z 2) (tRNA 3 endonuclease 2) (tRNase Z 2)	0.00591529	0.976908	0.999978	3.35669	3.36e-06	1.76e-05	3.35078	3.4e-06	1.78e-05	20
Q9JLA3	Uggt1	UDP-glucose:glycoprotein glucosyltransferase 1 (UGT1) (rUGT1) (EC 2.4.1.-) (UDP--Glc:glycoprotein glucosyltransferase) (UDP-glucose ceramide glucosyltransferase-like 1)	0.203967	0.401087	0.999978	2.35077	4.6e-05	8.3e-05	2.1468	7.71e-05	0.00012021	20
Q9QX74	Shank2	SH3 and multiple ankyrin repeat domains protein 2 (Shank2) (Cortactin-binding protein 1) (CortBP1) (GKAP/SAPAP-interacting protein) (Proline-rich synapse-associated protein 1) (ProSAP1) (SPANK-3)	0.0789069	0.824763	0.999978	3.08408	0.000102631	0.000149851	3.00517	0.00011876	0.000168011	20
Q9QX74;M0R805	Shank2	SH3 and multiple ankyrin repeat domains protein 2 (Shank2) (Cortactin-binding protein 1) (CortBP1) (GKAP/SAPAP-interacting protein) (Proline-rich synapse-associated protein 1) (ProSAP1) (SPANK-3)	0.0261498	0.919678	0.999978	3.45596	8.65e-06	3e-05	3.42981	9.04e-06	3.07e-05	20
Q9QXQ0	Actn4	Alpha-actinin-4 (Non-muscle alpha-actinin 4)	0.249989	0.631736	0.999978	4.39071	0.000114614	0.000163672	4.14072	0.000159205	0.000214067	20
A0A096MJX5	RGD1305178	Similar to Hypothetical protein MGC11690	0.138228	0.65578	0.999978	3.70333	1.56e-05	4.14e-05	3.5651	1.94e-05	4.75e-05	19
A0A0G2JUD2	Sar1a	Inorganic pyrophosphatase 1	-0.164995	0.576807	0.999978	3.8098	9.73e-06	3.19e-05	3.9748	7.59e-06	2.76e-05	19
A0A0G2K5M6	Prr12	Proline-rich 12	0.336659	0.136461	0.999978	3.67046	1.49e-06	1.01e-05	3.33381	2.63e-06	1.5e-05	19
B4F7C2	Tubb4a	Tubulin beta chain	-0.234985	0.574458	0.999978	2.83203	0.000376204	0.000452129	3.06702	0.000242956	0.000304494	19
B5DF89	Cul3	Cullin-3	-0.159253	0.446053	0.999978	2.71993	8.55e-06	2.97e-05	2.87918	6.13e-06	2.52e-05	19
D3ZJU0	Arid2	AT-rich interaction domain 2	0.0826268	0.764641	0.999978	3.40179	1.33e-05	3.77e-05	3.31916	1.54e-05	4.12e-05	19
D3ZQ02	Wdr37	WD repeat domain 37 (WD repeat domain 37 (Predicted) isoform CRA_a)	-0.0742985	0.815018	0.999978	2.93562	7.06e-05	0.000112364	3.00992	6.12e-05	0.000102572	19
D3ZZB0	Dip2c	Disco-interacting protein 2 homolog C	0.0712568	0.792427	0.999978	3.38058	1.25e-05	3.64e-05	3.30932	1.41e-05	3.92e-05	19
D4A0E8	Prmt5	Protein arginine N-methyltransferase 5 (EC 2.1.1.-)	-0.0185193	0.9612	0.999978	3.62168	6.07e-05	0.000100797	3.6402	5.9e-05	9.98e-05	19
D4A1J6	Ankfy1	Ankyrin repeat and FYVE domain-containing 1	-0.0603417	0.742631	0.999978	3.03425	2.39e-06	1.39e-05	3.09459	2.13e-06	1.3e-05	19
D4A1X2	Exosc10	Exosome component 10 (RCG30986 isoform CRA_a)	0.0349247	0.908025	0.999978	3.81919	1.18e-05	3.54e-05	3.78427	1.24e-05	3.66e-05	19
D4A2H6	Rbfox3	RNA binding protein fox-1 homolog 3	-0.0140772	0.965068	0.999978	3.6968	6.54e-05	0.000106122	3.71087	6.4e-05	0.000105799	19
D4A3R6	Zmym2	Zinc finger MYM-type-containing 2	0.169236	0.451709	0.999978	3.61199	2.5e-06	1.43e-05	3.44276	3.31e-06	1.76e-05	19
D4A3S8	Nsun2	NOL1/NOP2/Sun domain family member 2 (Predicted) (NOP2/Sun RNA methyltransferase 2)	0.0109216	0.972209	0.999978	3.52987	2.31e-05	5.16e-05	3.51895	2.35e-05	5.31e-05	19
D4A7J8	Prpf4	PRP4 pre-mRNA processing factor 4 homolog (Yeast) (Pre-mRNA-processing factor 4)	0.161139	0.00823545	0.11878	3.54827	4.71e-09	7.18e-08	3.38713	5.94e-09	8.92e-08	19
D4ABK1	Syngr3	Synaptogyrin 3 (Synaptogyrin 3 (Predicted) isoform CRA_a)	-0.225835	0.255217	0.999978	2.98606	2.24e-05	5.09e-05	3.21189	1.57e-05	4.16e-05	19
F1LS86	Iars	Isoleucine-tRNA synthetase (Predicted) (Isoleucyl-tRNA synthetase)	-0.27136	0.262145	0.999978	3.28029	7.43e-06	2.75e-05	3.55165	4.66e-06	2.14e-05	19
F1LS86;A0A0G2JZH2	Iars	Isoleucine-tRNA synthetase (Predicted) (Isoleucyl-tRNA synthetase)	-0.104201	0.794696	0.999978	3.1161	0.000185291	0.00024161	3.2203	0.000154243	0.00020849	19
F1M5M9	Srgap3	SLIT-ROBO Rho GTPase-activating protein 3	-0.117935	0.751336	0.999978	3.77791	5.37e-05	9.21e-05	3.89584	4.5e-05	8.29e-05	19
F1M8A4	Ppfia2	PTPRF-interacting protein alpha 2	0.0227292	0.916568	0.999978	2.90121	8.48e-06	2.96e-05	2.87848	8.87e-06	3.04e-05	19
G3V7B0	Nol9	Nucleolar protein 9	0.132798	0.702756	0.999978	3.44746	4.65e-05	8.34e-05	3.31466	5.81e-05	9.87e-05	19
G3V852	Tln1	RCG55135 isoform CRA_b (Talin 1)	-0.0217472	0.916923	0.999978	2.51544	1.54e-05	4.12e-05	2.53719	1.47e-05	4.01e-05	19
G3V953	Rbbp6	RB-binding protein 6 ubiquitin ligase (Retinoblastoma binding protein 6 isoform CRA_a)	0.178733	0.551476	0.999978	3.53203	1.63e-05	4.2e-05	3.3533	2.2e-05	5.1e-05	19
O08875	Dclk1	Serine/threonine-protein kinase DCLK1 (EC 2.7.11.1) (Calcium/calmodulin-dependent protein kinase type I-like CPG16) (Doublecortin-like and CAM kinase-like 1) (Doublecortin-like kinase 1)	0.105506	0.676561	0.999978	3.59543	5.68e-06	2.36e-05	3.48992	6.76e-06	2.64e-05	19
O35964	Sh3gl1	Endophilin-A2 (Endophilin-2) (SH3 domain protein 2B) (SH3 domain-containing GRB2-like protein 1) (SH3p8)	-0.305996	0.421769	0.999978	3.56599	7.4e-05	0.000116466	3.87199	4.63e-05	8.45e-05	19
O88871	Gabbr2	Gamma-aminobutyric acid type B receptor subunit 2 (GABA-B receptor 2) (GABA-B-R2) (GABA-BR2) (GABABR2) (Gb2) (G-protein coupled receptor 51)	0.152367	0.636175	0.999978	3.65558	2.08e-05	4.85e-05	3.50321	2.66e-05	5.75e-05	19
P07340	Atp1b1	Sodium/potassium-transporting ATPase subunit beta-1 (Sodium/potassium-dependent ATPase subunit beta-1)	0.0328964	0.923284	0.999978	3.4436	4.35e-05	7.99e-05	3.4107	4.6e-05	8.41e-05	19
P10824	Gnai1	Guanine nucleotide-binding protein G(i) subunit alpha-1 (Adenylate cyclase-inhibiting G alpha protein)	-0.0925595	0.687248	0.999978	3.05366	8.47e-06	2.96e-05	3.14622	7.12e-06	2.68e-05	19
P10860	Glud1	Glutamate dehydrogenase 1 mitochondrial (GDH 1) (EC 1.4.1.3) (Memory-related gene 2 protein) (MRG-2)	0.0316755	0.912843	0.999978	2.73852	6.24e-05	0.000102692	2.70684	6.67e-05	0.00010878	19
P12369	Prkar2b	cAMP-dependent protein kinase type II-beta regulatory subunit	-0.0483831	0.863887	0.999978	2.80668	4.68e-05	8.36e-05	2.85507	4.25e-05	7.93e-05	19
P21533;F1LQS3	Rpl6	60S ribosomal protein L6 (Neoplasm-related protein C140)	0.212407	0.235607	0.999978	2.90646	1.5e-05	4.03e-05	2.69405	2.17e-05	5.06e-05	19
P21533;F1LQS3;A0A0G2KBA1	Rpl6	60S ribosomal protein L6 (Neoplasm-related protein C140)	0.0027661	0.99138	0.999978	2.75	3.03e-05	6.17e-05	2.74723	3.05e-05	6.27e-05	19
P32198	Cpt1a	Carnitine O-palmitoyltransferase 1 liver isoform (CPT1-L) (EC 2.3.1.21) (Carnitine O-palmitoyltransferase I liver isoform) (CPT I) (CPTI-L) (Carnitine palmitoyltransferase 1A)	-0.0339496	0.924008	0.999978	2.94708	0.000132911	0.00018409	2.98103	0.000124636	0.000175156	19
P32198;Q63704	Cpt1a	Carnitine O-palmitoyltransferase 1 liver isoform (CPT1-L) (EC 2.3.1.21) (Carnitine O-palmitoyltransferase I liver isoform) (CPT I) (CPTI-L) (Carnitine palmitoyltransferase 1A)	0.14809	0.811828	0.999978	2.17674	0.0106203	0.0110379	2.02865	0.0143541	0.0148282	19
P33124	Acsl6	Long-chain-fatty-acid--CoA ligase 6 (EC 6.2.1.3) (Arachidonate--CoA ligase) (EC 6.2.1.15) (Long-chain acyl-CoA synthetase 6) (LACS 6) (Long-chain-fatty-acid--CoA ligase brain isozyme)	-0.144032	0.557109	0.999978	3.00074	1.31e-05	3.72e-05	3.14478	9.93e-06	3.25e-05	19
P37199	Nup155	Nuclear pore complex protein Nup155 (155 kDa nucleoporin) (Nucleoporin Nup155) (P140)	0.19987	0.431224	0.999978	3.67877	4.52e-06	2.07e-05	3.4789	6.27e-06	2.55e-05	19
P51635	Akr1a1	Aldo-keto reductase family 1 member A1 (EC 1.1.1.2) (EC 1.1.1.33) (EC 1.1.1.372) (EC 1.1.1.54) (3-DG-reducing enzyme) (Alcohol dehydrogenase [NADP(+)]) (Aldehyde reductase) (Glucuronate reductase) (EC 1.1.1.19) (Glucuronolactone reductase) (EC 1.1.1.20)	-0.0121627	0.970544	0.999978	3.3689	4.01e-05	7.55e-05	3.38107	3.93e-05	7.52e-05	19
P81128	Arhgap35	Rho GTPase-activating protein 35 (GAP-associated protein p190) (Glucocorticoid receptor DNA-binding factor 1)	-0.0207102	0.94982	0.999978	3.5329	3.04e-05	6.17e-05	3.55361	2.94e-05	6.1e-05	19
P97532	Mpst	3-mercaptopyruvate sulfurtransferase (MST) (EC 2.8.1.2)	-0.00183831	0.994912	0.999978	2.17236	0.000225248	0.000284915	2.1742	0.000224196	0.000283585	19
Q05764	Add2	Beta-adducin (Adducin-63) (Erythrocyte adducin subunit beta)	0.0871883	0.698528	0.999978	3.22072	5.5e-06	2.34e-05	3.13353	6.46e-06	2.58e-05	19
Q07266	Dbn1	Drebrin (Developmentally-regulated brain protein)	0.170745	0.670654	0.999978	3.65294	7.48e-05	0.000117436	3.48219	9.81e-05	0.000145832	19
Q3KRE8	Tubb2b	Tubulin beta-2B chain (T beta-15)	-0.0459483	0.912978	0.999978	2.8306	0.000416616	0.000496185	2.87655	0.000381694	0.000458996	19
Q3ZAV8	Edc4	Enhancer of mRNA-decapping protein 4	-0.107872	0.634284	0.999978	3.01601	8.27e-06	2.93e-05	3.12388	6.73e-06	2.64e-05	19
Q56B11	Pelp1	Proline- glutamic acid- and leucine-rich protein 1 (Modulator of non-genomic activity of estrogen receptor)	0.0568288	0.825511	0.999978	3.32526	1.03e-05	3.29e-05	3.26844	1.14e-05	3.5e-05	19
Q5RKG9	Eif4b	Eukaryotic translation initiation factor 4B	0.259431	0.289091	0.999978	3.75881	2.8e-06	1.54e-05	3.49938	4.26e-06	2.04e-05	19
Q62844	Fyn	Tyrosine-protein kinase Fyn (EC 2.7.10.2) (Proto-oncogene c-Fyn) (p59-Fyn)	-0.0273202	0.923868	0.999978	3.22502	3e-05	6.14e-05	3.25234	2.86e-05	6e-05	19
Q63372	Nrxn1	Neurexin-1 (Neurexin I-alpha) (Neurexin-1-alpha)	0.112033	0.65884	0.999978	3.2065	1.12e-05	3.45e-05	3.09446	1.38e-05	3.88e-05	19
Q63372;Q07310	Nrxn1	Neurexin-1 (Neurexin I-alpha) (Neurexin-1-alpha)	-0.0513249	0.896583	0.999978	3.69951	8.65e-05	0.00013093	3.75083	8e-05	0.000123519	19
Q63623	Scaf8	SR-related and CTD-associated factor 8 (RNA-binding motif protein 16)	0.246515	0.425148	0.999978	3.69253	1.83e-05	4.49e-05	3.44602	2.73e-05	5.83e-05	19
Q63965	Sfxn1	Sideroflexin-1 (Tricarboxylate carrier protein) (TCC)	-0.0782278	0.843429	0.999978	2.95119	0.000237395	0.000298803	3.02942	0.000205383	0.000263119	19
Q64232	Tecr	Very-long-chain enoyl-CoA reductase (EC 1.3.1.93) (Synaptic glycoprotein SC2) (Trans-2 3-enoyl-CoA reductase) (TER)	0.0696381	0.81803	0.999978	2.70299	8.59e-05	0.00013018	2.63336	9.95e-05	0.000147172	19
Q642C0	Dnajc8	DnaJ homolog subfamily C member 8	0.252642	0.574657	0.999978	4.21957	6.1e-05	0.000101133	3.96693	8.66e-05	0.000131721	19
Q66X93	Snd1	Staphylococcal nuclease domain-containing protein 1 (EC 3.1.31.1) (100 kDa coactivator) (SND p102) (p100 co-activator) (p105 coactivator)	-0.0192908	0.942622	0.999978	3.19491	1.66e-05	4.26e-05	3.2142	1.6e-05	4.22e-05	19
Q68A21	Purb	Transcriptional activator protein Pur-beta (Purine-rich element-binding protein B)	0.0611779	0.806377	0.999978	2.47479	4.73e-05	8.41e-05	2.41362	5.45e-05	9.43e-05	19
Q68FX0	Idh3B	Isocitrate dehydrogenase [NAD] subunit beta mitochondrial (Isocitric dehydrogenase subunit beta) (NAD(+)-specific ICDH subunit beta)	-0.0817023	0.794008	0.999978	2.80956	8.29e-05	0.000126986	2.89126	7.05e-05	0.000112727	19
Q6AXM7	Hbs1l	HBS1-like protein	0.0569921	0.803824	0.999978	3.28641	5.59e-06	2.36e-05	3.22942	6.2e-06	2.53e-05	19
Q6IRE4	Tsg101	Tumor susceptibility gene 101 protein (ESCRT-I complex subunit TSG101)	0.0265813	0.902402	0.999978	3.49079	2.84e-06	1.56e-05	3.46421	2.97e-06	1.63e-05	19
Q6PDV7	Rpl10	60S ribosomal protein L10 (Ribosomal protein L10)	-0.143489	0.602806	0.999978	3.25968	1.62e-05	4.19e-05	3.40317	1.26e-05	3.69e-05	19
Q6PDV7;D4A1P2	Rpl10	60S ribosomal protein L10 (Ribosomal protein L10)	0.0825186	0.70225	0.999978	2.87697	8.34e-06	2.94e-05	2.79445	9.88e-06	3.24e-05	19
Q811U3	Erc1	ELKS/Rab6-interacting/CAST family member 1 (ERC-1) (CAZ-associated structural protein 2) (CAST2) (Rab6-interacting protein 2)	-0.0207797	0.864793	0.999978	2.83525	3.71e-06	1.86e-05	2.85603	3.58e-06	1.84e-05	19
Q924S5	Lonp1	Lon protease homolog mitochondrial (EC 3.4.21.53) (Lon protease-like protein) (LONP) (Mitochondrial ATP-dependent protease Lon) (Serine protease 15)	-0.175511	0.447382	0.999978	2.58613	2.05e-05	4.81e-05	2.76165	1.4e-05	3.92e-05	19
A0A0G2K4N7	Mpp6	Membrane palmitoylated protein 6	-0.00596854	0.985976	0.999978	3.69181	2.83e-05	5.89e-05	3.69778	2.8e-05	5.93e-05	18
A0A0G2K9L2	Tom1l2	Target of myb1-like 2 membrane-trafficking protein	0.00398953	0.989896	0.999978	3.64592	1.97e-05	4.71e-05	3.64193	1.98e-05	4.8e-05	18
B1WC70	Ppp1r8	Protein phosphatase 1 regulatory (Inhibitor) subunit 8 (Protein phosphatase 1 regulatory (Inhibitor) subunit 8 (Predicted)) (Protein phosphatase 1 regulatory subunit 8)	0.132201	0.741849	0.999978	4.16609	3.59e-05	6.95e-05	4.03389	4.32e-05	8.04e-05	18
B2DD29	Brsk1	Serine/threonine-protein kinase BRSK1 (EC 2.7.11.1) (EC 2.7.11.26) (Brain-specific serine/threonine-protein kinase 1) (BR serine/threonine-protein kinase 1) (Serine/threonine-protein kinase SAD-B)	-0.0618546	0.739156	0.999978	2.55441	7.01e-06	2.66e-05	2.61626	6.1e-06	2.51e-05	18
B2GV06	Oxct1	Succinyl-CoA:3-ketoacid coenzyme A transferase 1 mitochondrial (EC 2.8.3.5) (3-oxoacid CoA-transferase 1) (Somatic-type succinyl-CoA:3-oxoacid CoA-transferase) (SCOT-s)	-0.00117826	0.996759	0.999978	2.1774	0.00023024	0.000290512	2.17858	0.000229552	0.000289555	18
D3ZBC4	LOC103694328	Alanine and glycine-rich protein-like	0.172638	0.575148	0.999978	3.76376	1.32e-05	3.75e-05	3.59112	1.74e-05	4.43e-05	18
D3ZBU7	RGD1310819	Similar to putative protein (5S487)	0.0237639	0.93167	0.999978	3.68196	8.81e-06	3.03e-05	3.65819	9.15e-06	3.09e-05	18
D3ZD23	Abce1	ATP-binding cassette subfamily E member 1 (ATP-binding cassette sub-family E (OABP) member 1)	0.103301	0.712519	0.999978	3.2873	1.76e-05	4.4e-05	3.184	2.12e-05	5e-05	18
D3ZI68	Prpf31	PRP31 pre-mRNA processing factor 31 homolog (Yeast) (Predicted) (Pre-mRNA-processing factor 31)	0.106206	0.687142	0.999978	3.64339	6.73e-06	2.59e-05	3.53718	8e-06	2.84e-05	18
D3ZIE9	Aldh18a1	Delta-1-pyrroline-5-carboxylate synthase [Includes: Glutamate 5-kinase (GK) (EC 2.7.2.11) (Gamma-glutamyl kinase); Gamma-glutamyl phosphate reductase (GPR) (EC 1.2.1.41) (Glutamate-5-semialdehyde dehydrogenase) (Glutamyl-gamma-semialdehyde dehydrogenase)]	-0.000895468	0.997633	0.999978	2.58482	0.000110194	0.000158854	2.58572	0.000109979	0.000158266	18
D3ZMI8;D3ZPH0;D3ZPN7;F1LWH4;D3ZZH9;D3ZEK2;D4A219;D3Z9G3;D3ZRA9;M0RCS9;P20280;F1LY43;D3ZE97;D4A4G9;D3ZIM9;D4A4G7;D3ZPU6;D3ZQ96;D4A9T8;D3ZCN5		Uncharacterized protein	-0.0932162	0.854221	0.999978	2.33513	0.00298583	0.00320906	2.42835	0.00246046	0.00266399	18
D3ZMI8;D3ZPH0;D3ZPN7;F1LWH4;D3ZZH9;M0R5R7;D3ZEK2;D4A219;D3Z9G3;D3ZLH3;M0RCS9;D3ZHP4;D4A7B4;D3ZIM9;D4A4G7;D4A9T8		Uncharacterized protein	0.077361	0.92424	0.999978	2.2645	0.0472221	0.0480788	2.18714	0.0526336	0.0534423	18
D3ZMI8;D3ZPH0;D3ZPN7;F1LWH4;D3ZZH9;M0R5R7;D3ZEK2;D4A870;D4A219;D3Z9G3;D3ZRA9;D3ZLH3;M0RCS9;D3ZHP4;D4A7B4;D3ZIM9;D4A4G7;M0RAP0;D4A9T8;D3ZCN5		Uncharacterized protein	-0.0306647	0.914921	0.999978	3.06324	3.14e-05	6.32e-05	3.09391	2.96e-05	6.14e-05	18
D3ZMI8;D3ZPH0;D3ZPN7;F1LWH4;D3ZZH9;M0R5R7;D3ZEK2;D4A870;D4A219;D3ZRA9;D3ZLH3;D3ZHP4;P20280;F1LY43;D3ZE97;D4A4G9;D3ZPU6;D3ZQ96;M0RAP0;D3ZPV5;D3ZM68;D3ZKL4		Uncharacterized protein	0.114054	0.783609	0.999978	3.0163	0.000270992	0.00033583	2.90225	0.000334813	0.000406317	18
D3ZMI8;D3ZPH0;D3ZPN7;F1LWH4;D3ZZH9;M0R5R7;D4A870;D3Z9G3;D3ZRA9;D3ZLH3;M0RCS9;D4A7B4;P20280;D3ZE97;D3ZQ96		Uncharacterized protein	-0.281486	0.396314	0.999978	3.09932	5.61e-05	9.5e-05	3.38081	3.41e-05	6.79e-05	18
D3ZMI8;D3ZPH0;D3ZPN7;M0R5R7;D3ZEK2;D4A870;D3Z9G3;D4A7B4;P20280;F1LY43;D4A4G9;D3ZPU6;D3ZPV5		Uncharacterized protein	0.256134	0.570609	0.999978	2.50605	0.00108352	0.00120794	2.24991	0.00188624	0.00206023	18
D4A321	Dhx38	DEAH-box helicase 38	0.247113	0.407007	0.999978	3.72502	1.39e-05	3.86e-05	3.47791	2.07e-05	4.94e-05	18
D4A4F4	Nab2	Ngfi-A binding protein 2 isoform CRA_a (Ngfi-A-binding protein 2)	0.125424	0.749168	0.999978	3.95725	4.23e-05	7.84e-05	3.83182	5.09e-05	9.03e-05	18
D4A4F4;Q62722	Nab2	Ngfi-A binding protein 2 isoform CRA_a (Ngfi-A-binding protein 2)	0.0690989	0.723392	0.999978	3.30029	6.83e-06	2.61e-05	3.23119	7.73e-06	2.78e-05	18
D4A4J0	Supt16h	SPT16 homolog facilitates chromatin-remodeling subunit (Suppressor of Ty 16 homolog (S. cerevisiae) (Predicted))	-0.0777938	0.721659	0.999978	3.25	3.24e-05	6.47e-05	3.32779	2.89e-05	6.04e-05	18
E9PTR4	Ubap2l	RCG62582 isoform CRA_b (Ubiquitin-associated protein 2-like)	0.365756	0.409136	0.999978	4.1576	5.52e-05	9.4e-05	3.79184	9.31e-05	0.000139924	18
F1LUT4	Atp8a1	Phospholipid-transporting ATPase (EC 7.6.2.1)	-0.0290322	0.907529	0.999978	3.55379	5.91e-06	2.43e-05	3.58282	5.64e-06	2.38e-05	18
F1LUT4;D4AA47	Atp8a1	Phospholipid-transporting ATPase (EC 7.6.2.1)	-0.121567	0.65219	0.999978	3.47133	1.01e-05	3.24e-05	3.59289	8.24e-06	2.89e-05	18
F1LZX5	Hectd4	HECT domain E3 ubiquitin protein ligase 4	-0.0189032	0.878719	0.999978	2.56902	6.52e-06	2.55e-05	2.58792	6.28e-06	2.55e-05	18
F1M8E5	Ncoa3	Nuclear receptor coactivator	0.0923861	0.379312	0.999978	3.37772	6.03e-07	5.12e-06	3.28533	6.92e-07	5.84e-06	18
M0RBX6;D3ZK97;D3ZJ08;Q6LED0;P84245;A0A0G2K0N8		Histone H3	0.140599	0.712383	0.999978	1.91194	0.00190622	0.00208428	1.77134	0.00279223	0.00300888	18
M0RBX6;D3ZK97;D3ZJ08;Q6LED0;P84245;A0A0G2K0N8;A0A0G2K9I5		Histone H3	-0.0501968	0.784827	0.999978	2.48055	7.91e-06	2.86e-05	2.53075	7.03e-06	2.67e-05	18
M0RBX6;D3ZK97;D3ZJ08;Q6LED0;P84245;A0A0G2K5X7		Histone H3	-0.0483573	0.8869	0.999978	3.1236	7.37e-05	0.000116262	3.17195	6.76e-05	0.000109606	18
O08679	Mark2	Serine/threonine-protein kinase MARK2 (EC 2.7.11.1) (EC 2.7.11.26) (ELKL motif kinase 1) (EMK-1) (MAP/microtubule affinity-regulating kinase 2)	0.0113344	0.971189	0.999978	2.95995	6.38e-05	0.000104329	2.94862	6.52e-05	0.00010706	18
P43278	H1-0	Histone H1.0 (Histone H1') (Histone H1(0)) [Cleaved into: Histone H1.0 N-terminally processed]	-0.168301	0.490564	0.999978	0.523201	0.0626156	0.0635777	0.691502	0.0235104	0.0241167	18
P46844	Blvra	Biliverdin reductase A (BVR A) (EC 1.3.1.24) (Biliverdin-IX alpha-reductase)	-0.00875014	0.967805	0.999978	2.62733	1.51e-05	4.05e-05	2.63608	1.48e-05	4.03e-05	18
P48037	Anxa6	Annexin A6 (Annexin VI) (Annexin-6) (Calcium-binding protein 65/67) (CBP 65/67)	-0.151221	0.421168	0.999978	2.8557	3.39e-06	1.77e-05	3.00692	2.5e-06	1.46e-05	18
P48037;D3ZXN8	Anxa6	Annexin A6 (Annexin VI) (Annexin-6) (Calcium-binding protein 65/67) (CBP 65/67)	-0.289319	0.699252	0.999978	missing in NoAPEX	missing in NoAPEX	missing in NoAPEX	missing in NoAPEX	missing in NoAPEX	missing in NoAPEX	18
P52481	Cap2	Adenylyl cyclase-associated protein 2 (CAP 2)	0.0559178	0.815562	0.999978	3.22574	8.08e-06	2.89e-05	3.16982	8.95e-06	3.05e-05	18
P54001	P4ha1	Prolyl 4-hydroxylase subunit alpha-1 (4-PH alpha-1) (EC 1.14.11.2) (Procollagen-proline 2-oxoglutarate-4-dioxygenase subunit alpha-1)	-0.0483453	0.916535	0.999978	1.68959	0.00876529	0.0091494	1.73794	0.00772301	0.00806967	18
P60881	Snap25	Synaptosomal-associated protein 25 (SNAP-25) (Super protein) (SUP) (Synaptosomal-associated 25 kDa protein)	0.0716968	0.837856	0.999978	3.16547	0.000105532	0.000153376	3.09377	0.000120059	0.000169614	18
P60881;M0R4V3;O70377	Snap25	Synaptosomal-associated protein 25 (SNAP-25) (Super protein) (SUP) (Synaptosomal-associated 25 kDa protein)	0.182794	0.837676	0.999978	2.50838	0.0260891	0.0267686	2.32558	0.0345567	0.0352801	18
P62997	Tra2b	Transformer-2 protein homolog beta (TRA-2 beta) (TRA2-beta) (RA301) (Splicing factor arginine/serine-rich 10) (Transformer-2 protein homolog B)	0.0900187	0.796211	0.999978	3.51009	4.32e-05	7.95e-05	3.42007	5.01e-05	8.91e-05	18
P62997;F1LVK5	Tra2b	Transformer-2 protein homolog beta (TRA-2 beta) (TRA2-beta) (RA301) (Splicing factor arginine/serine-rich 10) (Transformer-2 protein homolog B)	0.138105	0.682794	0.999978	3.55577	4.3e-05	7.93e-05	3.41766	5.39e-05	9.37e-05	18
Q01986	Map2k1	Dual specificity mitogen-activated protein kinase kinase 1 (MAP kinase kinase 1) (MAPKK 1) (EC 2.7.12.2) (ERK activator kinase 1) (MAPK/ERK kinase 1) (MEK 1)	-0.00883602	0.984292	0.999978	3.47958	0.000192275	0.000248816	3.48842	0.000189583	0.000246032	18
Q02874	Macroh2a1	Core histone macro-H2A.1 (Histone macroH2A1) (mH2A1) (H2A.y) (H2A/y)	-0.190467	0.578729	0.999978	2.87666	0.000114798	0.000163877	3.06713	7.99e-05	0.000123424	18
Q05175	Basp1	Brain acid soluble protein 1 (22 kDa neuronal tissue-enriched acidic protein) (Neuronal axonal membrane protein NAP-22)	0.1273	0.810181	0.999978	4.10951	0.00018949	0.000245737	3.98221	0.000225623	0.000285038	18
Q08163	Cap1	Adenylyl cyclase-associated protein 1 (CAP 1)	0.03677	0.920444	0.999978	3.71775	4.31e-05	7.94e-05	3.68098	4.56e-05	8.36e-05	18
Q3B8Q2	Eif4a3	Eukaryotic initiation factor 4A-III (eIF-4A-III) (eIF4A-III) (EC 3.6.4.13) (ATP-dependent RNA helicase DDX48) (ATP-dependent RNA helicase eIF4A-3) (DEAD box protein 48) (Eukaryotic translation initiation factor 4A isoform 3) [Cleaved into: Eukaryotic initiation factor 4A-III N-terminally processed]	0.268326	0.28017	0.999978	3.59516	3.93e-06	1.92e-05	3.32683	6.19e-06	2.53e-05	18
Q4KM73	Cmpk1	UMP-CMP kinase (EC 2.7.4.14) (Deoxycytidylate kinase) (CK) (dCMP kinase) (Nucleoside-diphosphate kinase) (EC 2.7.4.6) (Uridine monophosphate/cytidine monophosphate kinase) (UMP/CMP kinase) (UMP/CMPK)	-0.0109181	0.963977	0.999978	3.01921	1.27e-05	3.67e-05	3.03013	1.24e-05	3.65e-05	18
Q568Z9	Phyhip	Phytanoyl-CoA hydroxylase-interacting protein (Phytanoyl-CoA hydroxylase-associated protein 1) (PAHX-AP1) (PAHXAP1)	0.263453	0.311471	0.999978	3.53138	5.95e-06	2.43e-05	3.26792	9.37e-06	3.13e-05	18
Q5BJP2	Cwc15	Spliceosome-associated protein CWC15 homolog	0.172729	0.774451	0.999978	4.19558	0.000341557	0.000413644	4.02285	0.0004294	0.00051156	18
Q5BJP2;D3ZS22	Cwc15	Spliceosome-associated protein CWC15 homolog	0.253408	0.172578	0.999978	2.93735	4.74e-05	8.42e-05	2.68395	7.35e-05	0.000115813	18
Q5M7A7	Cnrip1	CB1 cannabinoid receptor-interacting protein 1 (CRIP-1)	-0.172923	0.676116	0.999978	3.56757	0.000101756	0.000149157	3.74049	7.79e-05	0.000120957	18
Q5MJ12	Fbxl16	F-box/LRR-repeat protein 16 (F-box and leucine-rich repeat protein 16) (Spinal cord injury and regeneration-related protein 1)	-0.0769777	0.75336	0.999978	3.18804	9.71e-06	3.18e-05	3.26502	8.45e-06	2.95e-05	18
Q5RKI0	Wdr1	WD repeat-containing protein 1	-0.083644	0.770518	0.999978	3.34702	1.83e-05	4.5e-05	3.43067	1.59e-05	4.21e-05	18
Q5U2Z5	Cmtr1	Cap-specific mRNA (nucleoside-2'-O-)-methyltransferase 1 (EC 2.1.1.57) (Cap methyltransferase 1) (Cap1 2'O-ribose methyltransferase 1) (MTr1) (FtsJ methyltransferase domain-containing protein 2)	0.101731	0.677964	0.999978	3.68638	4.07e-06	1.96e-05	3.58465	4.79e-06	2.18e-05	18
Q63692	Cdc37	Hsp90 co-chaperone Cdc37 (Hsp90 chaperone protein kinase-targeting subunit) (p50Cdc37) [Cleaved into: Hsp90 co-chaperone Cdc37 N-terminally processed]	-0.185176	0.513986	0.999978	3.72642	8.44e-06	2.96e-05	3.9116	6.36e-06	2.56e-05	18
Q6P7R8	Hsd17b12	Very-long-chain 3-oxoacyl-CoA reductase (EC 1.1.1.330) (17-beta-hydroxysteroid dehydrogenase 12) (17-beta-HSD 12) (3-ketoacyl-CoA reductase) (KAR) (Estradiol 17-beta-dehydrogenase 12) (EC 1.1.1.62)	-0.0698584	0.768589	0.999978	2.46643	3.59e-05	6.96e-05	2.53628	3.06e-05	6.28e-05	18
Q6PCT5	Pqbp1	Polyglutamine-binding protein 1 (PQBP-1) (Polyglutamine tract-binding protein 1)	0.327785	0.550845	0.999978	4.33876	0.000159009	0.000212756	4.01098	0.000245956	0.000307877	18
Q9JLZ1	Glrx3	Glutaredoxin-3 (PKC-interacting cousin of thioredoxin) (PICOT) (PKC-theta-interacting protein) (PKCq-interacting protein) (Thioredoxin-like protein 2)	-0.0426656	0.90616	0.999978	3.9156	2.9e-05	5.99e-05	3.95826	2.72e-05	5.83e-05	18
Q9QZM5	Abi1	Abl interactor 1 (Abelson interactor 1) (Abi-1) (Eps8 SH3 domain-binding protein) (Eps8-binding protein) (e3B1)	0.0429638	0.912705	0.999978	3.46775	0.000119576	0.00016934	3.42479	0.00012825	0.000179269	18
Q9R037	Wdr44	WD repeat-containing protein 44 (Rabphilin-11)	0.112251	0.349676	0.999978	3.05729	1.98e-07	2.13e-06	2.94504	2.47e-07	2.59e-06	18
Q9R063	Prdx5	Peroxiredoxin-5 mitochondrial (EC 1.11.1.15) (Antioxidant enzyme B166) (AOEB166) (PLP) (Peroxiredoxin V) (Prx-V) (Peroxisomal antioxidant enzyme) (Thioredoxin peroxidase PMP20)	-0.0749316	0.882533	0.999978	4.07847	0.000155967	0.000209437	4.1534	0.000140866	0.000193472	18
Q9Z1T4	Cnksr2	Connector enhancer of kinase suppressor of ras 2 (Connector enhancer of KSR 2) (CNK homolog protein 2) (CNK2) (Membrane-associated guanylate kinase-interacting protein) (Maguin)	-0.0855122	0.544694	0.999978	3.40264	2.37e-07	2.44e-06	3.48815	2.05e-07	2.17e-06	18
Q9Z1T4;Q5SGD7	Cnksr2	Connector enhancer of kinase suppressor of ras 2 (Connector enhancer of KSR 2) (CNK homolog protein 2) (CNK2) (Membrane-associated guanylate kinase-interacting protein) (Maguin)	-0.177356	0.550009	0.999978	2.11177	0.00103196	0.0011536	2.28913	0.000711432	0.000812358	18
Q9Z327	Synpo	Synaptopodin	0.206934	0.459295	0.999978	3.90824	5.68e-06	2.36e-05	3.7013	7.81e-06	2.79e-05	18
A0A0G2K860	Arhgef12	Rho guanine nucleotide exchange factor 12	-0.0762534	0.495625	0.999978	2.97374	1.29e-07	1.46e-06	3.04999	1.11e-07	1.3e-06	17
A0JPJ7	Ola1	Obg-like ATPase 1	0.38357	0.209674	0.999978	3.24077	2.16e-05	4.97e-05	2.8572	4.47e-05	8.24e-05	17
B0BN65	Fam49a	Family with sequence similarity 49 member A	-0.0514685	1.36e-15	2.44e-14	2.78241	5.16e-24	9.61e-23	2.83388	4.71e-24	8.77e-23	17
B1WBY1	Cul1	Cul1 protein (Cullin 1) (Cullin 1 (Predicted) isoform CRA_a)	-0.0529088	0.846346	0.999978	3.22738	1.73e-05	4.36e-05	3.28029	1.57e-05	4.16e-05	17
B2GUZ1	Usp4	Ubiquitin carboxyl-terminal hydrolase 4 (EC 3.4.19.12) (Deubiquitinating enzyme 4) (Ubiquitin thioesterase 4) (Ubiquitin-specific-processing protease 4)	0.0256216	0.928625	0.999978	3.6775	1.41e-05	3.88e-05	3.65188	1.47e-05	4e-05	17
B5DFB2	Rbbp4	RB-binding protein 4 chromatin-remodeling factor (RCG30896) (Rbbp4 protein)	0.254249	0.560125	0.999978	3.28697	0.00438918	0.00465747	3.03273	0.00587302	0.00618554	17
B5DFB2;D4A250	Rbbp4	RB-binding protein 4 chromatin-remodeling factor (RCG30896) (Rbbp4 protein)	0.0835103	0.595187	0.999978	3.28209	5.87e-06	2.41e-05	3.19858	6.67e-06	2.63e-05	17
D3ZD89	Naa15	N(alpha)-acetyltransferase 15 NatA auxiliary subunit (NMDA receptor-regulated gene 1 (Predicted) isoform CRA_b)	-0.12939	0.524603	0.999978	2.90935	5.15e-06	2.23e-05	3.03874	3.99e-06	1.97e-05	17
D3ZD89;M0RC73	Naa15	N(alpha)-acetyltransferase 15 NatA auxiliary subunit (NMDA receptor-regulated gene 1 (Predicted) isoform CRA_b)	0.0995845	0.776865	0.999978	2.4728	0.000321784	0.000392365	2.37322	0.000402673	0.000482102	17
D3ZSY3	Bcl11a	BAF chromatin-remodeling complex subunit BCL11A	0.206374	0.623149	0.999978	3.55122	0.00011143	0.000160238	3.34485	0.0001559	0.000210245	17
D3ZSY8	Tbc1d10b	TBC1 domain family member 10b (TBC1 domain family member 10b (Predicted))	0.147292	0.53511	0.999978	2.49726	3.1e-05	6.26e-05	2.34997	4.4e-05	8.15e-05	17
D3ZUB0	Rcn1	Reticulocalbin 1 (Reticulocalbin 1 (Predicted) isoform CRA_a)	0.251054	0.308641	0.999978	2.60622	2.54e-05	5.51e-05	2.35516	4.55e-05	8.33e-05	17
D4A123	Prdm8	PR/SET domain 8	0.233977	0.438414	0.999978	3.69869	1.21e-05	3.57e-05	3.46472	1.77e-05	4.48e-05	17
D4A7D6	Bcl9	BCL9 transcription coactivator	0.115856	0.646577	0.999978	3.59545	5.59e-06	2.36e-05	3.4796	6.77e-06	2.64e-05	17
D4A9J4	Nsd2	Nuclear receptor-binding SET domain protein 2	0.0510764	0.811635	0.999978	3.7264	2.37e-06	1.38e-05	3.67533	2.57e-06	1.48e-05	17
D4AAZ8	Irf2bp1	Interferon regulatory factor 2 binding protein 1 (Predicted) (Interferon regulatory factor 2-binding protein 1)	0.07849	0.752805	0.999978	3.81086	4.99e-06	2.19e-05	3.73237	5.64e-06	2.38e-05	17
D4AD33	Ramac	RNA guanine-7 methyltransferase-activating subunit (Similar to RIKEN cDNA 2610204K14)	0.102416	0.763503	0.999978	3.65196	2.98e-05	6.11e-05	3.54954	3.51e-05	6.92e-05	17
E9PST5	Acin1	Apoptotic chromatin condensation inducer 1	0.104463	0.79799	0.999978	3.6507	8.48e-05	0.000129176	3.54623	9.99e-05	0.000147499	17
F1LMZ8	Psmd11	26S proteasome non-ATPase regulatory subunit 11 (26S proteasome regulatory subunit RPN6)	-0.00801197	0.976596	0.999978	3.50284	1.08e-05	3.38e-05	3.51085	1.07e-05	3.38e-05	17
F1LPV0	Nars	Asparaginyl-tRNA synthetase (RCG46601 isoform CRA_b)	0.0714218	0.780891	0.999978	3.21893	1.21e-05	3.57e-05	3.14751	1.38e-05	3.88e-05	17
F1LPV0;F7ESZ5	Nars	Asparaginyl-tRNA synthetase (RCG46601 isoform CRA_b)	-0.132177	0.546157	0.999978	2.61894	1.48e-05	4e-05	2.75112	1.11e-05	3.45e-05	17
F1LV89	Rap1gap	Rap1 GTPase-activating protein	-0.0146678	0.959921	0.999978	3.21658	2.61e-05	5.63e-05	3.23125	2.54e-05	5.59e-05	17
F1LXD6	Pitpnm2	Phosphatidylinositol transfer protein membrane-associated 2	-0.167386	0.351236	0.999978	2.94221	2.05e-06	1.25e-05	3.1096	1.48e-06	1.01e-05	17
F1LXQ7	Arhgap21	Rho GTPase-activating protein 21	-0.0189081	0.939903	0.999978	3.18018	1.16e-05	3.5e-05	3.19909	1.12e-05	3.45e-05	17
F1M0Z1	Trio	Triple functional domain protein (EC 2.7.11.1) (PTPRF-interacting protein)	-0.162934	0.584257	0.999978	3.31169	2.29e-05	5.15e-05	3.47463	1.74e-05	4.43e-05	17
F1MA31	Kdm1a	Lysine-specific histone demethylase (EC 1.-.-.-)	0.0397833	0.930667	0.999978	3.93329	0.000107308	0.000155625	3.8935	0.000113631	0.000162154	17
F7ES73	Nub1	Negative regulator of ubiquitin-like proteins 1	0.0762372	0.743794	0.999978	3.2492	6.51e-06	2.55e-05	3.17297	7.48e-06	2.74e-05	17
G3V8G2	Psmd5	Proteasome (Prosome macropain) 26S subunit non-ATPase 5 (Predicted) isoform CRA_a (Proteasome 26S subunit non-ATPase 5)	-0.0351874	0.886049	0.999978	3.25344	8.92e-06	3.04e-05	3.28863	8.37e-06	2.93e-05	17
M0R9Z5	Irf2bp2	Interferon regulatory factor 2-binding protein 2	0.0626726	0.747406	0.999978	3.45653	2.06e-06	1.26e-05	3.39386	2.3e-06	1.37e-05	17
O08769	Cdkn1b	Cyclin dependent kinase inhibitor (Cyclin kinase inhibitor) (Cyclin-dependent kinase inhibitor 1B) (p27 kip1) (p27kip1)	0.178241	0.643774	0.999978	3.98575	4.69e-05	8.37e-05	3.80751	6.09e-05	0.000102167	17
O88984	Nxf1	Nuclear RNA export factor 1 (Tip-associated protein) (Tip-associating protein) (mRNA export factor TAP)	0.228196	0.632987	0.999978	3.88635	0.000139158	0.000190689	3.65815	0.000195041	0.000252236	17
P19627	Gnaz	Guanine nucleotide-binding protein G(z) subunit alpha (G(x) alpha chain) (Gz-alpha)	-0.043472	0.821707	0.999978	2.89655	4.25e-06	2.02e-05	2.94002	3.9e-06	1.95e-05	17
P31662	Slc6a17	Sodium-dependent neutral amino acid transporter SLC6A17 (Sodium-dependent neurotransmitter transporter NTT4) (Solute carrier family 6 member 17)	0.0608577	0.767038	0.999978	2.75897	5.41e-05	9.27e-05	2.69811	6.03e-05	0.000101387	17
P31662;Q08469	Slc6a17	Sodium-dependent neutral amino acid transporter SLC6A17 (Sodium-dependent neurotransmitter transporter NTT4) (Solute carrier family 6 member 17)	-0.0502688	0.796069	0.999978	3.47557	1.34e-05	3.78e-05	3.52584	1.25e-05	3.67e-05	17
P41562	Idh1	Isocitrate dehydrogenase [NADP] cytoplasmic (IDH) (EC 1.1.1.42) (Cytosolic NADP-isocitrate dehydrogenase) (IDP) (NADP(+)-specific ICDH) (Oxalosuccinate decarboxylase)	0.197563	0.539813	0.999978	3.12257	4.97e-05	8.72e-05	2.92501	7.21e-05	0.00011459	17
P42123	Ldhb	L-lactate dehydrogenase B chain (LDH-B) (EC 1.1.1.27) (LDH heart subunit) (LDH-H)	-0.145525	0.665055	0.999978	3.40887	4.02e-05	7.56e-05	3.5544	3.16e-05	6.43e-05	17
P54258	Atn1	Atrophin-1 (Dentatorubral-pallidoluysian atrophy protein homolog)	0.227249	0.524548	0.999978	4.04947	2e-05	4.74e-05	3.82222	2.79e-05	5.92e-05	17
P61203	Cops2	COP9 signalosome complex subunit 2 (SGN2) (Signalosome subunit 2) (Alien homolog) (JAB1-containing signalosome subunit 2) (Thyroid receptor-interacting protein 15) (TR-interacting protein 15) (TRIP-15)	-0.162692	0.71628	0.999978	3.95442	8.95e-05	0.00013452	4.11712	7.12e-05	0.000113444	17
P67779	Phb	Prohibitin	-0.04234	0.880258	0.999978	2.69392	5.79e-05	9.72e-05	2.73626	5.3e-05	9.26e-05	17
P67779;D3ZFH6	Phb	Prohibitin	-0.0656339	0.771773	0.999978	2.45073	2.83e-05	5.89e-05	2.51636	2.43e-05	5.42e-05	17
P81377	Prkar1b	cAMP-dependent protein kinase type I-beta regulatory subunit	-0.159003	0.71667	0.999978	3.78273	0.000101872	0.000149273	3.94173	8.07e-05	0.000124361	17
P85969	Napb	Beta-soluble NSF attachment protein (SNAP-beta) (N-ethylmaleimide-sensitive factor attachment protein beta)	-0.126306	0.590707	0.999978	3.0194	9.91e-06	3.21e-05	3.14571	7.8e-06	2.79e-05	17
P97521	Slc25a20	Mitochondrial carnitine/acylcarnitine carrier protein (Carnitine/acylcarnitine translocase) (CAC) (Solute carrier family 25 member 20)	-0.0156048	0.948766	0.999978	2.60061	3.08e-05	6.24e-05	2.61621	2.98e-05	6.17e-05	17
Q3MJK5	Cdk12	Cyclin-dependent kinase 12 (EC 2.7.11.22) (EC 2.7.11.23) (Cdc2-related kinase arginine/serine-rich) (CrkRS) (Cell division cycle 2-related protein kinase 7) (CDC2-related protein kinase 7) (Cell division protein kinase 12) (Protein kinase for splicing component)	0.0582314	0.894237	0.999978	3.9167	8.6e-05	0.000130343	3.85847	9.36e-05	0.000140567	17
Q4KM65	Nudt21	Cleavage and polyadenylation specificity factor subunit 5 (Nucleoside diphosphate-linked moiety X motif 21) (Nudix motif 21) (Nudix hydrolase 21)	0.00253165	0.995448	0.999978	3.50443	0.000173642	0.000229413	3.5019	0.000174342	0.000229304	17
Q4V7D7	Rbm22	Pre-mRNA-splicing factor RBM22 (RNA-binding motif protein 22)	0.651972	0.087823	0.852912	4.09244	1.41e-05	3.88e-05	3.44047	3.83e-05	7.38e-05	17
Q5PQR4	Rsrc2	Arginine/serine-rich coiled-coil protein 2	0.290541	0.308833	0.999978	3.86378	6.02e-06	2.45e-05	3.57324	9.51e-06	3.15e-05	17
Q5RKI1	Eif4a2	Eukaryotic initiation factor 4A-II (eIF-4A-II) (eIF4A-II) (EC 3.6.4.13) (ATP-dependent RNA helicase eIF4A-2)	0.0521161	0.924404	0.999978	3.08591	0.0010925	0.0012163	3.03379	0.00119376	0.00132579	17
Q5U2N2	Usp14	Ubiquitin carboxyl-terminal hydrolase (EC 3.4.19.12)	-0.0306283	0.903794	0.999978	3.44739	7.65e-06	2.8e-05	3.47802	7.27e-06	2.71e-05	17
Q5XI28	Raver1	Ribonucleoprotein PTB-binding 1 (Protein raver-1)	0.260591	0.560118	0.999978	4.29559	5.28e-05	9.08e-05	4.035	7.53e-05	0.000118042	17
Q5XI72	Eif4h	Eukaryotic translation initiation factor 4H (eIF-4H) (Williams-Beuren syndrome chromosomal region 1 protein homolog)	0.275428	0.611075	0.999978	3.988	0.00024007	0.000301523	3.71257	0.00035564	0.00042943	17
Q5XIF6	Tuba4a	Tubulin alpha-4A chain (Alpha-tubulin 4) (Tubulin alpha-4 chain)	-0.333325	0.266301	0.999978	3.23977	2.12e-05	4.9e-05	3.57309	1.2e-05	3.6e-05	17
Q63081	Pdia6	Protein disulfide-isomerase A6 (EC 5.3.4.1) (Calcium-binding protein 1) (CaBP1) (Protein disulfide isomerase P5) (Thioredoxin domain-containing protein 7)	0.11242	0.654402	0.999978	2.14312	0.000106912	0.000155106	2.0307	0.000144697	0.000197541	17
Q6AY48	Pcbp3	Poly(rC)-binding protein 3	-0.0154175	0.974135	0.999978	3.74589	0.000229289	0.00028949	3.76131	0.000224137	0.000283585	17
Q6P6T4	Eml2	Echinoderm microtubule-associated protein-like 2 (EMAP-2)	-0.0269612	0.904837	0.999978	3.22999	5.66e-06	2.36e-05	3.25695	5.4e-06	2.32e-05	17
Q6PST4	Atl1	Atlastin-1 (EC 3.6.5.-) (Spastic paraplegia 3A homolog)	0.0499461	0.860372	0.999978	2.86511	4.31e-05	7.94e-05	2.81517	4.76e-05	8.62e-05	17
Q6PST4;Q0ZHH6	Atl1	Atlastin-1 (EC 3.6.5.-) (Spastic paraplegia 3A homolog)	-0.385884	0.526548	0.999978	2.32914	0.00667608	0.00701871	2.71502	0.00322889	0.00345941	17
Q75UQ2	Cfdp1	Craniofacial development protein 1 (Bucentaur)	0.143186	0.729181	0.999978	4.15796	4.3e-05	7.93e-05	4.01478	5.25e-05	9.2e-05	17
Q8K4V4	Snx27	Sorting nexin-27 (MAP-responsive gene protein) (Methamphetamine-responsive transcript 1 protein) (PDZ-protein Mrt1)	0.00152554	0.993762	0.999978	3.41447	1.75e-06	1.12e-05	3.41294	1.75e-06	1.14e-05	17
Q8K4V4;Q5I0L6	Snx27	Sorting nexin-27 (MAP-responsive gene protein) (Methamphetamine-responsive transcript 1 protein) (PDZ-protein Mrt1)	0.0366562	0.946543	0.999978	3.36366	0.000677488	0.000774677	3.32701	0.000718179	0.000819604	17
Q9ES53	Ufd1	Ubiquitin recognition factor in ER-associated degradation protein 1 (Ubiquitin fusion degradation protein 1 homolog) (UB fusion protein 1)	-0.0173436	0.915636	0.999978	3.41686	8.15e-07	6.47e-06	3.4342	7.91e-07	6.47e-06	17
Q9JLJ3	Aldh9a1	4-trimethylaminobutyraldehyde dehydrogenase (TMABA-DH) (TMABADH) (EC 1.2.1.47) (Aldehyde dehydrogenase family 9 member A1) (EC 1.2.1.3) (Gamma-aminobutyraldehyde dehydrogenase) (EC 1.2.1.19)	-0.156406	0.5035	0.999978	2.72407	1.69e-05	4.3e-05	2.88048	1.22e-05	3.63e-05	17
Q9Z2L0	Vdac1	Voltage-dependent anion-selective channel protein 1 (VDAC-1) (rVDAC1) (Outer mitochondrial membrane protein porin 1)	-0.210596	0.417756	0.999978	2.92793	1.94e-05	4.66e-05	3.13853	1.3e-05	3.74e-05	17
A0A096MKF8	Med12	Mediator complex subunit 12	0.184296	0	0	3.03518	0	0	2.85089	0	0	16
A0A0G2JVM2	Mia3	Uncharacterized protein	0.233211	0.200428	0.999978	2.58451	3.87e-06	1.9e-05	2.3513	6.74e-06	2.64e-05	16
A0A0G2K350	Napg	NSF attachment protein gamma (RCG46917 isoform CRA_c)	-0.150523	0.757699	0.999978	4.00142	0.000137273	0.000188538	4.15195	0.000111558	0.000160157	16
A0A0G2K7U5	Adap1	ArfGAP with dual PH domains 1	-0.0390435	0.906618	0.999978	3.05724	7.39e-05	0.000116392	3.09628	6.88e-05	0.000111202	16
A0A0G2K931	Psat1	Phosphoserine aminotransferase (EC 2.6.1.52)	-0.215482	0.446782	0.999978	3.27916	1.69e-05	4.31e-05	3.49464	1.17e-05	3.54e-05	16
A0A140UHW6	Trmt1	tRNA (guanine(26)-N(2))-dimethyltransferase (EC 2.1.1.216)	0.0212413	0.947614	0.999978	3.51414	2.83e-05	5.89e-05	3.4929	2.93e-05	6.09e-05	16
A7XYI6	Sobp	Sine oculis-binding protein homolog (Jackson circler protein 1)	0.256222	0.460918	0.999978	3.60879	3.2e-05	6.39e-05	3.35257	4.88e-05	8.74e-05	16
B0BNA5	Cotl1	Coactosin-like protein	-0.12726	0.708675	0.999978	2.58773	0.000207909	0.000265442	2.71499	0.000159163	0.000214067	16
D3ZJI6	Pbx1	PBX homeobox 1	0.263648	0.353358	0.999978	4.00595	4.96e-06	2.18e-05	3.7423	7.39e-06	2.72e-05	16
D3ZN76	Sec16a	Protein transport protein sec16	0.0714137	0.749532	0.999978	3.47067	3.46e-06	1.79e-05	3.39926	3.91e-06	1.95e-05	16
D3ZRM9;P41123;A0A0G2JYG9	LOC100360491	60S ribosomal protein L13	0.0737135	0.842298	0.999978	2.59633	0.00033263	0.000403908	2.52262	0.000389227	0.000467232	16
D3ZRM9;P41123;A0A0G2JYG9;F1M2E9;D3ZD02	LOC100360491	60S ribosomal protein L13	-0.119212	0.529968	0.999978	2.41708	1.02e-05	3.26e-05	2.53629	7.7e-06	2.78e-05	16
D3ZRM9;P41123;F1M2E9;D3ZD02	LOC100360491	60S ribosomal protein L13	0.286007	0.684964	0.999978	1.48611	0.0688067	0.0697602	1.2001	0.124075	0.124959	16
D3ZW08	Adsl	Adenylosuccinate lyase (ASL) (EC 4.3.2.2) (Adenylosuccinase)	-0.152159	0.68261	0.999978	3.54733	5.76e-05	9.7e-05	3.69949	4.53e-05	8.32e-05	16
D3ZXP3	H2afx	Histone H2A	-0.0962489	0.86018	0.999978	3.48484	0.000555473	0.000643784	3.58109	0.000479651	0.000565342	16
D3ZY28	Foxk2	Forkhead box K2 (Forkhead box K2 (Predicted) isoform CRA_a)	0.274249	0.0644009	0.696818	3.1746	2.12e-06	1.28e-05	2.90035	3.32e-06	1.76e-05	16
D4A0A1	Soga3	SOGA family member 3	-0.0223117	0.951733	0.999978	3.68552	4.57e-05	8.26e-05	3.70783	4.41e-05	8.18e-05	16
D4A0A1;D4A5D4	Soga3	SOGA family member 3	0.0121661	0.981349	0.999978	3.70658	0.000307263	0.000376339	3.69441	0.00031285	0.000382155	16
D4A0D9	Bcl9l	B-cell CLL/lymphoma 9-like (Predicted) isoform CRA_a (BCL9-like)	0.241658	0.591668	0.999978	4.09447	7.32e-05	0.000115663	3.85281	0.00010331	0.000151436	16
D4AB33	Peg3	Paternally-expressed 3 (RCG32052 isoform CRA_a)	0.0564751	0	0	3.02668	0	0	2.9702	0	0	16
F1LPS8	Pura	Transcriptional activator protein Pur-alpha	0.0918792	0.714909	0.999978	2.95735	1.74e-05	4.38e-05	2.86547	2.09e-05	4.96e-05	16
F1M0H0	Zfp318	Zinc finger protein 318	0.407276	0.2874	0.999978	3.80831	3.51e-05	6.82e-05	3.40104	6.7e-05	0.000109077	16
F1M8W4	Sox5	SRY-box transcription factor 5	-0.0773455	0.132963	0.999978	2.82003	4.37e-08	5.7e-07	2.89737	3.81e-08	5.06e-07	16
F1M8W4;A0A0G2JTZ2	Sox5	SRY-box transcription factor 5	-0.0132821	0.897123	0.999978	3.03388	1.13e-06	8.31e-06	3.04716	1.11e-06	8.22e-06	16
G3V6U3	Alg2	ALG2 alpha-1 3/1 6-mannosyltransferase (Asparagine-linked glycosylation 2 homolog (Yeast alpha-1 3-mannosyltransferase) isoform CRA_a)	-0.115411	0.582298	0.999978	2.94885	5.87e-06	2.41e-05	3.06426	4.69e-06	2.15e-05	16
G3V7I3	Atp13a1	Cation-transporting ATPase (EC 7.2.2.-)	-0.0632529	0.773749	0.999978	3.00716	7.32e-06	2.72e-05	3.07042	6.48e-06	2.58e-05	16
G3V9U0	Acss2	Acyl-CoA synthetase short-chain family member 2 (Acyl-CoA synthetase short-chain family member 2 (Predicted))	0.00510873	0.98241	0.999978	3.25171	6.41e-06	2.53e-05	3.2466	6.47e-06	2.58e-05	16
O08839	Bin1	Myc box-dependent-interacting protein 1 (Amphiphysin II) (Amphiphysin-like protein) (Bridging integrator 1)	-0.195226	0.640835	0.999978	3.23133	0.000186329	0.000242577	3.42656	0.000134277	0.000186044	16
O70277	Trim3	Tripartite motif-containing protein 3 (Brain-expressed RING finger protein) (RING finger protein 22)	-0.0451854	0.849069	0.999978	3.19257	8.15e-06	2.9e-05	3.23776	7.51e-06	2.74e-05	16
P04762	Cat	Catalase (EC 1.11.1.6)	0.0453577	0.865416	0.999978	1.92956	0.000285305	0.000352714	1.8842	0.000325065	0.000395777	16
P19511	Atp5pb	ATP synthase F(0) complex subunit B1 mitochondrial (ATP synthase peripheral stalk-membrane subunit b) (ATP synthase subunit b) (ATPase subunit b)	-0.152905	0.646032	0.999978	2.82048	0.000111096	0.000159873	2.97339	8.24e-05	0.000126441	16
P21396	Maoa	Amine oxidase [flavin-containing] A (EC 1.4.3.4) (Monoamine oxidase type A) (MAO-A)	-0.0757363	0.796291	0.999978	3.19184	2.77e-05	5.83e-05	3.26757	2.42e-05	5.41e-05	16
P36876	Ppp2r2a	Serine/threonine-protein phosphatase 2A 55 kDa regulatory subunit B alpha isoform (PP2A subunit B isoform B55-alpha) (PP2A subunit B isoform BRA) (PP2A subunit B isoform PR55-alpha) (PP2A subunit B isoform R2-alpha) (PP2A subunit B isoform alpha)	0.0327388	0.924548	0.999978	3.54225	3.96e-05	7.48e-05	3.50951	4.18e-05	7.88e-05	16
P46892	Cdk11b	Cyclin-dependent kinase 11B (Cell division cycle 2-like protein kinase 1) (Cell division protein kinase 11) (Cyclin-dependent kinase 11) (EC 2.7.11.22) (Galactosyltransferase-associated protein kinase p58/GTA) (PITSLRE serine/threonine-protein kinase CDC2L1)	0.178003	0.387134	0.999978	3.33748	2.25e-06	1.33e-05	3.15947	3.1e-06	1.68e-05	16
P46892;D3ZDS3	Cdk11b	Cyclin-dependent kinase 11B (Cell division cycle 2-like protein kinase 1) (Cell division protein kinase 11) (Cyclin-dependent kinase 11) (EC 2.7.11.22) (Galactosyltransferase-associated protein kinase p58/GTA) (PITSLRE serine/threonine-protein kinase CDC2L1)	0.284163	0.349592	0.999978	2.59781	0.000384363	0.000461123	2.31365	0.000661386	0.000759445	16
P50878	Rpl4	60S ribosomal protein L4 (60S ribosomal protein L1)	0.0268727	0.776908	0.999978	2.65676	1.05e-07	1.23e-06	2.62989	1.11e-07	1.3e-06	16
P53042	Ppp5c	Serine/threonine-protein phosphatase 5 (PP5) (EC 3.1.3.16) (Protein phosphatase T) (PPT)	0.101683	0.649945	0.999978	3.39867	3.84e-06	1.9e-05	3.29699	4.6e-06	2.12e-05	16
P53678	Ap3m2	AP-3 complex subunit mu-2 (Adaptor-related protein complex 3 subunit mu-2) (Clathrin assembly protein assembly protein complex 3 mu-2 medium chain) (Clathrin coat assembly protein AP47 homolog 2) (Clathrin coat-associated protein AP47 homolog 2) (Golgi adaptor AP-1 47 kDa protein homolog 2) (HA1 47 kDa subunit homolog 2) (Mu3B-adaptin) (P47B)	-0.166175	0.43419	0.999978	3.18133	3.73e-06	1.87e-05	3.34751	2.76e-06	1.54e-05	16
P62832	Rpl23	60S ribosomal protein L23	-0.0417244	0.797308	0.999978	2.84941	1.7e-06	1.1e-05	2.89114	1.56e-06	1.05e-05	16
P62994	Grb2	Growth factor receptor-bound protein 2 (Adapter protein GRB2) (Protein Ash) (SH2/SH3 adapter GRB2)	0.125776	0.736498	0.999978	3.95492	3.21e-05	6.41e-05	3.82914	3.87e-05	7.43e-05	16
P62994;Q63058	Grb2	Growth factor receptor-bound protein 2 (Adapter protein GRB2) (Protein Ash) (SH2/SH3 adapter GRB2)	0.327302	0.677374	0.999978	missing in NoAPEX	missing in NoAPEX	missing in NoAPEX	missing in NoAPEX	missing in NoAPEX	missing in NoAPEX	16
P63170	Dynll1	Dynein light chain 1 cytoplasmic (8 kDa dynein light chain) (DLC8) (Dynein light chain LC8-type 1) (Protein inhibitor of neuronal nitric oxide synthase) (PIN)	0.147125	0.779948	0.999978	2.25741	0.0140864	0.0145847	2.11028	0.0181733	0.0187169	16
P63170;A0A0G2JU43	Dynll1	Dynein light chain 1 cytoplasmic (8 kDa dynein light chain) (DLC8) (Dynein light chain LC8-type 1) (Protein inhibitor of neuronal nitric oxide synthase) (PIN)	0.157576	0.792921	0.999978	3.61988	0.000742166	0.000845326	3.4623	0.00093884	0.00105266	16
P70478	Apc	Adenomatous polyposis coli protein (Protein APC)	0.116706	0.145037	0.999978	2.76468	2.28e-08	3.16e-07	2.64797	2.95e-08	4e-07	16
P82471	Gnaq	Guanine nucleotide-binding protein G(q) subunit alpha (Guanine nucleotide-binding protein alpha-q)	0.0879422	0.629179	0.999978	2.88451	2.96e-06	1.6e-05	2.79657	3.55e-06	1.83e-05	16
P83732	Rpl24	60S ribosomal protein L24 (L30)	-0.25847	0.279218	0.999978	2.75487	1.48e-05	3.99e-05	3.01334	8.76e-06	3.02e-05	16
P83732;M0RBD1	Rpl24	60S ribosomal protein L24 (L30)	0.0602384	0.796138	0.999978	2.91685	1.23e-05	3.62e-05	2.85661	1.39e-05	3.9e-05	16
P97852	Hsd17b4	Peroxisomal multifunctional enzyme type 2 (MFE-2) (17-beta-hydroxysteroid dehydrogenase 4) (17-beta-HSD 4) (D-bifunctional protein) (DBP) (Multifunctional protein 2) (MPF-2) [Cleaved into: (3R)-hydroxyacyl-CoA dehydrogenase (EC 1.1.1.n12); Enoyl-CoA hydratase 2 (EC 4.2.1.107) (EC 4.2.1.119) (3-alpha 7-alpha 12-alpha-trihydroxy-5-beta-cholest-24-enoyl-CoA hydratase)]	-0.0749149	0.628838	0.999978	2.66529	1.82e-06	1.16e-05	2.74021	1.55e-06	1.05e-05	16
Q1JU68	Eif3a	Eukaryotic translation initiation factor 3 subunit A (eIF3a) (Eukaryotic translation initiation factor 3 subunit 10) (eIF-3-theta)	0.105575	0.661467	0.999978	2.91322	1.46e-05	3.97e-05	2.80765	1.81e-05	4.54e-05	16
Q2TA68	Opa1	Dynamin-like 120 kDa protein mitochondrial (EC 3.6.5.5) (Optic atrophy protein 1 homolog) [Cleaved into: Dynamin-like 120 kDa protein form S1]	-0.27621	0.286122	0.999978	2.89165	1.8e-05	4.45e-05	3.16786	1.06e-05	3.37e-05	16
Q2TA68;A5H300	Opa1	Dynamin-like 120 kDa protein mitochondrial (EC 3.6.5.5) (Optic atrophy protein 1 homolog) [Cleaved into: Dynamin-like 120 kDa protein form S1]	-0.23096	0.341737	0.999978	2.84031	8.53e-05	0.000129625	3.07127	5.84e-05	9.89e-05	16
Q32Q06	Ap1m1	AP-1 complex subunit mu-1 (AP-mu chain family member mu1A) (Adaptor protein complex AP-1 subunit mu-1) (Adaptor-related protein complex 1 subunit mu-1) (Clathrin assembly protein complex 1 mu-1 medium chain 1) (Golgi adaptor HA1/AP1 adaptin mu-1 subunit) (Mu-adaptin 1) (Mu1A-adaptin)	-0.0103563	0.970918	0.999978	3.20202	2.29e-05	5.15e-05	3.21238	2.25e-05	5.17e-05	16
Q32Q06;D3ZRP6	Ap1m1	AP-1 complex subunit mu-1 (AP-mu chain family member mu1A) (Adaptor protein complex AP-1 subunit mu-1) (Adaptor-related protein complex 1 subunit mu-1) (Clathrin assembly protein complex 1 mu-1 medium chain 1) (Golgi adaptor HA1/AP1 adaptin mu-1 subunit) (Mu-adaptin 1) (Mu1A-adaptin)	-0.0864374	0.758505	0.999978	2.96904	3.26e-05	6.48e-05	3.05548	2.76e-05	5.88e-05	16
Q3KRE0	Atad3	ATPase family AAA domain-containing protein 3	0.0387202	0.844325	0.999978	2.69694	7.37e-06	2.73e-05	2.65822	8.02e-06	2.84e-05	16
Q5EB77	Rab18	Ras-related protein Rab-18	-0.205587	0.390613	0.999978	2.97008	1.09e-05	3.38e-05	3.17567	7.35e-06	2.71e-05	16
Q5PPJ4	Dohh	Deoxyhypusine hydroxylase (DOHH) (EC 1.14.99.29) (Deoxyhypusine dioxygenase) (Deoxyhypusine monooxygenase)	-0.227037	0.138696	0.999978	3.46171	2.12e-07	2.28e-06	3.68875	1.45e-07	1.64e-06	16
Q5PPJ9	Sh3glb2	Endophilin-B2 (SH3 domain-containing GRB2-like protein B2)	-0.109091	0.654143	0.999978	3.59436	4.52e-06	2.07e-05	3.70345	3.79e-06	1.91e-05	16
Q5RKH0	Glyr1	Putative oxidoreductase GLYR1 (EC 1.-.-.-) (Glyoxylate reductase 1 homolog) (Nuclear protein NP60)	-0.0582254	0.881754	0.999978	4.02666	3.86e-05	7.34e-05	4.08489	3.56e-05	6.99e-05	16
Q5XI01	Larp7	La-related protein 7 (La ribonucleoprotein domain family member 7)	0.019041	0.946352	0.999978	3.61818	1.45e-05	3.96e-05	3.59914	1.5e-05	4.06e-05	16
Q5XIG8	Strap	Serine-threonine kinase receptor-associated protein (UNR-interacting protein)	-0.124971	0.699804	0.999978	3.5666	0.000216399	0.000275081	3.69157	0.000183536	0.000239397	16
Q5XIG8;M0RCV0	Strap	Serine-threonine kinase receptor-associated protein (UNR-interacting protein)	-0.0965663	0.730384	0.999978	3.41791	1.86e-05	4.54e-05	3.51447	1.58e-05	4.18e-05	16
Q641Z8	Pef1	Peflin (PEF protein with a long N-terminal hydrophobic domain) (Penta-EF hand domain-containing protein 1)	-0.262885	0.566611	0.999978	3.68294	0.00019028	0.000246546	3.94583	0.000129461	0.000180654	16
Q6AYK6	Cacybp	Calcyclin-binding protein (CacyBP)	0.0136324	0.924689	0.999978	3.22351	5.43e-07	4.78e-06	3.20988	5.57e-07	4.84e-06	16
Q76LT8	Usp48	Ubiquitin carboxyl-terminal hydrolase 48 (EC 3.4.19.12) (Deubiquitinating enzyme 48) (Synaptic ubiquitin-specific protease) (synUSP) (Ubiquitin thioesterase 48) (Ubiquitin-specific-processing protease 48)	0.111603	0.576923	0.999978	3.76466	1.39e-06	9.5e-06	3.65306	1.66e-06	1.11e-05	16
Q80Z30	Ppm1e	Protein phosphatase 1E (EC 3.1.3.16) (Ca(2+)/calmodulin-dependent protein kinase phosphatase N) (CaMKP-N) (CaMKP-nucleus) (CaMKN) (Partner of PIX 1) (Partner of PIX-alpha) (Partner of PIXA)	-0.107578	0.68412	0.999978	3.54176	8.06e-06	2.89e-05	3.64934	6.77e-06	2.64e-05	16
Q8CHJ4	Yy1	Transcription factor YY1 (YY1 transcription factor)	0.111751	0.826837	0.999978	3.96455	0.000189004	0.000245202	3.8528	0.000221495	0.000280688	16
Q8CHJ4;P0C6P6	Yy1	Transcription factor YY1 (YY1 transcription factor)	0.0831291	0.856769	0.999978	3.77918	0.000139048	0.000190689	3.69605	0.000157471	0.000212083	16
Q8K4Y5	Lgi1	Leucine-rich glioma-inactivated protein 1	0.0394851	0.917766	0.999978	3.65605	5.89e-05	9.85e-05	3.61657	6.27e-05	0.000104201	16
Q99MI5	LOC100912604	Spermidine synthase	-0.152001	0.589671	0.999978	3.18039	2.11e-05	4.89e-05	3.33239	1.61e-05	4.24e-05	16
Q9EQS0	Taldo1	Transaldolase (EC 2.2.1.2)	0.198201	0.479507	0.999978	3.24508	1.73e-05	4.36e-05	3.04688	2.49e-05	5.52e-05	16
Q9ET50	Stau1	Staufen double-stranded RNA-binding protein 1 (Staufen isoform Stau+I6)	0.0639106	0.384404	0.999978	2.82299	2.49e-07	2.54e-06	2.75908	2.79e-07	2.83e-06	16
Q9QXU8	Dync1li1	Cytoplasmic dynein 1 light intermediate chain 1 (Dynein light chain A) (DLC-A) (Dynein light intermediate chain 1 cytosolic)	-0.146666	0.393503	0.999978	3.09856	1.21e-06	8.66e-06	3.24522	9.19e-07	7.17e-06	16
Q9R080	Gpsm1	G-protein-signaling modulator 1 (Activator of G-protein signaling 3)	0.0740188	0.68586	0.999978	2.97346	2.59e-06	1.46e-05	2.89944	3.01e-06	1.64e-05	16
Q9WVE9	Itsn1	Intersectin-1 (EH domain and SH3 domain regulator of endocytosis 1)	0.0606593	0.85475	0.999978	3.57162	2.95e-05	6.06e-05	3.51096	3.25e-05	6.57e-05	16
Q9WVE9;CON__ENSEMBL:ENSBTAP00000001528	Itsn1	Intersectin-1 (EH domain and SH3 domain regulator of endocytosis 1)	0.0527638	0.714775	0.999978	2.73014	9.98e-06	3.22e-05	2.67738	1.1e-05	3.43e-05	16
Q9Z1W6	Mtdh	Protein LYRIC (Lysine-rich CEACAM1 co-isolated protein) (Metadherin) (Metastasis adhesion protein)	-0.132172	0.627535	0.999978	3.58359	8.79e-06	3.03e-05	3.71576	7.11e-06	2.68e-05	16
A0A0G2JTH1	Nkrfl	Uncharacterized protein	0.288738	0.30324	0.999978	3.57851	1.62e-05	4.18e-05	3.28977	2.63e-05	5.72e-05	15
A0A0G2JTH1;A0A0U1RRZ3	Nkrfl	Uncharacterized protein	-0.00182358	0.992307	0.999978	3.24847	2.59e-06	1.46e-05	3.25029	2.58e-06	1.48e-05	15
A0A0G2JXP3	Nedd4l	NEDD4-like E3 ubiquitin protein ligase	-0.0566702	0.84482	0.999978	2.73474	6.27e-05	0.000102953	2.79141	5.58e-05	9.59e-05	15
A0A0G2JYI7	Ubap2	Ubiquitin-associated protein 2	0.0327106	0.907167	0.999978	3.38509	1.54e-05	4.12e-05	3.35238	1.63e-05	4.26e-05	15
A0A0G2K305	Cwf19l2	CWF19-like cell cycle control factor 2	0.30437	0.309835	0.999978	3.98554	6.68e-06	2.58e-05	3.68117	1.06e-05	3.38e-05	15
A0A0G2K8N9	Nek9	NIMA-related kinase 9	-0.0451321	0.822607	0.999978	3.02388	5.61e-06	2.36e-05	3.06901	5.15e-06	2.26e-05	15
A0A0G2K948	Dpf2	Double PHD fingers 2	0.316939	0.150164	0.999978	3.94653	1.15e-06	8.39e-06	3.62959	1.89e-06	1.2e-05	15
A0A0G2KAI2	Phf2	PHD finger protein 2	0.00218634	0.994932	0.999978	3.78583	2.65e-05	5.66e-05	3.78364	2.65e-05	5.74e-05	15
A0A0G2KAM8	Dcaf1	DDB1 and CUL4-associated factor 1	0.0044123	0.98765	0.999978	3.86234	7.87e-06	2.85e-05	3.85793	7.92e-06	2.82e-05	15
A0A1W2Q6F8;Q561S0	Ndufa10l1	NADH dehydrogenase [ubiquinone] 1 alpha subcomplex subunit 10 mitochondrial	-0.110325	0.221109	0.999978	2.35066	1.09e-07	1.27e-06	2.46098	8.31e-08	1.01e-06	15
B1H284	Taf5l	TATA-box-binding protein-associated factor 5-like (Taf5l protein)	0.0907027	0.596851	0.999978	2.74164	2.77e-06	1.53e-05	2.65093	3.37e-06	1.77e-05	15
B1H284;D3ZIZ2	Taf5l	TATA-box-binding protein-associated factor 5-like (Taf5l protein)	0.0615663	0.504253	0.999978	2.72558	9.14e-08	1.1e-06	2.66401	1.05e-07	1.23e-06	15
B2RZ96	Ube2r2	LOC689226 protein (RCG54962) (Ubiquitin-conjugating enzyme E2R 2)	0.0711679	0.649607	0.999978	3.29553	5.78e-06	2.39e-05	3.22436	6.44e-06	2.58e-05	15
B5DEL2	Cpsf1	Cleavage and polyadenylation-specific factor 1 (Cpsf1 protein)	0.33365	0.194894	0.999978	3.60826	4.11e-06	1.97e-05	3.27461	7.26e-06	2.71e-05	15
B5DFC8	Eif3c	Eukaryotic translation initiation factor 3 subunit C (eIF3c) (Eukaryotic translation initiation factor 3 subunit 8) (eIF3 p110)	0.1959	0.544447	0.999978	3.41787	3.02e-05	6.16e-05	3.22197	4.23e-05	7.92e-05	15
B5DFL9	Sestd1	SEC14 and spectrin domain-containing 1 (Sestd1 protein)	0.145692	0.566102	0.999978	3.48837	6.65e-06	2.58e-05	3.34268	8.54e-06	2.97e-05	15
D3ZI07	Kif3b	Kinesin-like protein	0.0208205	0.918559	0.999978	2.40581	1.74e-05	4.38e-05	2.38499	1.83e-05	4.56e-05	15
D3ZI07;O55165	Kif3b	Kinesin-like protein	-0.0788603	0.779027	0.999978	3.136	2.38e-05	5.27e-05	3.21486	2.07e-05	4.94e-05	15
D3ZI07;O55165;D3ZYC9	Kif3b	Kinesin-like protein	0.285541	0.624301	0.999978	missing in NoAPEX	missing in NoAPEX	missing in NoAPEX	missing in NoAPEX	missing in NoAPEX	missing in NoAPEX	15
D3ZJD3;D3ZEI0		Ribosomal_L28e domain-containing protein	0.188224	0.794396	0.999978	1.81236	0.0394003	0.040225	1.62413	0.0569769	0.0578094	15
D3ZJD3;D3ZEI0;P17702		Ribosomal_L28e domain-containing protein	0.114071	0.812939	0.999978	2.0491	0.00436696	0.00463509	1.93503	0.00571987	0.00602889	15
D3ZJD3;D3ZEI0;P17702;A0A0G2K8E0		Ribosomal_L28e domain-containing protein	0.0871158	0.866958	0.999978	2.21969	0.00430685	0.00457248	2.13257	0.00520573	0.00549688	15
D3ZJD3;P17702;A0A0G2K8E0;Q6TUD7		Ribosomal_L28e domain-containing protein	0.0918036	0.797526	0.999978	1.85508	0.00163343	0.00179463	1.76328	0.00211241	0.00229624	15
D3ZMJ7	Wnk2	WNK lysine deficient protein kinase 2	-0.0689107	0.83621	0.999978	3.11626	8.7e-05	0.000131532	3.18517	7.68e-05	0.000119827	15
D3ZS88	Atf7ip	Activating transcription factor 7-interacting protein	-0.127954	0.702283	0.999978	3.45964	4.79e-05	8.49e-05	3.58759	3.89e-05	7.46e-05	15
D3ZXL1	Arih1	RBR-type E3 ubiquitin transferase (EC 2.3.2.31)	0.0826814	0.75999	0.999978	3.6239	8.23e-06	2.92e-05	3.54122	9.42e-06	3.14e-05	15
D4A4K4	Vps13c	Vacuolar protein sorting 13 homolog C	-0.0803133	0.797126	0.999978	3.13488	5.79e-05	9.72e-05	3.21519	5.01e-05	8.91e-05	15
D4ABI7	Hacd3	Very-long-chain (3R)-3-hydroxyacyl-CoA dehydratase (EC 4.2.1.134)	-0.0690334	0.761367	0.999978	2.93814	1.01e-05	3.24e-05	3.00717	8.83e-06	3.03e-05	15
D4AE49	Mtrex	Mtr4 exosome RNA helicase	0.0598625	0.882101	0.999978	4.02141	6.09e-05	0.000101039	3.96155	6.64e-05	0.000108336	15
D4AE75	Pop1	POP1 homolog ribonuclease P/MRP subunit (Processing of 1 ribonuclease P/MRP family (S. cerevisiae) (Predicted) isoform CRA_a)	0.00984045	0	0	2.87098	0	0	2.86114	0	0	15
F1LT35;D3ZTH8;P62752	RGD1564606	Similar to 60S ribosomal protein L23a	-0.178545	0.328426	0.999978	3.0115	1.93e-06	1.2e-05	3.19004	1.37e-06	9.61e-06	15
F1LT35;D3ZTH8;P62752;D3ZTX9	RGD1564606	Similar to 60S ribosomal protein L23a	0.112625	0.503075	0.999978	2.45763	4.49e-06	2.07e-05	2.34501	5.91e-06	2.45e-05	15
F1LT35;D3ZTH8;P62752;D3ZTX9;D4AAL7	RGD1564606	Similar to 60S ribosomal protein L23a	0.155748	0.701425	0.999978	1.9681	0.00225824	0.00245152	1.81236	0.00339238	0.00362982	15
F1LT35;D3ZTH8;P62752;D3ZTX9;D4AAL7;D3ZFK7;D3ZNM1;A0A0G2JU90	RGD1564606	Similar to 60S ribosomal protein L23a	-0.157508	0.664092	0.999978	2.77334	0.000198207	0.000255041	2.93085	0.000145672	0.000198411	15
F1LT35;D3ZTH8;P62752;D3ZTX9;D4AAL7;D3ZFK7;D3ZSR8	RGD1564606	Similar to 60S ribosomal protein L23a	0.111077	0.833006	0.999978	2.03762	0.00680547	0.00715107	1.92654	0.00876654	0.00914139	15
F1LT35;D3ZTH8;P62752;D3ZTX9;D4AAL7;D3ZFK7;D3ZSR8;D3ZNM1;A0A0G2JU90	RGD1564606	Similar to 60S ribosomal protein L23a	-0.0808125	0.731552	0.999978	2.76522	1.76e-05	4.4e-05	2.84603	1.49e-05	4.04e-05	15
F1LVV4	Rcc2	Regulator of chromosome condensation 2	0.0470283	0.880144	0.999978	3.82065	1.41e-05	3.88e-05	3.77363	1.51e-05	4.09e-05	15
F1M0Z6	Neo1	Neogenin	-0.00114459	0.996607	0.999978	3.53651	9.42e-06	3.13e-05	3.53765	9.4e-06	3.14e-05	15
F2Z3T9	U2af2	U2 snRNP auxiliary factor large subunit	-0.0948911	0.641059	0.999978	3.29978	3.43e-06	1.78e-05	3.39468	2.9e-06	1.6e-05	15
G3V982	Elmo2	Engulfment and cell motility 2 (Engulfment and cell motility 2 ced-12 homolog (C. elegans) isoform CRA_b)	0.045952	0.856353	0.999978	2.95274	1.9e-05	4.59e-05	2.90678	2.08e-05	4.95e-05	15
M0RDI5	Mcu	Mitochondrial calcium uniporter (Similar to CG18769-PB isoform B isoform CRA_b)	0.0821126	0.743943	0.999978	2.95806	1.74e-05	4.38e-05	2.87595	2.05e-05	4.91e-05	15
O35431	Apba2	Amyloid-beta A4 precursor protein-binding family A member 2 (Adapter protein X11beta) (Neuron-specific X11L protein) (Neuronal Munc18-1-interacting protein 2) (Mint-2)	0.0226087	0.838453	0.999978	2.98553	1.78e-07	1.93e-06	2.96292	1.86e-07	2.04e-06	15
O35458	Slc32a1	Vesicular inhibitory amino acid transporter (GABA and glycine transporter) (Solute carrier family 32 member 1) (Vesicular GABA transporter) (rGVAT)	0.0551824	0.91429	0.999978	4.15445	0.000149953	0.000203026	4.09927	0.000161585	0.000216699	15
O55173	Pdpk1	3-phosphoinositide-dependent protein kinase 1 (EC 2.7.11.1) (Protein kinase B kinase) (PkB kinase)	-0.0639243	0.855356	0.999978	3.24801	7.02e-05	0.000111768	3.31193	6.28e-05	0.000104286	15
O88377	Pip4k2b	Phosphatidylinositol 5-phosphate 4-kinase type-2 beta (EC 2.7.1.149) (1-phosphatidylinositol 5-phosphate 4-kinase 2-beta) (Diphosphoinositide kinase 2-beta) (Phosphatidylinositol 5-phosphate 4-kinase type II beta) (PI(5)P 4-kinase type II beta) (PIP4KII-beta) (Phosphatidylinositol-phosphate kinase IIgamma) (PIPKIIgamma) (PtdIns(5)P-4-kinase isoform 2-beta)	0.0526019	0.856316	0.999978	3.80252	9.55e-06	3.15e-05	3.74992	1.04e-05	3.32e-05	15
O88767	Park7	Parkinson disease protein 7 homolog (Contraception-associated protein 1) (Protein CAP1) (Fertility protein SP22) (Maillard deglycase) (Parkinsonism-associated deglycase) (Protein DJ-1) (DJ-1) (Protein/nucleic acid deglycase DJ-1) (EC 3.1.2.-) (EC 3.5.1.-) (EC 3.5.1.124)	-0.235279	0.482623	0.999978	3.26588	4.67e-05	8.35e-05	3.50116	3.13e-05	6.39e-05	15
P0C6S7	Anks1b	Ankyrin repeat and sterile alpha motif domain-containing protein 1B (Amyloid-beta protein intracellular domain-associated protein 1) (AIDA-1) (E2A-PBX1-associated protein) (EB-1)	0.146877	0.602954	0.999978	2.98502	3.1e-05	6.26e-05	2.83814	4.14e-05	7.83e-05	15
P49803	Rgs7	Regulator of G-protein signaling 7 (RGS7)	-0.120734	0.725286	0.999978	3.91393	2.09e-05	4.87e-05	4.03466	1.75e-05	4.45e-05	15
P52555	Erp29	Endoplasmic reticulum resident protein 29 (ERp29) (Endoplasmic reticulum resident protein 31) (ERp31)	0.449769	0.299466	0.999978	2.19384	0.00146119	0.00161274	1.74407	0.00455231	0.00482306	15
P54313	Gnb2	Guanine nucleotide-binding protein G(I)/G(S)/G(T) subunit beta-2 (G protein subunit beta-2) (Transducin beta chain 2)	-0.0693903	0.858264	0.999978	2.79039	0.000291373	0.000358593	2.85978	0.000254531	0.000317351	15
P60123	Ruvbl1	RuvB-like 1 (EC 3.6.4.12) (49 kDa TATA box-binding protein-interacting protein) (49 kDa TBP-interacting protein) (DNA helicase p50) (Pontin 52) (TIP49a)	-0.160972	0.768138	0.999978	4.30628	0.00017115	0.000226337	4.46725	0.000139416	0.000191738	15
P60123;A0A0G2K0H9	Ruvbl1	RuvB-like 1 (EC 3.6.4.12) (49 kDa TATA box-binding protein-interacting protein) (49 kDa TBP-interacting protein) (DNA helicase p50) (Pontin 52) (TIP49a)	-0.186197	0.700318	0.999978	4.12826	0.000108348	0.000156856	4.31446	8.45e-05	0.000129038	15
P61314	Rpl15	60S ribosomal protein L15	0.133201	0.619914	0.999978	2.23043	0.000123158	0.000173369	2.09723	0.000173819	0.00022871	15
P61314;D3ZF52	Rpl15	60S ribosomal protein L15	-0.0606418	0.779193	0.999978	1.88252	9.87e-05	0.000145552	1.94316	8.25e-05	0.000126441	15
P62632	Eef1a2	Elongation factor 1-alpha 2 (EF-1-alpha-2) (Eukaryotic elongation factor 1 A-2) (eEF1A-2) (Statin-S1)	0.0324533	0.913754	0.999978	3.171	3.29e-05	6.51e-05	3.13854	3.49e-05	6.89e-05	15
P62882	Gnb5	Guanine nucleotide-binding protein subunit beta-5 (Gbeta5) (Transducin beta chain 5)	0.0999153	0.694426	0.999978	3.21346	1.14e-05	3.48e-05	3.11355	1.37e-05	3.84e-05	15
P63039	Hspd1	60 kDa heat shock protein mitochondrial (EC 5.6.1.7) (60 kDa chaperonin) (Chaperonin 60) (CPN60) (HSP-65) (Heat shock protein 60) (HSP-60) (Hsp60) (Mitochondrial matrix protein P1)	-0.31578	0.236544	0.999978	2.82963	2.26e-05	5.11e-05	3.14541	1.22e-05	3.63e-05	15
P70600	Ptk2b	Protein-tyrosine kinase 2-beta (EC 2.7.10.2) (Calcium-dependent tyrosine kinase) (CADTK) (Calcium-regulated non-receptor proline-rich tyrosine kinase) (Cell adhesion kinase beta) (CAK-beta) (CAKB) (Focal adhesion kinase 2) (FADK 2) (Proline-rich tyrosine kinase 2)	0.429698	0.121432	0.999978	3.34154	8.21e-06	2.91e-05	2.91184	1.83e-05	4.56e-05	15
P85515	Actr1a	Alpha-centractin (Centractin)	-0.0634635	0.817712	0.999978	3.03571	2.57e-05	5.56e-05	3.09917	2.28e-05	5.21e-05	15
P97710	Sirpa	Tyrosine-protein phosphatase non-receptor type substrate 1 (SHP substrate 1) (SHPS-1) (Brain Ig-like molecule with tyrosine-based activation motifs) (Bit) (CD172 antigen-like family member A) (Inhibitory receptor SHPS-1) (Macrophage fusion receptor) (Macrophage membrane protein MFP150) (Signal-regulatory protein alpha-1) (Sirp-alpha-1) (CD antigen CD172a)	-0.105391	0.80897	0.999978	3.59723	0.000133855	0.000184959	3.70262	0.000113811	0.000162355	15
P97834	Gps1	COP9 signalosome complex subunit 1 (SGN1) (Signalosome subunit 1) (G protein pathway suppressor 1) (GPS-1) (JAB1-containing signalosome subunit 1) (MFH protein)	0.206996	0.424018	0.999978	3.54042	6.3e-06	2.51e-05	3.33343	8.97e-06	3.05e-05	15
P97839	Dlgap4	Disks large-associated protein 4 (DAP-4) (PSD-95/SAP90-binding protein 4) (SAP90/PSD-95-associated protein 4) (SAPAP-4)	-0.0773639	0.79698	0.999978	4.01444	0.00017462	0.00023026	4.0918	0.000159339	0.000214177	15
Q3MHS7	Gmds	GDP-mannose 4 6-dehydratase (RCG44147)	-0.130257	0.776872	0.999978	3.63614	0.000168506	0.00022342	3.7664	0.000138412	0.000190677	15
Q5EB92	Wdr70	WD repeat-containing protein 70	0.245153	0.363226	0.999978	3.77182	5.25e-06	2.26e-05	3.52667	7.78e-06	2.79e-05	15
Q5I6B8	Pip5k1c	Phosphatidylinositol 4-phosphate 5-kinase type-1 gamma (PIP5K1-gamma) (PtdIns(4)P-5-kinase 1 gamma) (EC 2.7.1.68) (Phosphatidylinositol 4-phosphate 5-kinase type I gamma) (PIP5KIgamma)	-0.12451	0.107336	0.973547	2.96309	1.07e-08	1.57e-07	3.08761	8.35e-09	1.24e-07	15
Q5I6B8;D3ZSI8	Pip5k1c	Phosphatidylinositol 4-phosphate 5-kinase type-1 gamma (PIP5K1-gamma) (PtdIns(4)P-5-kinase 1 gamma) (EC 2.7.1.68) (Phosphatidylinositol 4-phosphate 5-kinase type I gamma) (PIP5KIgamma)	0.0846502	0.784097	0.999978	3.15387	5.23e-05	9.05e-05	3.06922	6.11e-05	0.000102463	15
Q5I6B8;D3ZSI8;Q5CZZ9	Pip5k1c	Phosphatidylinositol 4-phosphate 5-kinase type-1 gamma (PIP5K1-gamma) (PtdIns(4)P-5-kinase 1 gamma) (EC 2.7.1.68) (Phosphatidylinositol 4-phosphate 5-kinase type I gamma) (PIP5KIgamma)	-0.0126057	0.965797	0.999978	3.27555	2.45e-05	5.38e-05	3.28815	2.4e-05	5.38e-05	15
Q5U2N1	Nelfa	Negative elongation factor complex member A (Wolf-Hirschhorn syndrome candidate 2 (Human))	-0.00436477	0.988436	0.999978	3.62225	2.08e-05	4.85e-05	3.62662	2.06e-05	4.93e-05	15
Q62848	Arfgap1	ADP-ribosylation factor GTPase-activating protein 1 (ARF GAP 1) (ADP-ribosylation factor 1 GTPase-activating protein) (ARF1 GAP) (ARF1-directed GTPase-activating protein)	0.0697099	0.863455	0.999978	3.72731	7.32e-05	0.000115658	3.6576	8.14e-05	0.000125206	15
Q62876	Syngr1	Synaptogyrin-1 (p29)	-0.219741	0.751916	0.999978	3.98746	0.000959524	0.00107703	4.2072	0.000722766	0.00082415	15
Q63068	Phax	Phosphorylated adapter RNA export protein (26 kDa resiniferatoxin-binding protein) (RBP-26) (RNA U small nuclear RNA export adapter protein) (RTX-42) (Resiniferatoxin-binding protein 2) (RBP-2)	0.191894	0.678885	0.999978	3.9461	0.000109179	0.000157905	3.75421	0.000144448	0.000197267	15
Q68FS4	Lap3	Cytosol aminopeptidase (EC 3.4.11.1) (Leucine aminopeptidase 3) (LAP-3) (Leucyl aminopeptidase) (Proline aminopeptidase) (EC 3.4.11.5) (Prolyl aminopeptidase)	-0.159955	0.412305	0.999978	1.98803	3.45e-05	6.74e-05	2.14798	2.21e-05	5.11e-05	15
Q6AXT5	Rab21	Ras-related protein Rab-21	0.0110705	0.953368	0.999978	2.95773	3.41e-06	1.77e-05	2.94665	3.49e-06	1.81e-05	15
Q6AYT7	Abhd12	Lysophosphatidylserine lipase ABHD12 (EC 3.1.-.-) (2-arachidonoylglycerol hydrolase ABHD12) (Abhydrolase domain-containing protein 12) (Monoacylglycerol lipase ABHD12) (EC 3.1.1.23) (Oxidized phosphatidylserine lipase ABHD12) (EC 3.1.-.-)	0.144273	0.513487	0.999978	3.24874	4.34e-06	2.04e-05	3.10447	5.66e-06	2.39e-05	15
Q6MG06	Gnl1	Guanine nucleotide-binding protein-like 1	-0.0556537	0.804903	0.999978	3.22543	5.61e-06	2.36e-05	3.28108	5.08e-06	2.25e-05	15
Q6TRW4	Pds5b	Sister chromatid cohesion protein PDS5 homolog B (Androgen-induced proliferation inhibitor) (Androgen-induced prostate proliferative shutoff-associated protein AS3)	0.00133834	0.995979	0.999978	3.02196	2.17e-05	4.98e-05	3.02062	2.18e-05	5.06e-05	15
Q812E9	Gpm6a	Neuronal membrane glycoprotein M6-a (M6a)	-0.195585	0.684962	0.999978	3.76448	0.000177428	0.000233212	3.96007	0.000133687	0.000185485	15
Q8VH46	Afap1	Actin filament-associated protein 1 (110 kDa actin filament-associated protein) (AFAP-110)	-0.021521	0.937826	0.999978	3.47365	1.21e-05	3.57e-05	3.49518	1.16e-05	3.54e-05	15
Q920F3	Khdrbs2	KH domain-containing RNA-binding signal transduction-associated protein 2 (Sam68-like mammalian protein 1) (SLM-1) (rSLM-1)	0.262898	0.578459	0.999978	3.97631	0.000113406	0.000162455	3.71342	0.00016638	0.000221246	15
Q920J4	Txnl1	Thioredoxin-like protein 1 (Thioredoxin-related protein)	0.185554	0.646128	0.999978	3.79687	6.18e-05	0.000102067	3.61131	8.22e-05	0.000126171	15
Q925G0	Rbm3	RNA-binding protein 3 (RNA-binding motif protein 3)	0.197825	0.748392	0.999978	4.06822	0.000455172	0.000537108	3.8704	0.000595326	0.000687638	15
Q9QVC8	Fkbp4	Peptidyl-prolyl cis-trans isomerase FKBP4 (PPIase FKBP4) (EC 5.2.1.8) (52 kDa FK506-binding protein) (52 kDa FKBP) (FKBP-52) (59 kDa immunophilin) (p59) (FK506-binding protein 4) (FKBP-4) (FKBP59) (HSP-binding immunophilin) (HBI) (Immunophilin FKBP52) (Rotamase) [Cleaved into: Peptidyl-prolyl cis-trans isomerase FKBP4 N-terminally processed]	0.0201233	0.940253	0.999978	3.7079	7.03e-06	2.66e-05	3.68778	7.25e-06	2.71e-05	15
Q9QYJ2	Rasa3	Ras GTPase-activating protein 3 (GAP1(IP4BP)) (Ins P4-binding protein) (R-ras GAP)	-0.0472663	0.85842	0.999978	3.25513	1.38e-05	3.85e-05	3.30239	1.27e-05	3.7e-05	15
Q9QYJ2;Q63713	Rasa3	Ras GTPase-activating protein 3 (GAP1(IP4BP)) (Ins P4-binding protein) (R-ras GAP)	0.142332	0.819396	0.999978	3.0009	0.00238157	0.00257857	2.85857	0.00302875	0.00324838	15
Q9WUH4	Fhl1	Four and a half LIM domains protein 1 (FHL-1)	0.0526534	0.945674	0.999978	3.13595	0.00549355	0.00580229	3.08329	0.00594411	0.0062588	15
Q9WUH4;Q4FZR8	Fhl1	Four and a half LIM domains protein 1 (FHL-1)	0.106993	0.891599	0.999978	3.33365	0.0044245	0.00469251	3.22665	0.00516278	0.00545433	15
Q9Z0U4	Gabbr1	Gamma-aminobutyric acid type B receptor subunit 1 (GABA-B receptor 1) (GABA-B-R1) (GABA-BR1) (GABABR1) (Gb1)	0.0938527	0.591969	0.999978	3.61554	6.08e-07	5.15e-06	3.52169	7.11e-07	5.95e-06	15
A0A096MIY3	Tdg	Thymine-DNA glycosylase	0.192871	0.595274	0.999978	4.09206	2.13e-05	4.92e-05	3.89919	2.82e-05	5.96e-05	14
A0A096MIZ1	Palm2	Paralemmin 2	-0.0315012	0.926037	0.999978	2.1943	0.000518429	0.000605302	2.2258	0.000480065	0.000565668	14
A0A096MIZ1;D4A4D8	Palm2	Paralemmin 2	-0.0882459	0.787244	0.999978	3.74442	2.05e-05	4.81e-05	3.83267	1.8e-05	4.52e-05	14
A0A0G2JT78	Rab6b	RAB6B member RAS oncogene family	-0.0421243	0.908746	0.999978	3.02656	0.000136893	0.000188174	3.06868	0.00012668	0.000177603	14
A0A0G2JT90	Ash2l	ASH2-like histone lysine methyltransferase complex subunit	-0.166157	0.67622	0.999978	3.61297	7.57e-05	0.00011828	3.77913	5.86e-05	9.93e-05	14
A0A0G2JVQ2	Ldb1	LIM domain-binding 1	0.32314	0.451423	0.999978	4.05006	5.5e-05	9.37e-05	3.72692	8.82e-05	0.000133708	14
A0A0G2JY22	Dip2b	Disco-interacting protein 2 homolog B	-0.0931236	0.734255	0.999978	3.06442	2.35e-05	5.22e-05	3.15754	1.97e-05	4.78e-05	14
A0A0G2K0J7	Ctdp1	CTD phosphatase subunit 1	0.0525893	0.821815	0.999978	3.49582	4.33e-06	2.04e-05	3.44323	4.73e-06	2.16e-05	14
A0A0G2K1B6	Nf1x	Nuclear factor 1	-0.390224	0.263828	0.999978	2.86545	0.000101963	0.000149307	3.25568	4.94e-05	8.82e-05	14
A0A0G2K2D4	Agap3	ArfGAP with GTPase domain ankyrin repeat and PH domain 3	0.0445887	0.899059	0.999978	3.40109	5.49e-05	9.37e-05	3.3565	5.92e-05	0.00010009	14
A0A0G2K2D6	Tppp	Tubulin polymerization-promoting protein (TPPP) (EC 3.6.5.-) (25 kDa brain-specific protein) (TPPP/p25) (p25-alpha)	-0.156643	0.737679	0.999978	3.69295	0.000168942	0.000223854	3.8496	0.000133923	0.000185617	14
A0A0G2K366	Rps6ka5	Ribosomal protein S6 kinase (EC 2.7.11.1)	-0.215927	0.613455	0.999978	3.68083	0.000100216	0.000147234	3.89676	7.26e-05	0.000114977	14
A0A0G2K5B0	Tbc1d24	TBC1 domain family member 24	0.101958	0.672669	0.999978	3.33353	6.71e-06	2.59e-05	3.23157	8.04e-06	2.85e-05	14
A0A0G2K5Q8	Clk2	Secretory carrier-associated membrane protein (Secretory carrier membrane protein)	0.0194702	0.962561	0.999978	3.36135	0.000150214	0.000203312	3.34188	0.000155172	0.0002094	14
A0A0G2K6F9	Cstf2	Cleavage stimulation factor subunit 2	0.233073	0.540146	0.999978	4.5	1.58e-05	4.15e-05	4.26692	2.14e-05	5.03e-05	14
A0A0G2K897	Kdm5c	Lysine (K)-specific demethylase 5C	0.0196447	0.943407	0.999978	2.97324	3.02e-05	6.17e-05	2.95359	3.14e-05	6.4e-05	14
A0A0G2K9M4	Wdfy3	WD repeat and FYVE domain-containing 3	-0.117969	0.564229	0.999978	2.82484	8.54e-06	2.97e-05	2.94281	6.72e-06	2.64e-05	14
A0A0G2KAN5	Erh	ERH mRNA-splicing and mitosis factor	0.373169	0.363715	0.999978	3.41911	0.000442537	0.000523405	3.04594	0.000758945	0.000861807	14
A0A0G2KAN5;D4A5C2	Erh	ERH mRNA-splicing and mitosis factor	0.460874	0.395223	0.999978	3.56741	0.000512705	0.000599643	3.10653	0.0010684	0.00119141	14
B2RYP4	Snx2	Sorting nexin 2	-0.142626	0.364052	0.999978	2.80314	1.25e-06	8.94e-06	2.94577	9.34e-07	7.25e-06	14
B4F774	Gdap1l1	Ganglioside-induced differentiation-associated protein 1-like 1 (Ganglioside-induced differentiation-associated protein 1-like 1 (Predicted)) (Gdap1l1 protein)	-0.178169	0.692658	0.999978	3.34497	0.000235932	0.000297146	3.52314	0.000176907	0.000231932	14
D3ZBN0	H1-5	Histone H1.5	-0.461517	0.193308	0.999978	1.69537	0.00169393	0.00185761	2.15689	0.000477716	0.000563475	14
D3ZCS3	Pcbp4	Poly(rC)-binding protein 4	-0.0892004	0.850899	0.999978	3.8386	0.0001505	0.000203498	3.9278	0.000132332	0.000184034	14
D3ZCX6	Rexo1	RNA exonuclease 1 homolog	0.206678	0.419096	0.999978	3.70697	4.47e-06	2.07e-05	3.50029	6.25e-06	2.55e-05	14
D3ZD32	Chd5	Chromodomain-helicase-DNA-binding protein 5 (CHD-5) (EC 3.6.4.12) (ATP-dependent helicase CHD5)	0.258827	0.363783	0.999978	3.70165	8.11e-06	2.89e-05	3.44282	1.24e-05	3.65e-05	14
D3ZDU2	Rptor	Regulatory-associated protein of MTOR complex 1	-0.109107	0.61542	0.999978	3.13714	5.06e-06	2.21e-05	3.24625	4.14e-06	2.02e-05	14
D3ZF45	Larp4b	La ribonucleoprotein 4B	0.112001	0.690586	0.999978	3.45017	1.78e-05	4.43e-05	3.33817	2.16e-05	5.04e-05	14
D3ZG85	Cdkl5	Cyclin-dependent kinase-like 5	0.28244	0.338877	0.999978	3.18616	2.33e-05	5.19e-05	2.90372	3.97e-05	7.58e-05	14
D3ZG85;D4A229;D3ZA65;Q66HE7;Q5XIT0;Q9JM01;Q5XIS9;Q9WTQ1	Cdkl5	Cyclin-dependent kinase-like 5	0.179022	0.347226	0.999978	3.39021	1.1e-05	3.4e-05	3.21119	1.43e-05	3.96e-05	14
D3ZJA9	Slc27a3	Solute carrier family 27 (Fatty acid transporter) member 3 (Predicted) (Solute carrier family 27 member 3)	-0.0433087	0.699427	0.999978	3.2956	7.73e-08	9.57e-07	3.33891	7.15e-08	8.85e-07	14
D3ZLP9	Sap130	Sin3A-associated protein 130	0.16945	0.608064	0.999978	3.97546	1.47e-05	3.98e-05	3.80601	1.89e-05	4.66e-05	14
D3ZP47	Phpt1	Phosphohistidine phosphatase 1 (Phosphohistidine phosphatase 1 (Predicted) isoform CRA_a)	0.262265	0.659805	0.999978	3.77506	0.000553289	0.000641615	3.51279	0.000812209	0.000918471	14
D3ZTA8	Rbm33	RNA-binding motif protein 33	0.208342	0.11108	0.989461	3.41294	1.08e-07	1.25e-06	3.20459	1.57e-07	1.76e-06	14
D3ZW15	Sec24b	SEC24 homolog B COPII coat complex component (SEC24 related gene family member B (S. cerevisiae) (Predicted))	-0.0719087	0.82011	0.999978	3.38305	4.02e-05	7.56e-05	3.45496	3.57e-05	7e-05	14
D3ZY40	Pcf11	PCF11 cleavage and polyadenylation factor subunit	0.133383	0.495095	0.999978	3.45972	1.45e-06	9.81e-06	3.32634	1.83e-06	1.18e-05	14
D3ZZN3	Acss1	Acetyl-coenzyme A synthetase (EC 6.2.1.1)	-0.035284	0.891721	0.999978	2.99683	1.97e-05	4.71e-05	3.03211	1.84e-05	4.58e-05	14
D4A020	Med14	Mediator of RNA polymerase II transcription subunit 14 (Mediator complex subunit 14)	0.133683	0.676067	0.999978	3.65198	2.04e-05	4.8e-05	3.5183	2.53e-05	5.58e-05	14
D4A206	Tcof1	Treacle ribosome biogenesis factor 1	0.319684	0.278202	0.999978	3.54828	1.15e-05	3.48e-05	3.2286	1.99e-05	4.81e-05	14
D4A5I9	Myo6	Myosin VI	0.166211	0.463412	0.999978	3.0411	7.24e-06	2.71e-05	2.87489	1.01e-05	3.26e-05	14
D4A5S9	Prpf39	Pre-mRNA-processing factor 39	-0.0471424	0.832343	0.999978	3.26262	4.92e-06	2.17e-05	3.30977	4.52e-06	2.1e-05	14
D4A7U6	Lsm3	U6 snRNA-associated Sm-like protein LSm3	-0.000212119	0.999584	0.999978	4.16512	5.26e-05	9.07e-05	4.16533	5.26e-05	9.21e-05	14
D4A8A0	Cad	Carbamoyl-phosphate synthetase 2 aspartate transcarbamylase and dihydroorotase	0.0375711	0.870766	0.999978	2.88266	1.26e-05	3.66e-05	2.84509	1.36e-05	3.84e-05	14
D4AAU4	Rprd1a	Regulation of nuclear pre-mRNA domain-containing 1A	-0.0414614	0.924721	0.999978	4.03927	7.31e-05	0.000115649	4.08073	6.9e-05	0.000111409	14
D4ABP9	Fbxo3	F-box only protein 3	0.156653	0	0	3.06423	0	0	2.90758	0	0	14
D4ABY2	Copg2	Coatomer subunit gamma-2 (Gamma-2-coat protein) (Gamma-2-COP)	-0.0097419	0.967678	0.999978	3.03825	1.18e-05	3.54e-05	3.04799	1.16e-05	3.53e-05	14
D4ADX8	Raph1	Ras association (RalGDS/AF-6) and pleckstrin homology domains 1	0.083943	0.53836	0.999978	3.00794	4.02e-07	3.79e-06	2.92399	4.76e-07	4.33e-06	14
D4ADX8;D3ZDZ1	Raph1	Ras association (RalGDS/AF-6) and pleckstrin homology domains 1	-0.0107202	0.967939	0.999978	3.53745	1.18e-05	3.54e-05	3.54817	1.16e-05	3.52e-05	14
D4AEC2	Camsap2	Calmodulin-regulated spectrin-associated protein 2	0.144521	0.533643	0.999978	3.23152	6.07e-06	2.46e-05	3.08699	7.94e-06	2.82e-05	14
F1LM38	Khdc4	KH domain-containing 4 pre-mRNA-splicing factor	0.31869	0.301205	0.999978	3.71851	1.17e-05	3.52e-05	3.39982	1.97e-05	4.78e-05	14
F2Z3S9	Nr2f1	Nuclear receptor subfamily 2 group F member 1	0.223515	0.0107157	0.149172	3.49029	1.18e-07	1.35e-06	3.26677	1.64e-07	1.83e-06	14
F2Z3S9;O09018	Nr2f1	Nuclear receptor subfamily 2 group F member 1	0.20451	0.421961	0.999978	3.66569	6.16e-06	2.48e-05	3.46118	8.62e-06	2.99e-05	14
F7F163	Nudcd1	NudC domain-containing 1	0.116301	0.755303	0.999978	3.81936	3.9e-05	7.39e-05	3.70306	4.66e-05	8.49e-05	14
G3V9M1	Ddx23	DEAD (Asp-Glu-Ala-Asp) box polypeptide 23 (Predicted) isoform CRA_b (DEAD-box helicase 23)	-0.05957	0.829988	0.999978	3.33549	1.56e-05	4.14e-05	3.39506	1.41e-05	3.92e-05	14
G3V9M8	LOC100910130	Protein FAM50A-like (Similar to XAP-5 protein (Predicted) isoform CRA_a)	0.123991	0.810924	0.999978	4.16972	0.000154292	0.000207678	4.04572	0.000182581	0.000238379	14
G3V9M8;D3Z9C2	LOC100910130	Protein FAM50A-like (Similar to XAP-5 protein (Predicted) isoform CRA_a)	0.132162	0.812525	0.999978	4.49502	0.000152075	0.000205221	4.36285	0.000179623	0.000235117	14
M0R5H1	Etl4	Enhancer trap locus 4	-0.0361684	0.875512	0.999978	3.35716	5.17e-06	2.24e-05	3.39333	4.85e-06	2.2e-05	14
M0R7F3	Wasf3	WAS protein family member 3	0.0981826	0.745167	0.999978	3.65908	1.47e-05	3.98e-05	3.5609	1.72e-05	4.42e-05	14
M0R9B9	rCG_52671	UBX domain-containing protein 7	-0.196664	0.198065	0.999978	3.53527	2.41e-06	1.4e-05	3.73194	1.84e-06	1.18e-05	14
M0R9B9;A0A0G2K3V1	rCG_52671	UBX domain-containing protein 7	-0.0273652	0.932405	0.999978	4.09818	1.14e-05	3.48e-05	4.12554	1.1e-05	3.44e-05	14
M0RB75	Kdm4b	Lysine demethylase 4B (RCG45102)	-0.0537007	0.85863	0.999978	3.58032	2.22e-05	5.06e-05	3.63402	2.03e-05	4.89e-05	14
O08587	Nup50	Nuclear pore complex protein Nup50 (50 kDa nucleoporin) (Nuclear pore-associated protein 60 kDa-like) (Nucleoporin Nup50)	0.058171	0	0	3.47346	0	0	3.41529	0	0	14
O08838	Amph	Amphiphysin	-0.188386	0.372415	0.999978	2.93259	7.31e-06	2.72e-05	3.12097	5.07e-06	2.25e-05	14
O08838;A0A0G2K5Z4	Amph	Amphiphysin	-0.187895	0.690796	0.999978	3.56478	0.000279449	0.000345997	3.75267	0.000210436	0.000268634	14
O08873	Madd	MAP kinase-activating death domain protein (Rab3 GDP/GTP exchange factor)	-0.00294773	0.990941	0.999978	3.08126	1.7e-05	4.32e-05	3.08421	1.69e-05	4.37e-05	14
O35244	Prdx6	Peroxiredoxin-6 (EC 1.11.1.15) (1-Cys peroxiredoxin) (1-Cys PRX) (Acidic calcium-independent phospholipase A2) (aiPLA2) (EC 3.1.1.4) (Antioxidant protein 2) (Non-selenium glutathione peroxidase) (NSGPx) (Thiol-specific antioxidant protein)	-0.0881539	0.681298	0.999978	2.86054	8.3e-06	2.93e-05	2.9487	6.95e-06	2.67e-05	14
O35260	Nacc1	Nucleus accumbens-associated protein 1 (NAC-1) (BTB/POZ domain-containing protein 14B)	0.0300315	0.93141	0.999978	3.6975	3.27e-05	6.49e-05	3.66747	3.43e-05	6.8e-05	14
O55012	Picalm	Phosphatidylinositol-binding clathrin assembly protein (Clathrin assembly lymphoid myeloid leukemia protein) (rCALM)	-0.0938375	0.784309	0.999978	3.01712	9.28e-05	0.000138811	3.11096	7.8e-05	0.000121135	14
O88989	Mdh1	Malate dehydrogenase cytoplasmic (EC 1.1.1.37) (Cytosolic malate dehydrogenase)	-0.0995718	0.744126	0.999978	3.27119	2.98e-05	6.11e-05	3.37076	2.51e-05	5.54e-05	14
P11730	Camk2g	Calcium/calmodulin-dependent protein kinase type II subunit gamma (CaM kinase II subunit gamma) (CaMK-II subunit gamma) (EC 2.7.11.17)	-0.112873	0.577951	0.999978	2.59725	1.01e-05	3.24e-05	2.71012	7.88e-06	2.81e-05	14
P17764	Acat1	Acetyl-CoA acetyltransferase mitochondrial (EC 2.3.1.9) (Acetoacetyl-CoA thiolase)	0.115574	0.593692	0.999978	2.59597	1.49e-05	4.03e-05	2.4804	1.95e-05	4.75e-05	14
P19490	Gria1	Glutamate receptor 1 (GluR-1) (AMPA-selective glutamate receptor 1) (GluR-A) (GluR-K1) (Glutamate receptor ionotropic AMPA 1) (GluA1)	0.14523	0.42629	0.999978	3.55431	7.86e-07	6.32e-06	3.40908	1.01e-06	7.69e-06	14
P20673	Asl	Argininosuccinate lyase (ASAL) (EC 4.3.2.1) (Arginosuccinase)	0.0213806	0.924381	0.999978	2.7987	1.3e-05	3.72e-05	2.77732	1.36e-05	3.84e-05	14
P41498	Acp1	Low molecular weight phosphotyrosine protein phosphatase (LMW-PTP) (LMW-PTPase) (EC 3.1.3.48) (Low molecular weight cytosolic acid phosphatase) (EC 3.1.3.2)	-0.0742441	0.777432	0.999978	3.29572	1.21e-05	3.57e-05	3.36996	1.06e-05	3.37e-05	14
P49793	Nup98	Nuclear pore complex protein Nup98-Nup96 (EC 3.4.21.-) [Cleaved into: Nuclear pore complex protein Nup98 (98 kDa nucleoporin) (Nucleoporin Nup98) (Nup98); Nuclear pore complex protein Nup96 (96 kDa nucleoporin) (Nucleoporin Nup96) (Nup96)]	0.183849	0.485214	0.999978	3.69728	5.63e-06	2.36e-05	3.51343	7.59e-06	2.76e-05	14
P57769	Snx16	Sorting nexin-16	0.0380746	0.923583	0.999978	3.79507	7.73e-05	0.000120091	3.75699	8.18e-05	0.000125679	14
P62718	Rpl18a	60S ribosomal protein L18a	0.107432	0.594354	0.999978	2.9453	4.72e-06	2.11e-05	2.83787	5.87e-06	2.44e-05	14
P62718;F1M0K6	Rpl18a	60S ribosomal protein L18a	0.232591	0.380298	0.999978	2.91625	2.16e-05	4.97e-05	2.68366	3.49e-05	6.89e-05	14
P62747	Rhob	Rho-related GTP-binding protein RhoB	-0.0668222	0.894244	0.999978	3.84573	0.000206159	0.000263454	3.91256	0.000187349	0.00024375	14
P62775	Mtpn	Myotrophin (Granule cell differentiation protein) (Protein V-1)	-0.199193	0.662608	0.999978	3.1357	0.000357706	0.000431798	3.33489	0.00025515	0.000318025	14
P62914	Rpl11	60S ribosomal protein L11	-0.00952517	0.96514	0.999978	2.84015	9.87e-06	3.2e-05	2.84967	9.68e-06	3.19e-05	14
P84076	Hpca	Neuron-specific calcium-binding protein hippocalcin (P23K)	0.193519	0.843567	0.999978	missing in NoAPEX	missing in NoAPEX	missing in NoAPEX	missing in NoAPEX	missing in NoAPEX	missing in NoAPEX	14
P84076;P62749	Hpca	Neuron-specific calcium-binding protein hippocalcin (P23K)	-0.181505	0.436369	0.999978	3.15948	4.52e-05	8.19e-05	3.34099	3.44e-05	6.81e-05	14
P97526	Nf1	Neurofibromin (Neurofibromatosis-related protein NF-1)	-0.0500605	0.895425	0.999978	3.45682	7.9e-05	0.000122194	3.50688	7.28e-05	0.000115295	14
Q04970	Nras	GTPase NRas (Transforming protein N-Ras)	0.0593031	0	0	2.36569	0	0	2.30639	0	0	14
Q157S1	Crtc1	CREB-regulated transcription coactivator 1 (Mucoepidermoid carcinoma translocated protein 1 homolog) (Transducer of regulated cAMP response element-binding protein 1) (TORC-1) (Transducer of CREB protein 1)	1.20667	0.00851177	0.121569	4.48213	7.37e-06	2.73e-05	3.27546	4.54e-05	8.33e-05	14
Q3ZBA0	Tecpr1	Tectonin beta-propeller repeat-containing protein 1	-0.214338	0.550154	0.999978	3.7429	3.27e-05	6.49e-05	3.95723	2.37e-05	5.33e-05	14
Q499N3	Wdr18	WD repeat-containing protein 18	-0.020926	0.940069	0.999978	3.47933	1.26e-05	3.66e-05	3.50026	1.21e-05	3.62e-05	14
Q56A27	Ncbp1	Nuclear cap-binding protein subunit 1 (80 kDa nuclear cap-binding protein) (CBP80) (NCBP 80 kDa subunit)	0.317663	0.204404	0.999978	3.997	2.58e-06	1.45e-05	3.67933	4.2e-06	2.02e-05	14
Q5BJS0	Dhx30	ATP-dependent RNA helicase DHX30 (EC 3.6.4.13) (DEAH box protein 30)	-0.130511	0.714393	0.999978	3.33554	6.47e-05	0.000105264	3.46605	5.2e-05	9.14e-05	14
Q5FVC2	Arhgef2	Rho guanine nucleotide exchange factor 2 (Guanine nucleotide exchange factor H1) (GEF-H1)	0.0507012	0.854933	0.999978	2.72297	5.03e-05	8.79e-05	2.67227	5.6e-05	9.61e-05	14
Q5U214	Snrpa	Small nuclear ribonucleoprotein polypeptide A	0.187854	0.497443	0.999978	3.56482	9.39e-06	3.13e-05	3.37696	1.29e-05	3.72e-05	14
Q5XI04	Stom	RCG45489 isoform CRA_a (Stomatin)	-0.102907	0.711775	0.999978	3.17341	2.08e-05	4.85e-05	3.27632	1.73e-05	4.42e-05	14
Q5XIE0	Anp32e	Acidic leucine-rich nuclear phosphoprotein 32 family member E	0.201948	0.440073	0.999978	3.50669	7.43e-05	0.000116728	3.30474	9.9e-05	0.000146733	14
Q5XIH3	Ndufv1	NADH dehydrogenase [ubiquinone] flavoprotein 1 mitochondrial (EC 1.6.99.3) (EC 7.1.1.2)	-0.114283	0.707496	0.999978	2.73092	8.21e-05	0.000125858	2.8452	6.5e-05	0.000106922	14
Q63014	Akap8	A-kinase anchor protein 8 (AKAP-8) (A-kinase anchor protein 95 kDa) (AKAP 95)	0.315457	0.607075	0.999978	4.14668	0.000496084	0.000581865	3.83122	0.00075756	0.000860711	14
Q63016	Slc7a5	Large neutral amino acids transporter small subunit 1 (4F2 light chain) (4F2 LC) (4F2LC) (Integral membrane protein E16) (Protein TA1) (L-type amino acid transporter 1) (LAT-1) (Solute carrier family 7 member 5)	-0.0666198	0.85811	0.999978	2.3345	0.000611083	0.000703656	2.40112	0.000525421	0.000611722	14
Q63016;D3ZMM8	Slc7a5	Large neutral amino acids transporter small subunit 1 (4F2 light chain) (4F2 LC) (4F2LC) (Integral membrane protein E16) (Protein TA1) (L-type amino acid transporter 1) (LAT-1) (Solute carrier family 7 member 5)	-0.118294	0.743571	0.999978	2.57998	0.00108649	0.00120993	2.69827	0.000884375	0.000994588	14
Q63054	Ica1	Islet cell autoantigen 1 (69 kDa islet cell autoantigen) (ICA69) (Islet cell autoantigen p69) (ICAp69) (p69)	0.0774987	0.705548	0.999978	3.05765	4.33e-06	2.04e-05	2.98015	5.03e-06	2.25e-05	14
Q63054;Q6RUG5	Ica1	Islet cell autoantigen 1 (69 kDa islet cell autoantigen) (ICA69) (Islet cell autoantigen p69) (ICAp69) (p69)	0.12379	0.439213	0.999978	2.54028	2.08e-05	4.85e-05	2.41649	2.66e-05	5.75e-05	14
Q63270	Aco1	Cytoplasmic aconitate hydratase (Aconitase) (EC 4.2.1.3) (Citrate hydro-lyase) (Iron regulatory protein 1) (IRP1) (Iron-responsive element-binding protein 1) (IRE-BP 1)	-0.158382	0.49932	0.999978	2.78083	1.52e-05	4.07e-05	2.93921	1.1e-05	3.43e-05	14
Q63598	Pls3	Plastin-3 (T-plastin)	-0.0618	0.720585	0.999978	3.53607	6.69e-07	5.54e-06	3.59787	6.04e-07	5.22e-06	14
Q63598;A0A0G2K014	Pls3	Plastin-3 (T-plastin)	-0.139986	0.600918	0.999978	missing in NoAPEX	missing in NoAPEX	missing in NoAPEX	missing in NoAPEX	missing in NoAPEX	missing in NoAPEX	14
Q63598;A0A0G2QC04	Pls3	Plastin-3 (T-plastin)	-0.0407115	0.881989	0.999978	missing in NoAPEX	missing in NoAPEX	missing in NoAPEX	missing in NoAPEX	missing in NoAPEX	missing in NoAPEX	14
Q63767	Bcar1	Breast cancer anti-estrogen resistance protein 1 (CRK-associated substrate) (p130cas)	-0.0692886	0.844739	0.999978	3.3738	5.94e-05	9.9e-05	3.44309	5.29e-05	9.25e-05	14
Q63768	Crk	Adapter molecule crk (Proto-oncogene c-Crk) (p38)	0.0137963	0.950134	0.999978	3.14848	4.11e-05	7.68e-05	3.13469	4.2e-05	7.9e-05	14
Q63798	Psme2	Proteasome activator complex subunit 2 (11S regulator complex subunit beta) (REG-beta) (Activator of multicatalytic protease subunit 2) (Proteasome activator 28 subunit beta) (PA28b) (PA28beta)	-0.332781	0.560919	0.999978	4.04647	0.000294327	0.000361902	4.37925	0.000190185	0.000246702	14
Q641Z4	Cdk9	Cyclin-dependent kinase 9 (EC 2.7.11.22) (EC 2.7.11.23) (Cell division protein kinase 9)	0.162882	0	0	3.34358	0	0	3.1807	0	0	14
Q64559	Acot7	Cytosolic acyl coenzyme A thioester hydrolase (EC 3.1.2.2) (ACH1) (ACT) (Acyl-CoA thioesterase 7) (Brain acyl-CoA hydrolase) (BACH) (CTE-IIa) (CTE-IIb) (CTE-II) (LACH1) (Long chain acyl-CoA thioester hydrolase) (MTE-II)	-0.12843	0.681563	0.999978	2.95067	6.13e-05	0.000101484	3.0791	4.81e-05	8.66e-05	14
Q68FR9	Eef1d	Elongation factor 1-delta (EF-1-delta)	0.0382452	0.866464	0.999978	3.41307	4.29e-06	2.03e-05	3.37482	4.59e-06	2.12e-05	14
Q68FS2	Cops4	COP9 signalosome complex subunit 4 (SGN4) (Signalosome subunit 4) (JAB1-containing signalosome subunit 4)	0.0146228	0.960605	0.999978	3.75944	1.15e-05	3.48e-05	3.74481	1.17e-05	3.55e-05	14
Q6KC51	Ablim2	Actin-binding LIM protein 2 (abLIM-2) (Actin-binding LIM protein family member 2)	0.049556	0.822517	0.999978	3.35198	4e-06	1.94e-05	3.30243	4.37e-06	2.07e-05	14
Q6MG11	Atat1	Alpha-tubulin N-acetyltransferase 1 (Alpha-TAT) (Alpha-TAT1) (TAT) (EC 2.3.1.108) (Acetyltransferase mec-17 homolog)	0.0716552	0.847404	0.999978	3.20615	0.000105955	0.00015388	3.1345	0.00012033	0.000169837	14
Q6MG72	Ehmt2	Euchromatic histone lysine methyltransferase 2 (HLA-B associated transcript 8 rat orthologue)	0.0690611	0.789465	0.999978	3.25119	1.2e-05	3.56e-05	3.18213	1.36e-05	3.84e-05	14
Q6Q0N1	Cndp2	Cytosolic non-specific dipeptidase (EC 3.4.13.18) (CNDP dipeptidase 2)	-0.193522	0.416169	0.999978	3.07419	8.75e-06	3.03e-05	3.26771	6.12e-06	2.52e-05	14
Q920R3	Fads1	Acyl-CoA (8-3)-desaturase (EC 1.14.19.44) (Delta(5) fatty acid desaturase) (D5D) (Delta(5) desaturase) (Delta-5 desaturase) (Fatty acid desaturase 1)	-0.0810297	0.776701	0.999978	3.19563	2.35e-05	5.22e-05	3.27666	2.03e-05	4.89e-05	14
Q9EPJ0	Nucks1	Nuclear ubiquitous casein and cyclin-dependent kinase substrate 1	0.0962408	0.809111	0.999978	3.53146	8.94e-05	0.00013445	3.43522	0.000104527	0.000152456	14
A0A0G2JSV3;P60892	LOC314140	Ribose-phosphate pyrophosphokinase I -like	0.0324357	0.922014	0.999978	2.57924	0.00018759	0.000243889	2.54681	0.000201254	0.000258557	13
A0A0G2JSV3;P60892;M0RBK1	LOC314140	Ribose-phosphate pyrophosphokinase I -like	0.121762	0.619449	0.999978	3.05155	1.21e-05	3.57e-05	2.92978	1.53e-05	4.11e-05	13
A0A0G2JSV3;P60892;M0RBK1;P09330	LOC314140	Ribose-phosphate pyrophosphokinase I -like	-0.035656	0.950635	0.999978	2.39594	0.00489131	0.00518089	2.43159	0.00456083	0.00483085	13
A0A0G2JSV3;P60892;M0RBK1;P09330;A0A0G2JVA5	LOC314140	Ribose-phosphate pyrophosphokinase I -like	-0.145343	0.604581	0.999978	3.23662	1.88e-05	4.56e-05	3.38196	1.45e-05	3.99e-05	13
A0A0G2JXD0;P17077	LOC103692829	60S ribosomal protein L9 pseudogene (RCG63708)	0.221361	0.879599	0.999978	2.27183	0.172915	0.173891	2.05047	0.212204	0.213088	13
A0A0G2JXD0;P17077;A0A0G2JX41	LOC103692829	60S ribosomal protein L9 pseudogene (RCG63708)	-0.105481	0.629484	0.999978	2.50473	1.97e-05	4.71e-05	2.61021	1.55e-05	4.13e-05	13
A0A0G2JXD0;P17077;M0R6B4;M0RBD4	LOC103692829	60S ribosomal protein L9 pseudogene (RCG63708)	-0.0529905	0.935205	0.999978	1.17108	0.183652	0.184553	1.22407	0.16787	0.168817	13
A0A0G2JXD0;P17077;M0R6B4;M0RBD4;D3ZA49	LOC103692829	60S ribosomal protein L9 pseudogene (RCG63708)	0.00260646	0.994919	0.999978	2.77028	0.000406004	0.000484673	2.76767	0.000408085	0.0004873	13
A0A0G2JXD0;P17077;M0R6B4;M0RBD4;F1M7A9	LOC103692829	60S ribosomal protein L9 pseudogene (RCG63708)	-0.164323	0.443551	0.999978	3.53404	2.13e-06	1.29e-05	3.69836	1.63e-06	1.1e-05	13
A0A0G2JZQ1	Ddx19b	DEAD-box helicase 19B	0.0985211	0.64289	0.999978	2.81215	8.53e-06	2.97e-05	2.71363	1.05e-05	3.36e-05	13
A0A0G2K3M5	Zfp281	Zinc finger protein 281	0.0633182	0.826367	0.999978	3.54098	1.39e-05	3.86e-05	3.47766	1.54e-05	4.12e-05	13
A1L1L5	Ccnk	Ccnk protein (Cyclin K)	0.200165	0.668185	0.999978	3.64675	0.000176508	0.000232301	3.44658	0.000241407	0.000302738	13
A2RUW1	Tollip	Toll-interacting protein	0.0251944	0.905903	0.999978	3.4308	2.85e-06	1.56e-05	3.4056	2.98e-06	1.63e-05	13
B1WC61	Acad9	Complex I assembly factor ACAD9 mitochondrial (Acyl-CoA dehydrogenase family member 9) (ACAD-9) (EC 1.3.8.-)	-0.290544	0.225652	0.999978	2.82842	1.2e-05	3.56e-05	3.11897	6.76e-06	2.64e-05	13
B2RYU7	Cbx5	Cbx5 protein (Chromobox 5) (Chromobox homolog 5 (Drosophila HP1a) (Predicted) isoform CRA_a) (Chromobox homolog 5 (HP1 alpha homolog Drosophila))	-0.405008	0.382659	0.999978	3.5621	0.000167673	0.000222461	3.96711	9.16e-05	0.000138194	13
B5DFJ4	Vps18	VPS18 core subunit of CORVET and HOPS complexes (Vacuolar protein sorting 18 (Yeast) (Predicted)) (Vps18 protein)	0.0426971	0.835744	0.999978	2.77912	7.96e-06	2.87e-05	2.73642	8.72e-06	3.02e-05	13
D3ZCG4	Spag7	Sperm-associated antigen 7	0.0300528	0.94332	0.999978	3.54272	0.000124299	0.000174402	3.51266	0.000130388	0.000181639	13
D3ZE72	Metap1	Methionine aminopeptidase (EC 3.4.11.18)	0.44978	0.133229	0.999978	3.74977	6.82e-06	2.61e-05	3.29999	1.44e-05	3.97e-05	13
D3ZH12	Nosip	Nitric oxide synthase-interacting protein	0.275264	0.300498	0.999978	3.93615	3.52e-06	1.8e-05	3.66089	5.39e-06	2.32e-05	13
D3ZK36	Uhrf2	Ubiquitin-like with PHD and ring finger domains 2 (Ubiquitin-like containing PHD and RING finger domains 2 (Predicted))	0.164221	0.599862	0.999978	3.67883	2.21e-05	5.05e-05	3.51461	2.88e-05	6.03e-05	13
D3ZWA8	Appl1	Adaptor protein phosphotyrosine-interacting with PH domain and leucine zipper 1	-0.0585369	0.77584	0.999978	3.00197	4.97e-06	2.18e-05	3.06051	4.44e-06	2.09e-05	13
D4A6T9	Mark4	Non-specific serine/threonine protein kinase (EC 2.7.11.1)	-0.0830515	0.661413	0.999978	3.28851	1.75e-06	1.12e-05	3.37156	1.51e-06	1.03e-05	13
D4A7G5	Ganc	Glucosidase alpha; neutral C	0.0589532	0.661661	0.999978	3.0831	3.82e-06	1.9e-05	3.02415	4.21e-06	2.03e-05	13
D4ABS5	Pithd1	PITH domain-containing 1	0.125744	0.737631	0.999978	3.86602	3.75e-05	7.19e-05	3.74027	4.53e-05	8.33e-05	13
D4ACG7	Cpne6	Copine 6 (RCG23547 isoform CRA_a)	0.125885	0.716312	0.999978	3.49117	4.23e-05	7.83e-05	3.36528	5.21e-05	9.16e-05	13
D4ADD3	Hecw2	HECT C2 and WW domain-containing E3 ubiquitin protein ligase 2 (Similar to HECT C2 and WW domain containing E3 ubiquitin protein ligase 2 isoform 1)	-0.0425253	0.876407	0.999978	3.14146	2.04e-05	4.8e-05	3.18399	1.89e-05	4.66e-05	13
E9PSQ0	Acacb	Acetyl-CoA carboxylase beta	-0.0504451	0.840221	0.999978	2.01049	0.000156017	0.000209437	2.06094	0.000135814	0.000187983	13
E9PU28	Impdh2	Inosine-5'-monophosphate dehydrogenase 2 (IMP dehydrogenase 2) (IMPD 2) (IMPDH 2) (EC 1.1.1.205)	0.149738	0.258199	0.999978	3.44784	1.17e-07	1.35e-06	3.29811	1.53e-07	1.72e-06	13
F1LP90	Mink1	Misshapen-like kinase 1 (EC 2.7.11.1) (GCK family kinase MiNK) (MAPK/ERK kinase kinase kinase 6) (MEK kinase kinase 6) (MEKKK 6) (Misshapen/NIK-related kinase) (Mitogen-activated protein kinase kinase kinase kinase 6)	0.0931763	0.688856	0.999978	2.87977	1.28e-05	3.69e-05	2.7866	1.55e-05	4.13e-05	13
F1LW69	Wac	WW domain-containing adaptor with coiled-coil	0.254014	0.301774	0.999978	3.94287	2.21e-06	1.32e-05	3.68886	3.27e-06	1.74e-05	13
F1LXU0	Med13	Mediator of RNA polymerase II transcription subunit 13	0.00624081	0.983922	0.999978	3.53961	2.79e-05	5.85e-05	3.53337	2.82e-05	5.96e-05	13
F1M0J7	Prickle2	Prickle planar cell polarity protein 2 (Prickle-like 2 (Drosophila) (Predicted))	0.117762	0.684487	0.999978	3.40067	1.74e-05	4.38e-05	3.28291	2.14e-05	5.02e-05	13
F1M0J7;Q5U2Q0;Q71QF9	Prickle2	Prickle planar cell polarity protein 2 (Prickle-like 2 (Drosophila) (Predicted))	0.224407	0.503995	0.999978	missing in NoAPEX	missing in NoAPEX	missing in NoAPEX	missing in NoAPEX	missing in NoAPEX	missing in NoAPEX	13
F1M4Q8	Hecw1	HECT C2 and WW domain-containing E3 ubiquitin protein ligase 1 (Similar to HECT type E3 ubiquitin ligase (Predicted) isoform CRA_b)	0.0405663	0.907996	0.999978	3.19624	0.000101725	0.000149157	3.15567	0.00010932	0.000157647	13
F1M6V8	Strn4	Striatin 4	-0.107002	0.265565	0.999978	3.11196	5.11e-07	4.54e-06	3.21897	4.31e-07	4e-06	13
F7ENH8	Hdac2	Histone deacetylase 2 (HD2) (EC 3.5.1.98)	0.307398	0.448158	0.999978	3.97755	5.76e-05	9.7e-05	3.67015	9.1e-05	0.000137361	13
G3V624	Coro1c	Coronin	-0.073993	0.769744	0.999978	3.46446	7.2e-06	2.7e-05	3.53845	6.36e-06	2.56e-05	13
G3V8E4	Ubfd1	Similar to D7Wsu128e protein (Ubiquitin family domain-containing 1)	-0.0662753	0.892715	0.999978	3.85843	0.000178446	0.000234399	3.92471	0.000162283	0.00021735	13
G3V928	Lrp1	Prolow-density lipoprotein receptor-related protein 1 (LRP-1) [Cleaved into: Low-density lipoprotein receptor-related protein 1 85 kDa subunit (LRP-85); Low-density lipoprotein receptor-related protein 1 515 kDa subunit (LRP-515); Low-density lipoprotein receptor-related protein 1 intracellular domain (LRPICD)]	0.014422	0.969014	0.999978	3.23168	0.000100551	0.00014763	3.21726	0.00010312	0.000151265	13
G3V928;F1MAD0;A0A0G2K0H3	Lrp1	Prolow-density lipoprotein receptor-related protein 1 (LRP-1) [Cleaved into: Low-density lipoprotein receptor-related protein 1 85 kDa subunit (LRP-85); Low-density lipoprotein receptor-related protein 1 515 kDa subunit (LRP-515); Low-density lipoprotein receptor-related protein 1 intracellular domain (LRPICD)]	-0.19523	0.507063	0.999978	3.03314	0.000177298	0.000233116	3.22837	0.000131385	0.000182841	13
G3V9R8	Hnrnpc	Heterogeneous nuclear ribonucleoprotein C (hnRNP C) (hnRNP core protein C)	0.383757	0.243915	0.999978	4.22505	9.97e-06	3.22e-05	3.84129	1.74e-05	4.43e-05	13
M0R6E0	Atp9a	Phospholipid-transporting ATPase (EC 7.6.2.1)	-0.0362423	0.908558	0.999978	2.54153	0.000154997	0.000208477	2.57777	0.000143195	0.000196014	13
M0R6E0;D4ABB8	Atp9a	Phospholipid-transporting ATPase (EC 7.6.2.1)	0.133375	0.784916	0.999978	3.12558	0.00179704	0.00196832	2.9922	0.0021829	0.00237098	13
O08678	Mark1	Serine/threonine-protein kinase MARK1 (EC 2.7.11.1) (EC 2.7.11.26) (MAP/microtubule affinity-regulating kinase 1)	0.0869667	0.701942	0.999978	2.86989	1.14e-05	3.48e-05	2.78293	1.37e-05	3.84e-05	13
O35763	Msn	Moesin (Membrane-organizing extension spike protein)	-0.150465	0.252789	0.999978	2.78378	3.99e-07	3.77e-06	2.93425	2.92e-07	2.95e-06	13
O35763;E9PT65	Msn	Moesin (Membrane-organizing extension spike protein)	-0.0979831	0.563668	0.999978	2.18635	9.68e-06	3.18e-05	2.28433	7.49e-06	2.74e-05	13
O35763;P31977	Msn	Moesin (Membrane-organizing extension spike protein)	-0.295344	0.288079	0.999978	2.12344	0.000931523	0.00104819	2.41878	0.000508819	0.000595439	13
O35763;P31977;E9PT65	Msn	Moesin (Membrane-organizing extension spike protein)	-0.209248	0.185285	0.999978	2.64516	3.69e-05	7.09e-05	2.85441	2.54e-05	5.59e-05	13
O35824	Dnaja2	DnaJ homolog subfamily A member 2 (RDJ2)	0.357538	0.293103	0.999978	3.54327	2.71e-05	5.73e-05	3.18573	4.99e-05	8.88e-05	13
O54874	Cdc42bpa	Serine/threonine-protein kinase MRCK alpha (EC 2.7.11.1) (CDC42-binding protein kinase alpha) (Myotonic dystrophy kinase-related CDC42-binding kinase alpha) (MRCK alpha) (Myotonic dystrophy protein kinase-like alpha)	0.0661181	0.678166	0.999978	2.7447	1.83e-06	1.16e-05	2.67859	2.12e-06	1.29e-05	13
O89049	Txnrd1	Thioredoxin reductase 1 cytoplasmic (TR) (EC 1.8.1.9) (NADPH-dependent thioredoxin reductase) (Thioredoxin reductase TR1)	0.128771	0.455766	0.999978	3.08199	1.34e-06	9.36e-06	2.95322	1.73e-06	1.13e-05	13
P05369	Fdps	Farnesyl pyrophosphate synthase (FPP synthase) (FPS) (EC 2.5.1.10) ((2E 6E)-farnesyl diphosphate synthase) (Cholesterol-regulated 39 kDa protein) (CR 39) (Dimethylallyltranstransferase) (EC 2.5.1.1) (Farnesyl diphosphate synthase) (Geranyltranstransferase)	0.080855	0.794834	0.999978	3.61517	1.88e-05	4.57e-05	3.53431	2.15e-05	5.03e-05	13
P05696	Prkca	Protein kinase C alpha type (PKC-A) (PKC-alpha) (EC 2.7.11.13)	-0.0680353	0.810508	0.999978	2.92986	3.75e-05	7.19e-05	2.9979	3.28e-05	6.62e-05	13
P13233	Cnp	2' 3'-cyclic-nucleotide 3'-phosphodiesterase (CNP) (CNPase) (EC 3.1.4.37)	0.0375888	0.885147	0.999978	2.44972	6.42e-05	0.000104579	2.41213	7.01e-05	0.000112517	13
P26817	Grk2	Beta-adrenergic receptor kinase 1 (Beta-ARK-1) (EC 2.7.11.15) (G-protein-coupled receptor kinase 2)	-0.0475799	0.857489	0.999978	3.14582	1.68e-05	4.3e-05	3.1934	1.54e-05	4.12e-05	13
P26817;P26819	Grk2	Beta-adrenergic receptor kinase 1 (Beta-ARK-1) (EC 2.7.11.15) (G-protein-coupled receptor kinase 2)	0.569779	0.0239941	0.307726	missing in NoAPEX	missing in NoAPEX	missing in NoAPEX	missing in NoAPEX	missing in NoAPEX	missing in NoAPEX	13
P30835	Pfkl	ATP-dependent 6-phosphofructokinase liver type (ATP-PFK) (PFK-L) (EC 2.7.1.11) (6-phosphofructokinase type B) (Phosphofructo-1-kinase isozyme B) (PFK-B) (Phosphohexokinase)	-0.053357	0.79745	0.999978	2.74182	9.06e-06	3.07e-05	2.79517	8.09e-06	2.85e-05	13
P39069	Ak1	Adenylate kinase isoenzyme 1 (AK 1) (EC 2.7.4.3) (EC 2.7.4.6) (ATP-AMP transphosphorylase 1) (ATP:AMP phosphotransferase) (Adenylate monophosphate kinase) (Myokinase)	-0.0158182	0.941247	0.999978	3.16098	9.26e-06	3.1e-05	3.17679	9e-06	3.06e-05	13
P39069;A0A0G2K7Q6	Ak1	Adenylate kinase isoenzyme 1 (AK 1) (EC 2.7.4.3) (EC 2.7.4.6) (ATP-AMP transphosphorylase 1) (ATP:AMP phosphotransferase) (Adenylate monophosphate kinase) (Myokinase)	-0.206189	0.553984	0.999978	3.15467	7.36e-05	0.000116186	3.36086	5.13e-05	9.06e-05	13
P43138	Apex1	DNA-(apurinic or apyrimidinic site) lyase (EC 3.1.-.-) (EC 4.2.99.18) (APEX nuclease) (APEN) (Apurinic-apyrimidinic endonuclease 1) (AP endonuclease 1) (REF-1) (Redox factor-1) [Cleaved into: DNA-(apurinic or apyrimidinic site) lyase mitochondrial]	0.10844	0.555282	0.999978	3.48028	1e-06	7.6e-06	3.37184	1.21e-06	8.82e-06	13
P47727	Cbr1	Carbonyl reductase [NADPH] 1 (EC 1.1.1.184) (15-hydroxyprostaglandin dehydrogenase [NADP(+)]) (EC 1.1.1.197) (20-beta-hydroxysteroid dehydrogenase) (NADPH-dependent carbonyl reductase 1) (Prostaglandin 9-ketoreductase) (Prostaglandin-E(2) 9-reductase) (EC 1.1.1.189)	0.0353981	0.868252	0.999978	2.70432	1.15e-05	3.49e-05	2.66892	1.25e-05	3.66e-05	13
P47727;A0A0G2K658	Cbr1	Carbonyl reductase [NADPH] 1 (EC 1.1.1.184) (15-hydroxyprostaglandin dehydrogenase [NADP(+)]) (EC 1.1.1.197) (20-beta-hydroxysteroid dehydrogenase) (NADPH-dependent carbonyl reductase 1) (Prostaglandin 9-ketoreductase) (Prostaglandin-E(2) 9-reductase) (EC 1.1.1.189)	-0.0520858	0.693888	0.999978	2.52844	9.98e-07	7.6e-06	2.58053	8.85e-07	6.98e-06	13
P49088	Asns	Asparagine synthetase [glutamine-hydrolyzing] (EC 6.3.5.4) (Glutamine-dependent asparagine synthetase)	-0.049358	0.865314	0.999978	3.23037	2.49e-05	5.42e-05	3.27973	2.28e-05	5.21e-05	13
P49187	Mapk10	Mitogen-activated protein kinase 10 (MAP kinase 10) (MAPK 10) (EC 2.7.11.24) (SAPK-beta) (Stress-activated protein kinase JNK3) (c-Jun N-terminal kinase 3) (p54-beta)	-0.0326885	0.933872	0.999978	3.68956	6.63e-05	0.000107144	3.72225	6.31e-05	0.000104494	13
P49432	Pdhb	Pyruvate dehydrogenase E1 component subunit beta mitochondrial (PDHE1-B) (EC 1.2.4.1)	-0.0749018	0.798784	0.999978	2.67058	7.75e-05	0.000120313	2.74549	6.62e-05	0.000108148	13
P50904	Rasa1	Ras GTPase-activating protein 1 (GAP) (GTPase-activating protein) (RasGAP) (Ras p21 protein activator) (p120GAP)	-0.0987355	0.825146	0.999978	3.67936	0.000135895	0.00018721	3.7781	0.00011712	0.000166264	13
P52632	Stat5b	Signal transducer and activator of transcription 5B	0.227713	0.631731	0.999978	3.54598	0.000224363	0.000284234	3.31827	0.000323316	0.000394117	13
P52632;Q62771	Stat5b	Signal transducer and activator of transcription 5B	0.0424464	0.859879	0.999978	3.42612	5.81e-06	2.4e-05	3.38368	6.25e-06	2.55e-05	13
P52632;Q62771;Q1KQ07	Stat5b	Signal transducer and activator of transcription 5B	0.18942	0.437727	0.999978	3.6814	3.58e-06	1.82e-05	3.49198	4.88e-06	2.2e-05	13
P62138	Ppp1ca	Serine/threonine-protein phosphatase PP1-alpha catalytic subunit (PP-1A) (EC 3.1.3.16)	0.248292	0.604363	0.999978	4.15735	0.00012524	0.000175482	3.90906	0.000176737	0.000231783	13
P81795	Eif2s3	Eukaryotic translation initiation factor 2 subunit 3 X-linked (EC 3.6.5.3) (Eukaryotic translation initiation factor 2 subunit gamma X-linked) (eIF-2-gamma) (eIF-2-gamma X) (PP42)	0.105744	0.696002	0.999978	2.76129	5.15e-05	8.93e-05	2.65554	6.43e-05	0.000106073	13
P81795;C9WPN6	Eif2s3	Eukaryotic translation initiation factor 2 subunit 3 X-linked (EC 3.6.5.3) (Eukaryotic translation initiation factor 2 subunit gamma X-linked) (eIF-2-gamma) (eIF-2-gamma X) (PP42)	-0.118994	0.433668	0.999978	3.08666	6.15e-07	5.18e-06	3.20565	4.91e-07	4.41e-06	13
P83883	Rpl36a	60S ribosomal protein L36a (60S ribosomal protein L44)	0.211457	0.606447	0.999978	2.4335	0.000775482	0.000881562	2.22204	0.00124878	0.00138389	13
P83883;F8WFR5	Rpl36a	60S ribosomal protein L36a (60S ribosomal protein L44)	-0.159365	0.913757	0.999978	1.7227	0.267908	0.268629	1.88207	0.23064	0.231374	13
P83883;M0R7E5;D3ZDE0	Rpl36a	60S ribosomal protein L36a (60S ribosomal protein L44)	0.0788349	0.931378	0.999978	1.29302	0.191265	0.192156	1.21419	0.215966	0.216813	13
P85972	Vcl	Vinculin (Metavinculin)	-0.0845619	0.784951	0.999978	2.21088	0.000298955	0.000366932	2.29545	0.000243147	0.00030464	13
Q3B7U9	Fkbp8	Peptidyl-prolyl cis-trans isomerase FKBP8 (PPIase FKBP8) (EC 5.2.1.8) (FK506-binding protein 8) (FKBP-8) (Rotamase)	0.0357098	0.892554	0.999978	3.84977	5.13e-06	2.23e-05	3.81406	5.42e-06	2.33e-05	13
Q4AEF8	Copg1	Coatomer subunit gamma-1 (Gamma-1-coat protein) (Gamma-1-COP)	-0.139679	0.610905	0.999978	2.2717	0.000125299	0.000175504	2.41138	8.95e-05	0.000135376	13
Q4G079	Aimp1	Aminoacyl tRNA synthetase complex-interacting multifunctional protein 1 (Small inducible cytokine subfamily E member 1)	0.0389821	0.879497	0.999978	2.84866	2.52e-05	5.48e-05	2.80967	2.73e-05	5.83e-05	13
Q4V9H5	Phf20l1	PHD finger protein 20-like protein 1	-0.0908293	0.497514	0.999978	2.8295	5.27e-06	2.26e-05	2.92033	4.51e-06	2.1e-05	13
Q562B5	Pgam5	Serine/threonine-protein phosphatase PGAM5 mitochondrial (EC 3.1.3.16) (Phosphoglycerate mutase family member 5)	0.333056	0.196437	0.999978	3.39693	5.94e-06	2.43e-05	3.06388	1.09e-05	3.4e-05	13
Q568Z6	Ist1	IST1 homolog	0.00211771	0.996919	0.999978	3.9724	0.000280228	0.000346751	3.97028	0.000281051	0.000347559	13
Q56A18	Smarce1	SWI/SNF-related matrix-associated actin-dependent regulator of chromatin subfamily E member 1 (BRG1-associated factor 57) (BAF57)	0.289279	0	0	2.90078	0	0	2.6115	0	0	13
Q56A18;A0A0G2KAP8	Smarce1	SWI/SNF-related matrix-associated actin-dependent regulator of chromatin subfamily E member 1 (BRG1-associated factor 57) (BAF57)	0.281477	0.225673	0.999978	3.31108	5.23e-06	2.25e-05	3.0296	8.8e-06	3.03e-05	13
Q5BJU0	Rras2	RAS-related 2 (RCG40097) (Related RAS viral (R-ras) oncogene homolog 2)	0.166741	0.24915	0.999978	2.23562	2.55e-06	1.45e-05	2.06887	4.03e-06	1.98e-05	13
Q5BJU0;D3Z8L7	Rras2	RAS-related 2 (RCG40097) (Related RAS viral (R-ras) oncogene homolog 2)	0.0157431	0.958357	0.999978	3.17694	3.38e-05	6.63e-05	3.16119	3.48e-05	6.88e-05	13
Q5BJU7	Wasf1	Wiskott-Aldrich syndrome protein family member 1 (WASP family protein member 1) (Protein WAVE-1)	0.0372917	0.925943	0.999978	3.50696	9.8e-05	0.000144691	3.46967	0.000104096	0.000152119	13
Q5FVH2	Pld3	5'-3' exonuclease PLD3 (EC 3.1.16.1) (Choline phosphatase 3) (Phosphatidylcholine-hydrolyzing phospholipase D3) (Phospholipase D3) (PLD 3)	0.211957	0.838013	0.999978	2.87761	0.0326999	0.0334845	2.66565	0.0429088	0.0437198	13
Q5PPF5	Zgpat	Zinc finger CCCH-type with G patch domain-containing protein	-0.0012126	0.995759	0.999978	3.53874	4.71e-06	2.11e-05	3.53996	4.7e-06	2.15e-05	13
Q5U211	Snx3	Sorting nexin-3	0.39502	0.340031	0.999978	3.53218	8.93e-05	0.000134326	3.13716	0.000173836	0.00022871	13
Q5U317	Fip1l1	Pre-mRNA 3'-end-processing factor FIP1 (FIP1-like 1 protein)	0.184628	0.377132	0.999978	3.6694	1.21e-05	3.57e-05	3.48477	1.56e-05	4.14e-05	13
Q5XIC6	Psmd12	Proteasome (Prosome macropain) 26S subunit non-ATPase 12 (Proteasome 26S subunit non-ATPase 12)	-0.0501928	0.85401	0.999978	3.22283	2.28e-05	5.14e-05	3.27303	2.09e-05	4.96e-05	13
Q641Z6	Ehd1	EH domain-containing protein 1	-0.133742	0.700875	0.999978	3.05258	9.3e-05	0.00013908	3.18632	7.3e-05	0.000115357	13
Q641Z6;Q4V8H8	Ehd1	EH domain-containing protein 1	0.345515	0.211391	0.999978	1.19253	0.0222101	0.0228401	0.84702	0.0615572	0.0623331	13
Q66H61	Qars1	Glutamine--tRNA ligase (EC 6.1.1.18) (Glutaminyl-tRNA synthetase) (GlnRS)	-0.184727	0.386195	0.999978	2.51321	1.45e-05	3.96e-05	2.69794	9.62e-06	3.18e-05	13
Q66H61;M0RDR7	Qars1	Glutamine--tRNA ligase (EC 6.1.1.18) (Glutaminyl-tRNA synthetase) (GlnRS)	-0.0110773	0.899101	0.999978	missing in NoAPEX	missing in NoAPEX	missing in NoAPEX	missing in NoAPEX	missing in NoAPEX	missing in NoAPEX	13
Q6AYG5	Echdc1	Ethylmalonyl-CoA decarboxylase (EC 4.1.1.94) (Enoyl-CoA hydratase domain-containing protein 1) (Methylmalonyl-CoA decarboxylase) (MMCD)	-0.127693	0.64435	0.999978	2.70217	4.95e-05	8.7e-05	2.82986	3.8e-05	7.34e-05	13
Q6DGG0	Ppid	Peptidyl-prolyl cis-trans isomerase D (PPIase D) (EC 5.2.1.8) (40 kDa peptidyl-prolyl cis-trans isomerase) (Cyclophilin-40) (CYP-40) (Rotamase D)	0.0312069	0.949469	0.999978	3.4865	0.000317122	0.000387339	3.4553	0.000333119	0.000404502	13
Q6DGG0;M0RB67	Ppid	Peptidyl-prolyl cis-trans isomerase D (PPIase D) (EC 5.2.1.8) (40 kDa peptidyl-prolyl cis-trans isomerase) (Cyclophilin-40) (CYP-40) (Rotamase D)	-0.0146213	0.952582	0.999978	3.6982	4.26e-06	2.02e-05	3.71282	4.17e-06	2.02e-05	13
Q7TP98	Ilf2	Interleukin enhancer-binding factor 2 (Liver regeneration-related protein LRRG031)	-0.142658	0.502389	0.999978	3.2335	2.68e-05	5.7e-05	3.37615	2.17e-05	5.06e-05	13
Q99MZ4	Ggt7	Glutathione hydrolase 7 (EC 3.4.19.13) (Gamma-glutamyltransferase 7) (GGT 7) (EC 2.3.2.2) (Gamma-glutamyltransferase-like 3) (Gamma-glutamyltranspeptidase 7) [Cleaved into: Glutathione hydrolase 7 heavy chain; Glutathione hydrolase 7 light chain]	0.093642	0.775348	0.999978	3.45659	3.32e-05	6.55e-05	3.36294	3.89e-05	7.46e-05	13
Q9JIL9	Nbn	Nibrin (Nijmegen breakage syndrome protein 1 homolog)	0.0728374	0.551871	0.999978	3.11824	2.28e-07	2.39e-06	3.0454	2.62e-07	2.69e-06	13
Q9JJ22	Erap1	Endoplasmic reticulum aminopeptidase 1 (EC 3.4.11.-) (ARTS-1) (Adipocyte-derived leucine aminopeptidase) (A-LAP) (Aminopeptidase PILS) (Puromycin-insensitive leucyl-specific aminopeptidase) (PILS-AP)	-0.1059	0.539984	0.999978	3.05577	1.49e-06	1.01e-05	3.16167	1.22e-06	8.87e-06	13
Q9JKC9	Synrg	Synergin gamma (AP1 subunit gamma-binding protein 1) (Gamma-synergin)	0.126845	0	0	3.32731	0	0	3.20047	0	0	13
Q9JKC9;A0A0G2K0L4	Synrg	Synergin gamma (AP1 subunit gamma-binding protein 1) (Gamma-synergin)	-0.0854089	0.422242	0.999978	1.67555	0.000723785	0.000825313	1.76096	0.000597368	0.000689607	13
Q9JMJ4	Prpf19	Pre-mRNA-processing factor 19 (EC 2.3.2.27) (Neuronal differentiation-related gene protein) (PRP19/PSO4 homolog) (RING-type E3 ubiquitin transferase PRP19)	0.0761413	0.871387	0.999978	3.5399	0.000225209	0.000284915	3.46376	0.000253953	0.000316822	13
Q9Z0V5	Prdx4	Peroxiredoxin-4 (EC 1.11.1.15) (Antioxidant enzyme AOE372) (Peroxiredoxin IV) (Prx-IV) (Thioredoxin peroxidase AO372) (Thioredoxin-dependent peroxide reductase A0372)	0.00199245	0.997582	0.999978	4.71151	0.000385596	0.000462467	4.70952	0.000386485	0.000464077	13
A0A0G2JTK6	Mta3	Metastasis-associated 1 family member 3	0.0708068	0.679113	0.999978	3.26683	1e-06	7.6e-06	3.19602	1.14e-06	8.41e-06	12
A0A0G2JVW3	Ankrd17	Ankyrin repeat domain 17	-0.0901179	0.787302	0.999978	2.95605	0.000117605	0.000166973	3.04616	9.93e-05	0.000147029	12
A0A0G2JVW3;A0A0G2K916	Ankrd17	Ankyrin repeat domain 17	0.00914814	0.966861	0.999978	3.35107	1.3e-05	3.72e-05	3.34192	1.32e-05	3.79e-05	12
A0A0G2JW01		HP domain-containing protein	0.243997	0.430979	0.999978	3.87757	1.06e-05	3.34e-05	3.63357	1.55e-05	4.13e-05	12
A0A0G2JW01;A0A0G2K2H6;Q5FVR5		HP domain-containing protein	-0.0998051	0.818937	0.999978	3.05198	0.000333558	0.000404795	3.15178	0.000279596	0.000345969	12
A0A0G2JWD6	Ap3b1	AP-3 complex subunit beta	-0.144682	0.578134	0.999978	3.34395	9.88e-06	3.2e-05	3.48863	7.71e-06	2.78e-05	12
A0A0G2K160	Ahctf1	AT hook-containing transcription factor 1	-0.122274	0.309734	0.999978	2.94319	2.42e-07	2.48e-06	3.06546	1.9e-07	2.06e-06	12
A0A0G2K2P5	Tjp1	Tight junction protein ZO-1 (Tight junction protein 1) (Zona occludens protein 1) (Zonula occludens protein 1)	0.0821033	0.690381	0.999978	3.26104	3.04e-06	1.64e-05	3.17894	3.53e-06	1.82e-05	12
A0A0G2K5A4;D3ZLD5		Uncharacterized protein	-0.0523568	0.745162	0.999978	3.08566	1.32e-06	9.3e-06	3.13802	1.2e-06	8.76e-06	12
A0A0G2K847	Agap1	ArfGAP with GTPase domain ankyrin repeat and PH domain 1	0.116343	0.713365	0.999978	3.5555	2.27e-05	5.12e-05	3.43916	2.75e-05	5.86e-05	12
A0A0G2K9L9	Mdn1	Uncharacterized protein	-0.000300642	0.999279	0.999978	3.26309	6.72e-05	0.000108296	3.26339	6.72e-05	0.000109183	12
A0A0G2KB10	Setd2	SET domain-containing 2 histone lysine methyltransferase	0.146152	0.584514	0.999978	3.36733	1.11e-05	3.43e-05	3.22118	1.44e-05	3.97e-05	12
B1H2A6	Fxr2	FMR1 autosomal homolog 2 (Fxr2 protein)	0.119862	0.753718	0.999978	3.67653	7.28e-05	0.000115434	3.55667	8.78e-05	0.000133245	12
B2GV99;Q64119	Myl6	Myl6 protein (Myosin light polypeptide 6)	-0.00406252	0.992922	0.999978	4.02877	0.000123853	0.000174014	4.03283	0.000123153	0.000173329	12
B2GV99;Q64119;D3ZHA7	Myl6	Myl6 protein (Myosin light polypeptide 6)	0.149689	0.100106	0.922942	3.4639	2.36e-07	2.43e-06	3.31421	2.94e-07	2.95e-06	12
B2GV99;Q64119;P16409	Myl6	Myl6 protein (Myosin light polypeptide 6)	0.0818368	0.852508	0.999978	2.54045	0.00773757	0.00810349	2.45862	0.00883638	0.00920953	12
B2RZ78	Vps29	Vacuolar protein sorting-associated protein 29 (Vesicle protein sorting 29)	-0.03398	0.875249	0.999978	2.98635	7.03e-06	2.66e-05	3.02033	6.58e-06	2.6e-05	12
B5DEH2	Erlin2	Erlin-2 (Endoplasmic reticulum lipid raft-associated protein 2) (Stomatin-prohibitin-flotillin-HflC/K domain-containing protein 2) (SPFH domain-containing protein 2)	-0.0471859	0.842932	0.999978	2.24622	6.32e-05	0.000103592	2.29341	5.61e-05	9.62e-05	12
B5DEH2;B1WBY7	Erlin2	Erlin-2 (Endoplasmic reticulum lipid raft-associated protein 2) (Stomatin-prohibitin-flotillin-HflC/K domain-containing protein 2) (SPFH domain-containing protein 2)	-0.0295923	0.910858	0.999978	2.43535	7.27e-05	0.000115351	2.46494	6.78e-05	0.000109914	12
D3ZCV0	Actn2	Actinin alpha 2 (RCG30552)	0.000171304	0.999399	0.999978	3.33441	4.95e-06	2.18e-05	3.33424	4.95e-06	2.22e-05	12
D3ZGX8	Brd4	Bromodomain-containing 4	0.0441816	0.850601	0.999978	3.83954	2.57e-06	1.45e-05	3.79535	2.75e-06	1.54e-05	12
D3ZGX8;B5DF71	Brd4	Bromodomain-containing 4	0.0270054	0.921698	0.999978	3.13557	0.000121619	0.000171819	3.10856	0.000126797	0.000177603	12
D3ZH30	Rngtt	mRNA-capping enzyme [Includes: Polynucleotide 5'-triphosphatase (EC 3.1.3.33); mRNA guanylyltransferase (EC 2.7.7.50) (GTP--RNA guanylyltransferase) (GTase)]	0.0869614	0.812157	0.999978	3.69436	4.26e-05	7.89e-05	3.6074	4.89e-05	8.75e-05	12
D3ZHA0	Flnc	Filamin-C (FLN-C) (ABP-280-like protein) (ABP-L) (Actin-binding-like protein) (Filamin-2) (Gamma-filamin)	-0.0957679	0.773637	0.999978	2.5052	0.000222557	0.000282296	2.60097	0.000180718	0.000236248	12
D3ZJ29	Zfp512b	Uridine kinase-like 1 (Predicted) (Zinc finger protein 512B)	0.200847	0.61564	0.999978	4.39898	2.48e-05	5.42e-05	4.19814	3.25e-05	6.57e-05	12
D3ZPR0	Cse1l	Chromosome segregation 1-like (Chromosome segregation 1-like (S. cerevisiae) (Predicted))	-0.0997911	0.73568	0.999978	3.71415	1.19e-05	3.55e-05	3.81394	1.02e-05	3.28e-05	12
D3ZSX2	Aff4	AF4/FMR2 family member 4 (AF4/FMR2 family member 4 (Predicted))	-0.143144	0.432198	0.999978	3.02522	1.66e-05	4.27e-05	3.16836	1.33e-05	3.79e-05	12
D3ZT56	Zfp687	Zinc finger protein 687	0.029623	0.392519	0.999978	2.85044	1.85e-10	3.05e-09	2.82081	1.97e-10	3.25e-09	12
D3ZYH3	Nudt10	Nudix hydrolase 11 (RCG22822)	0.102906	0.796304	0.999978	3.36489	0.000117628	0.000166973	3.26199	0.000140029	0.000192452	12
D3ZZC3	Klhl22	Kelch-like protein 22	0.11288	0.677795	0.999978	3.02227	2.37e-05	5.25e-05	2.90939	2.95e-05	6.12e-05	12
D3ZZC3;F2Z3R0;Q5XIA9	Klhl22	Kelch-like protein 22	0.00795695	0.980052	0.999978	3.17213	4.65e-05	8.35e-05	3.16418	4.72e-05	8.57e-05	12
D4A3C2	RGD1304884	Similar to RIKEN cDNA 6430548M08 (Similar to RIKEN cDNA 6430548M08 (Predicted) isoform CRA_b)	-0.0897449	0.681815	0.999978	3.58208	3.29e-06	1.73e-05	3.67183	2.84e-06	1.58e-05	12
D4A4L4	Map7d2	MAP7 domain-containing 2	0.0677011	0.211435	0.999978	3.38222	7.69e-10	1.25e-08	3.31452	8.68e-10	1.41e-08	12
D4A533	Tapt1	Transmembrane anterior posterior transformation 1	-0.0890237	0.286553	0.999978	3.13583	2.52e-07	2.56e-06	3.22485	2.19e-07	2.31e-06	12
D4A857	Ipo9	Importin 9 (Importin 9 (Predicted))	0.053328	0.864706	0.999978	3.43193	2.67e-05	5.69e-05	3.3786	2.92e-05	6.09e-05	12
D4A9B2	Shprh	SNF2 histone linker PHD RING helicase (SNF2 histone linker PHD RING helicase (Predicted))	0.119626	0.686701	0.999978	3.34948	2.87e-05	5.94e-05	3.22985	3.53e-05	6.95e-05	12
D4AEF4	Klhl29	Kelch repeat and BTB (POZ) domain containing 9 (Predicted) (Kelch-like family member 29)	0.152607	0.607198	0.999978	3.64505	1.3e-05	3.72e-05	3.49244	1.67e-05	4.33e-05	12
D4AEP0	Adss	Adenylosuccinate synthetase isozyme 2 (AMPSase 2) (AdSS 2) (EC 6.3.4.4) (Adenylosuccinate synthetase acidic isozyme) (Adenylosuccinate synthetase liver isozyme) (L-type adenylosuccinate synthetase) (IMP--aspartate ligase 2)	-0.163589	0.186467	0.999978	3.07411	1.81e-07	1.97e-06	3.2377	1.33e-07	1.52e-06	12
F1LP57	Map2k4	Mitogen-activated protein kinase kinase 4	0.0943412	0.719296	0.999978	3.175	1.47e-05	3.99e-05	3.08066	1.76e-05	4.46e-05	12
F1LPP2	Tlk2	Tousled-like kinase 2	0.0995912	0.744627	0.999978	3.64856	1.6e-05	4.17e-05	3.54897	1.88e-05	4.65e-05	12
F1M2D4	Arhgap23	Rho GTPase-activating protein 23	-0.00243364	0.996454	0.999978	3.54735	0.000932301	0.00104864	3.54978	0.000928946	0.00104243	12
F1M3A4	Nyap2	Neuronal tyrosine-phosphorylated phosphoinositide-3-kinase adaptor 2	0.383997	0.0225663	0.293696	3.35751	1.75e-06	1.12e-05	2.97352	3.19e-06	1.71e-05	12
G3V648	Agpat3	1-acylglycerol-3-phosphate O-acyltransferase 3 (1-acylglycerol-3-phosphate O-acyltransferase 3 (Predicted) isoform CRA_b)	0.00259729	0.992079	0.999978	3.29797	1.2e-05	3.56e-05	3.29537	1.2e-05	3.6e-05	12
G3V7G9	Eif3l	Eukaryotic translation initiation factor 3 subunit 6 interacting protein (Eukaryotic translation initiation factor 3 subunit L)	0.130298	0.693425	0.999978	3.49448	3.19e-05	6.39e-05	3.36418	3.97e-05	7.58e-05	12
M0R6E6	Safb2	Uncharacterized protein	0.235309	0.441237	0.999978	3.91126	1.24e-05	3.63e-05	3.67595	1.78e-05	4.49e-05	12
M0RDD7	Chtopl1	Chromatin target of PRMT1-like 1 (RCG29880)	-0.157548	0.596875	0.999978	2.31489	0.000177073	0.000232895	2.47243	0.000122513	0.000172545	12
M0RDD7;Q498T2	Chtopl1	Chromatin target of PRMT1-like 1 (RCG29880)	-0.217952	0.599106	0.999978	3.33996	0.000144989	0.00019729	3.55791	0.000101638	0.000149251	12
O35412	Sipa1l1	Signal-induced proliferation-associated 1-like protein 1 (SIPA1-like protein 1) (SPA-1-like protein p1294) (Spine-associated Rap GTPase-activating protein) (SPAR)	0.0502669	0.861467	0.999978	3.38942	1.78e-05	4.42e-05	3.33916	1.94e-05	4.74e-05	12
O55035	Ppig	Peptidyl-prolyl cis-trans isomerase G (PPIase G) (Peptidyl-prolyl isomerase G) (EC 5.2.1.8) (Cyclophilin G) (Matrin cyclophilin) (Matrin-cyp) (Rotamase G)	0.0547273	0.855399	0.999978	3.50616	2.45e-05	5.36e-05	3.45143	2.68e-05	5.77e-05	12
O88553	Zfp37	Zinc finger protein 37 (Zfp-37)	0.0653856	0.880136	0.999978	3.68336	0.000213948	0.000272388	3.61798	0.00023624	0.000297076	12
O88553;F1LQU1	Zfp37	Zinc finger protein 37 (Zfp-37)	0.193055	0.457019	0.999978	3.77436	4.5e-06	2.07e-05	3.58131	6.12e-06	2.52e-05	12
O88917	Adgrl1	Adhesion G protein-coupled receptor L1 (Calcium-independent alpha-latrotoxin receptor 1) (CIRL-1) (Latrophilin-1)	0.0350961	0.807373	0.999978	2.79874	8.87e-06	3.04e-05	2.76365	9.44e-06	3.15e-05	12
P04775	Scn2a	Sodium channel protein type 2 subunit alpha (Sodium channel protein brain II subunit alpha) (Sodium channel protein type II subunit alpha) (Voltage-gated sodium channel subunit alpha Nav1.2)	0.0685809	0.842726	0.999978	3.28479	7.94e-05	0.000122538	3.21621	8.94e-05	0.000135363	12
P04775;P04774;O08562;P15389	Scn2a	Sodium channel protein type 2 subunit alpha (Sodium channel protein brain II subunit alpha) (Sodium channel protein type II subunit alpha) (Voltage-gated sodium channel subunit alpha Nav1.2)	-0.22139	0.666504	0.999978	3.61244	0.000408422	0.000487276	3.83383	0.000295135	0.000362787	12
P04775;P04774;P08104	Scn2a	Sodium channel protein type 2 subunit alpha (Sodium channel protein brain II subunit alpha) (Sodium channel protein type II subunit alpha) (Voltage-gated sodium channel subunit alpha Nav1.2)	-0.0292191	0.952479	0.999978	3.29297	0.000422912	0.000502661	3.32219	0.000403103	0.000482335	12
P04897	Gnai2	Guanine nucleotide-binding protein G(i) subunit alpha-2 (Adenylate cyclase-inhibiting G alpha protein)	-0.144081	0.502327	0.999978	3.14965	4.4e-06	2.05e-05	3.29373	3.38e-06	1.78e-05	12
P07150	Anxa1	Annexin A1 (Annexin I) (Annexin-1) (Calpactin II) (Calpactin-2) (Chromobindin-9) (Lipocortin I) (Phospholipase A2 inhibitory protein) (p35)	0.0807566	0.857798	0.999978	2.17287	0.00237462	0.00257172	2.09211	0.00286506	0.00307926	12
P10760	Ahcy	Adenosylhomocysteinase (AdoHcyase) (EC 3.3.1.1) (S-adenosyl-L-homocysteine hydrolase)	-0.0564525	0.854539	0.999978	3.49183	2.2e-05	5.02e-05	3.54828	2e-05	4.83e-05	12
P11167	Slc2a1	Solute carrier family 2 facilitated glucose transporter member 1 (Glucose transporter type 1 erythrocyte/brain) (GLUT-1)	-0.0437606	0.807105	0.999978	3.36259	1.14e-06	8.36e-06	3.40636	1.06e-06	7.95e-06	12
P11232	Txn	Thioredoxin (Trx)	-0.3749	0.203956	0.999978	3.09751	2.26e-05	5.11e-05	3.47241	1.17e-05	3.54e-05	12
P11654	Nup210	Nuclear pore membrane glycoprotein 210 (Nuclear pore protein gp210) (Nuclear envelope pore membrane protein POM 210) (POM210) (Nucleoporin Nup210) (Pore membrane protein of 210 kDa)	0.0707627	0.736888	0.999978	2.83631	7.92e-06	2.86e-05	2.76555	9.18e-06	3.09e-05	12
P13596	Ncam1	Neural cell adhesion molecule 1 (N-CAM-1) (NCAM-1) (CD antigen CD56)	-0.103298	0.781919	0.999978	2.58799	0.000348837	0.000421961	2.69129	0.000281501	0.000348011	12
P17136;P63164	Snrpb	Small nuclear ribonucleoprotein-associated protein B (snRNP-B) (snRPB) (SM11) (Sm protein B) (Sm-B) (SmB)	0.23975	0.642268	0.999978	3.96008	0.000193134	0.00024969	3.72033	0.000272807	0.000338284	12
P19468	Gclc	Glutamate--cysteine ligase catalytic subunit (EC 6.3.2.2) (GCS heavy chain) (Gamma-ECS) (Gamma-glutamylcysteine synthetase)	-0.312821	0.254142	0.999978	3.07129	1.7e-05	4.32e-05	3.38411	9.64e-06	3.18e-05	12
P24942	Slc1a3	Excitatory amino acid transporter 1 (Glial glutamate transporter) (Sodium-dependent glutamate/aspartate transporter 1) (GLAST) (GLAST-1) (Solute carrier family 1 member 3)	0.116439	0.721111	0.999978	2.68512	0.000133338	0.000184556	2.56868	0.000170847	0.000225893	12
P25113	Pgam1	Phosphoglycerate mutase 1 (EC 5.4.2.11) (EC 5.4.2.4) (BPG-dependent PGAM 1) (Phosphoglycerate mutase isozyme B) (PGAM-B)	0.149209	0.250649	0.999978	2.94785	3.48e-07	3.36e-06	2.79864	4.74e-07	4.32e-06	12
P25113;F1M1Y1;P16290	Pgam1	Phosphoglycerate mutase 1 (EC 5.4.2.11) (EC 5.4.2.4) (BPG-dependent PGAM 1) (Phosphoglycerate mutase isozyme B) (PGAM-B)	0.202361	0.584295	0.999978	2.95956	0.000149682	0.000202901	2.7572	0.000221991	0.00028123	12
P30349	Lta4h	Leukotriene A-4 hydrolase (LTA-4 hydrolase) (EC 3.3.2.6) (Leukotriene A(4) hydrolase)	0.0443272	0.874231	0.999978	3.54	1.17e-05	3.53e-05	3.49567	1.26e-05	3.69e-05	12
P35284	Rab12	Ras-related protein Rab-12	0.0905198	0.754265	0.999978	3.42921	1.67e-05	4.27e-05	3.33869	1.95e-05	4.75e-05	12
P35284;A0A0G2JYB0	Rab12	Ras-related protein Rab-12	0.126184	0.721839	0.999978	2.96871	0.000121014	0.000171023	2.84253	0.000154367	0.000208589	12
P39052	Dnm2	Dynamin-2 (EC 3.6.5.5)	-0.185049	0.698285	0.999978	3.73785	0.000175383	0.000231118	3.9229	0.000133874	0.000185612	12
P40615	Dkc1	H/ACA ribonucleoprotein complex subunit DKC1 (EC 5.4.99.-) (Dyskerin) (Nopp140-associated protein of 57 kDa) (Nucleolar protein NAP57) (Nucleolar protein family A member 4) (snoRNP protein DKC1)	-0.0305553	0.916441	0.999978	3.48788	1.61e-05	4.17e-05	3.51844	1.53e-05	4.11e-05	12
P50411	Ppp1r2	Protein phosphatase inhibitor 2 (IPP-2)	0.0876694	0.822368	0.999978	3.66374	8.51e-05	0.000129508	3.57607	9.76e-05	0.00014519	12
P53987	Slc16a1	Monocarboxylate transporter 1 (MCT 1) (Solute carrier family 16 member 1)	-0.0207956	0.948003	0.999978	3.13102	5.07e-05	8.83e-05	3.15182	4.88e-05	8.74e-05	12
P61589	Rhoa	Transforming protein RhoA (EC 3.6.5.2)	0.0531703	0.904237	0.999978	3.74268	0.000116972	0.000166401	3.68951	0.000126766	0.000177603	12
P82808	Gfpt1	Glutamine--fructose-6-phosphate aminotransferase [isomerizing] 1 (EC 2.6.1.16) (D-fructose-6-phosphate amidotransferase 1) (Glutamine:fructose-6-phosphate amidotransferase 1) (GFAT 1) (GFAT1) (Hexosephosphate aminotransferase 1)	0.123087	0.577253	0.999978	3.03724	8.78e-06	3.03e-05	2.91415	1.12e-05	3.45e-05	12
P82808;Q4KMC4	Gfpt1	Glutamine--fructose-6-phosphate aminotransferase [isomerizing] 1 (EC 2.6.1.16) (D-fructose-6-phosphate amidotransferase 1) (Glutamine:fructose-6-phosphate amidotransferase 1) (GFAT 1) (GFAT1) (Hexosephosphate aminotransferase 1)	-0.037449	0.945989	0.999978	2.86258	0.0016658	0.00182823	2.90003	0.00155877	0.00171767	12
P84087	Cplx2	Complexin-2 (Complexin II) (CPX II) (Synaphin-1)	0.0188788	0.96182	0.999978	3.85459	5.21e-05	9.02e-05	3.83571	5.35e-05	9.33e-05	12
P86173	Actl6b	Actin-like protein 6B (BRG1-associated factor 53B) (BAF53B)	0.0670246	0.88713	0.999978	4.11645	9.92e-05	0.000146197	4.04943	0.000108862	0.000157161	12
P86173;Q4KM87	Actl6b	Actin-like protein 6B (BRG1-associated factor 53B) (BAF53B)	0.0667272	0.721485	0.999978	3.61712	9.4e-07	7.26e-06	3.55039	1.05e-06	7.94e-06	12
P97874	Gak	Cyclin-G-associated kinase (EC 2.7.11.1)	-0.118741	0.707755	0.999978	3.32541	3.33e-05	6.56e-05	3.44415	2.72e-05	5.83e-05	12
Q00960	Grin2b	Glutamate receptor ionotropic NMDA 2B (GluN2B) (Glutamate [NMDA] receptor subunit epsilon-2) (N-methyl D-aspartate receptor subtype 2B) (NMDAR2B) (NR2B)	0.083893	0	0	3.13432	0	0	3.05043	0	0	12
Q08602	Rabggta	Geranylgeranyl transferase type-2 subunit alpha (EC 2.5.1.60) (Geranylgeranyl transferase type II subunit alpha) (Rab geranyl-geranyltransferase subunit alpha) (Rab GG transferase alpha) (Rab GGTase alpha) (Rab geranylgeranyltransferase subunit alpha)	-0.165103	0.475727	0.999978	2.67642	1.74e-05	4.38e-05	2.84152	1.23e-05	3.64e-05	12
Q09167	Srsf5	Serine/arginine-rich splicing factor 5 (Delayed-early protein HRS) (Insulin-induced growth response protein CL-4) (Pre-mRNA-splicing factor SRP40) (Splicing factor arginine/serine-rich 5)	0.0446631	0.924101	0.999978	4.07149	0.000101636	0.000149088	4.02683	0.000108157	0.000156414	12
Q1AAU6	Asap1	Arf-GAP with SH3 domain ANK repeat and PH domain-containing protein 1 (130 kDa phosphatidylinositol 4 5-bisphosphate-dependent ARF1 GTPase-activating protein) (ADP-ribosylation factor-directed GTPase-activating protein 1) (ARF GTPase-activating protein 1) (Development and differentiation-enhancing factor 1) (DEF-1) (Differentiation-enhancing factor 1) (PIP2-dependent ARF1 GAP)	0.0702308	0.667448	0.999978	2.83151	1.77e-06	1.13e-05	2.76128	2.05e-06	1.27e-05	12
Q2PQA9	Kif5b	Kinesin-1 heavy chain (Conventional kinesin heavy chain) (Ubiquitous kinesin heavy chain) (UKHC)	-0.103974	0.765311	0.999978	3.19501	9.57e-05	0.000142199	3.29898	7.99e-05	0.000123372	12
Q3ZAU6	Rnf14	RBR-type E3 ubiquitin transferase (EC 2.3.2.31)	0.0244745	0.955355	0.999978	3.57416	0.000142945	0.000195215	3.54969	0.000148548	0.000201791	12
Q505J6	Slc25a18	Mitochondrial glutamate carrier 2 (GC-2) (Glutamate/H(+) symporter 2) (Solute carrier family 25 member 18)	-0.00598229	0.984266	0.999978	2.57544	0.000115727	0.000164916	2.58142	0.000114226	0.000162777	12
Q5M7T6	Atp6v0d1	V-type proton ATPase subunit	-0.129287	0.384919	0.999978	2.99052	6.3e-07	5.25e-06	3.11981	4.9e-07	4.41e-06	12
Q5M868	Gba2	Non-lysosomal glucosylceramidase (NLGase) (EC 3.2.1.45) (Beta-glucocerebrosidase 2) (Beta-glucosidase 2) (Bile acid beta-glucosidase GBA2) (Bile acid glucosyl transferase GBA2) (Cholesterol glucosyltransferase GBA2) (EC 2.4.1.-) (Cholesteryl-beta-glucosidase GBA2) (EC 3.2.1.104) (Glucosylceramidase 2)	0.016264	0.872773	0.999978	3.45681	4.41e-08	5.72e-07	3.44055	4.54e-08	5.96e-07	12
Q5U2Q7	Etf1	Eukaryotic peptide chain release factor subunit 1 (Eukaryotic release factor 1) (eRF1)	-0.0688705	0.568297	0.999978	3.37942	9.83e-08	1.16e-06	3.44829	8.72e-08	1.06e-06	12
Q5U316	Rab35	Ras-related protein Rab-35	0.156774	0.348402	0.999978	2.6392	2.54e-06	1.45e-05	2.48243	3.65e-06	1.86e-05	12
Q5XIA1	Ncln	Nicalin (Nicastrin-like protein)	0.0436918	0.873246	0.999978	2.18807	0.000161677	0.000215692	2.14437	0.000180916	0.000236432	12
Q5XID1	Ciapin1	Anamorsin (Cytokine-induced apoptosis inhibitor 1) (Fe-S cluster assembly protein DRE2 homolog)	0.00160379	0.997895	0.999978	4.19554	0.000365041	0.000439874	4.19393	0.000365803	0.000440922	12
Q62658	Fkbp1a	Peptidyl-prolyl cis-trans isomerase FKBP1A (PPIase FKBP1A) (EC 5.2.1.8) (12 kDa FK506-binding protein) (12 kDa FKBP) (FKBP-12) (FK506-binding protein 1A) (FKBP-1A) (Immunophilin FKBP12) (Rotamase)	0.173503	0.692935	0.999978	4.09067	6.6e-05	0.000106911	3.91717	8.45e-05	0.000129038	12
Q63190	Emd	Emerin	0.127924	0.728589	0.999978	3.70875	4.28e-05	7.91e-05	3.58082	5.23e-05	9.18e-05	12
Q63228	Gmfb	Glia maturation factor beta (GMF-beta)	-0.0171387	0.961162	0.999978	3.49192	4.78e-05	8.48e-05	3.50906	4.65e-05	8.47e-05	12
Q63570	Psmc4	26S proteasome regulatory subunit 6B (26S proteasome AAA-ATPase subunit RPT3) (Proteasome 26S subunit ATPase 4) (S6 ATPase) (Tat-binding protein 7) (TBP-7)	0.0358379	0.910301	0.999978	3.1636	4.7e-05	8.38e-05	3.12776	5.02e-05	8.92e-05	12
Q6AYJ1	Recql	ATP-dependent DNA helicase Q1 (EC 3.6.4.12) (DNA-dependent ATPase Q1) (RecQ protein-like 1)	0.126014	0	0	3.0679	0	0	2.94188	0	0	12
Q6AYK8	Eif3d	Eukaryotic translation initiation factor 3 subunit D (eIF3d) (Eukaryotic translation initiation factor 3 subunit 7) (eIF-3-zeta)	0.0325081	0.830662	0.999978	3.28897	4.91e-07	4.43e-06	3.25646	5.21e-07	4.58e-06	12
Q6AYT5	Armt1	Damage-control phosphatase ARMT1 (EC 3.1.3.-) (Acidic residue methyltransferase 1) (Protein-glutamate O-methyltransferase) (EC 2.1.1.-) (Sugar phosphate phosphatase ARMT1)	0.0351415	0.900066	0.999978	2.80714	4.47e-05	8.13e-05	2.772	4.8e-05	8.66e-05	12
Q6MG08	Abcf1	ATP-binding cassette sub-family F member 1 (ATP-binding cassette 50)	0.173833	0.616191	0.999978	2.78035	0.000149865	0.000202974	2.60651	0.000214682	0.000273237	12
Q6MG48	Prrc2a	Protein PRRC2A (HLA-B-associated transcript 2) (Proline-rich and coiled-coil-containing protein 2A)	0.0426673	0.830701	0.999978	3.43841	1.89e-06	1.18e-05	3.39575	2.04e-06	1.27e-05	12
Q6PCU2	Atp6v1e1	V-type proton ATPase subunit E 1 (V-ATPase subunit E 1) (Vacuolar proton pump subunit E 1)	-0.0645963	0.900026	0.999978	3.76916	0.000261294	0.000325584	3.83376	0.000237908	0.000298716	12
Q6PCU2;D3ZJ78	Atp6v1e1	V-type proton ATPase subunit E 1 (V-ATPase subunit E 1) (Vacuolar proton pump subunit E 1)	0.0717363	0.849504	0.999978	3.57887	6.19e-05	0.000102177	3.50714	6.95e-05	0.00011179	12
Q75WE7	Vwa5a	von Willebrand factor A domain-containing protein 5A (Loss of heterozygosity 11 chromosomal region 2 gene A protein homolog) (Mast cell surface antigen 1) (Masa-1)	-0.19746	0.303965	0.999978	2.84949	3.49e-06	1.79e-05	3.04695	2.35e-06	1.39e-05	12
Q80VX4	Zhx2	Zinc fingers and homeoboxes protein 2 (Alpha-fetoprotein regulator 1) (AFP regulator 1) (Regulator of AFP) (Zinc finger and homeodomain protein 2)	0.122817	0.488801	0.999978	3.24431	2.3e-06	1.36e-05	3.12149	2.88e-06	1.59e-05	12
Q80ZG5	Slu7	Pre-mRNA-splicing factor SLU7	0.366143	0.0639211	0.696012	3.7084	5.93e-07	5.08e-06	3.34226	1.1e-06	8.22e-06	12
Q810W7	Mast1	Microtubule-associated serine/threonine-protein kinase 1 (EC 2.7.11.1) (Syntrophin-associated serine/threonine-protein kinase)	-0.0576816	0.365267	0.999978	2.31297	5.11e-07	4.54e-06	2.37065	4.52e-07	4.17e-06	12
Q8CH84	Elavl2	ELAV-like protein 2 (Hu-antigen B) (HuB)	0.0259525	0.857428	0.999978	3.62294	2.54e-06	1.45e-05	3.59699	2.63e-06	1.5e-05	12
Q99PS2	Csnk1e	Casein kinase 1 epsilon (Casein kinase1 epsilon-2)	-0.046934	0.882999	0.999978	2.4405	0.000205685	0.000263012	2.48744	0.000185032	0.000241195	12
Q9ESZ0	Xrcc1	DNA repair protein XRCC1 (X-ray repair cross-complementing protein 1)	0.210476	0.356811	0.999978	3.64923	3.16e-06	1.69e-05	3.43875	4.48e-06	2.1e-05	12
Q9JHZ4	Gripap1	GRIP1-associated protein 1 (GRASP-1) [Cleaved into: GRASP-1 C-terminal chain (30kDa C-terminus form)]	0.102429	0.758417	0.999978	3.64079	3.52e-05	6.82e-05	3.53837	4.14e-05	7.83e-05	12
Q9QZ86	Nop58	Nucleolar protein 58 (Nopp140-associated protein of 65 kDa) (Nucleolar protein 5)	0.368241	0.199706	0.999978	3.31095	1.3e-05	3.72e-05	2.94271	2.58e-05	5.65e-05	12
Q9R050	Ssbp3	Single-stranded DNA-binding protein 3 (Sequence-specific single-stranded-DNA-binding protein)	0.32197	0.00149453	0.0231494	2.50351	1.86e-07	2e-06	2.18154	3.69e-07	3.52e-06	12
Q9WTV5	Psmd9	26S proteasome non-ATPase regulatory subunit 9 (26S proteasome regulatory subunit p27) (Transactivating protein Bridge-1)	-0.0711536	0.877727	0.999978	3.87564	0.000123813	0.000174014	3.94679	0.000111773	0.000160179	12
A0A096MKH2	Vta1	Similar to RIKEN cDNA 1110059P08 (Vesicle-trafficking 1)	0.195047	0.431263	0.999978	3.14316	9.84e-06	3.2e-05	2.94811	1.43e-05	3.96e-05	11
A0A0G2JWA9	Cit	Citron rho-interacting kinase (CRIK) (EC 2.7.11.1) (Rho-interacting serine/threonine-protein kinase 21)	0.188943	0.173847	0.999978	2.86917	4.01e-06	1.95e-05	2.68023	5.62e-06	2.38e-05	11
A0A0G2JXZ5;Q91XU1	LOC108348175	Protein quaking-like	0.0199354	0.960432	0.999978	4.01875	5.99e-05	9.98e-05	3.99882	6.16e-05	0.000103087	11
A0A0G2JYP3;D3ZM54	LOC679087	Similar to swan	0.392548	0.0357768	0.434883	3.39129	3.58e-06	1.82e-05	2.99874	6.58e-06	2.6e-05	11
A0A0G2JZ79;A0A182DWI7	Sirt1	NAD-dependent protein deacetylase sirtuin-1 (EC 2.3.1.286) (NAD-dependent protein deacylase sirtuin-1) (EC 2.3.1.-)	0.0395901	0.936694	0.999978	4.22464	0.000152432	0.000205636	4.18505	0.000160665	0.000215615	11
A0A0G2JZT1	Nwd2	NACHT and WD repeat domain-containing 2	-0.131698	0.746966	0.999978	3.54376	9.94e-05	0.000146375	3.67546	8.09e-05	0.000124445	11
A0A0G2K2B0	Phc3	Polyhomeotic homolog 3	0.235656	0.343167	0.999978	3.19697	8.42e-06	2.96e-05	2.96132	1.32e-05	3.78e-05	11
A0A0G2K4E8	R3hdm2	R3H domain-containing 2	-0.194112	0.431605	0.999978	3.28359	9.83e-06	3.2e-05	3.4777	7.03e-06	2.67e-05	11
A0A0G2K6N8	Parn	Poly(A)-specific ribonuclease	0.0789863	0.665452	0.999978	3.87013	5.36e-07	4.75e-06	3.79114	6.06e-07	5.23e-06	11
A0A0G2K7W6;P18445	RGD1562402	Similar to 60S ribosomal protein L27a	0.316654	0.615608	0.999978	2.74312	0.00375024	0.00399914	2.42646	0.00668188	0.0070122	11
A0A0G2K7W6;P18445;D3ZI60;D3ZG03;D3ZF07	RGD1562402	Similar to 60S ribosomal protein L27a	-0.0895028	0.918946	0.999978	1.88078	0.0672696	0.0682187	1.97028	0.0581549	0.0589608	11
A0A0G2K7W6;P18445;D3ZI60;D3ZG03;D4AAY6	RGD1562402	Similar to 60S ribosomal protein L27a	0.00441677	0.993639	0.999978	2.58285	0.00282318	0.00304063	2.57843	0.0028471	0.00306274	11
A0A0G2K9B4	Mrpl15	Mitochondrial ribosomal protein L15 (Mitochondrial ribosomal protein L15 (Predicted) isoform CRA_b)	0.339461	0.360721	0.999978	3.5638	4.67e-05	8.35e-05	3.22434	8.25e-05	0.000126445	11
A0A0G2K9D6	Smarcc1	SWI/SNF-related matrix-associated actin-dependent regulator of chromatin subfamily c member 1	0.145231	0.724712	0.999978	3.54428	0.000104729	0.00015237	3.39904	0.000132509	0.000184218	11
A0A1W2Q678	FAM120C	Uncharacterized protein	-0.0575158	0.858918	0.999978	3.10735	5.71e-05	9.64e-05	3.16486	5.15e-05	9.08e-05	11
A1L1J8	Rab5b	RAB5B member RAS oncogene family (RAB5B member RAS oncogene family (Predicted) isoform CRA_c)	-0.0896258	0.75489	0.999978	3.0548	4.1e-05	7.67e-05	3.14443	3.48e-05	6.87e-05	11
A2VCX1	Tiprl	TIP41-like protein	-0.0145347	0.969467	0.999978	3.07112	0.000151908	0.000205064	3.08565	0.00014795	0.000201111	11
B0BMT9	Sqor	Sqrdl protein (Sulfide quinone oxidoreductase) (Sulfide quinone reductase-like (Yeast) isoform CRA_a)	0.0761811	0.798881	0.999978	2.5627	0.000107939	0.00015643	2.48652	0.000127904	0.000178857	11
B0BNL2	Pin1	Peptidyl-prolyl cis-trans isomerase (EC 5.2.1.8)	0.59082	0.221327	0.999978	4.11646	7.72e-05	0.000119991	3.52564	0.00018435	0.000240382	11
B1WBS4	Vps26b	Similar to Vacuolar protein sorting 26 homolog (VPS26 protein homolog) isoform CRA_a (VPS26 retromer complex component B) (Vps26b protein)	0.0475877	0.852128	0.999978	3.303	1.02e-05	3.26e-05	3.25541	1.11e-05	3.45e-05	11
B2RYI0	Wdr91	WD repeat-containing protein 91	-0.163113	0.53192	0.999978	3.00586	1.83e-05	4.49e-05	3.16897	1.35e-05	3.83e-05	11
B2RZD1	Sec61b	Protein transport protein Sec61 subunit beta	-0.120245	0.735593	0.999978	3.3436	6.36e-05	0.000104106	3.46384	5.2e-05	9.14e-05	11
D3ZAF9	Sh3pxd2b	SH3 and PX domains 2B	-0.131546	0.474414	0.999978	2.84932	3.13e-06	1.68e-05	2.98087	2.4e-06	1.41e-05	11
D3ZBD0	Msl1	MSL complex subunit 1 (Similar to RIKEN cDNA 4121402D02 (Predicted) isoform CRA_b)	0.074362	0.691758	0.999978	3.05041	2.58e-06	1.46e-05	2.97605	2.99e-06	1.63e-05	11
D3ZCG3	Mon2	MON2 homolog regulator of endosome-to-Golgi-trafficking	-0.165328	0	0	2.72712	0	0	2.89244	0	0	11
D3ZD73	Ddx6	DEAD-box helicase 6 (RCG58047)	-0.0117649	0.953465	0.999978	2.92063	5.31e-06	2.27e-05	2.9324	5.19e-06	2.27e-05	11
D3ZE55	Pcdh8	Protocadherin-8 (Activity-regulated cadherin-like protein) (Arcadlin)	0.00109562	0.997518	0.999978	3.4156	5.44e-05	9.31e-05	3.41451	5.45e-05	9.43e-05	11
D3ZE63;P30904		Uncharacterized protein	-0.158828	0.733622	0.999978	3.8356	0.000134971	0.000186249	3.99443	0.000107447	0.000155607	11
D3ZE63;P30904;F1LTZ6;D4A3P7		Uncharacterized protein	-0.0190378	0.958323	0.999978	missing in NoAPEX	missing in NoAPEX	missing in NoAPEX	missing in NoAPEX	missing in NoAPEX	missing in NoAPEX	11
D3ZFB2	Luc7l3	LUC7-like 3 pre-mRNA-splicing factor (Similar to cisplatin resistance-associated overexpressed protein (Predicted))	0.197558	0.665665	0.999978	3.80995	0.000160168	0.000214097	3.61239	0.000215375	0.000273803	11
D3ZG48	Ddx50	DExD-box helicase 50	0.0396755	0.904049	0.999978	3.27344	6.17e-05	0.000101853	3.23376	6.61e-05	0.000108097	11
D3ZHD6	Rbm15b	RNA-binding motif protein 15B	0.311448	0.0386234	0.461697	3.75438	6.42e-08	8.07e-07	3.44293	1.08e-07	1.26e-06	11
D3ZIY3	Ythdf3	YTH N(6)-methyladenosine RNA-binding protein 3 (YTH domain family 3 (Predicted) isoform CRA_b)	0.283646	0.0852339	0.836928	3.15933	5.98e-07	5.09e-06	2.87568	1.05e-06	7.93e-06	11
D3ZIY3;Q4V8J6	Ythdf3	YTH N(6)-methyladenosine RNA-binding protein 3 (YTH domain family 3 (Predicted) isoform CRA_b)	0.680478	0.09846	0.912373	2.43343	0.000427123	0.000507224	1.75295	0.00236951	0.00256687	11
D3ZKD3	Alkbh5	RNA demethylase ALKBH5 (EC 1.14.11.-) (Alkylated DNA repair protein alkB homolog 5) (Alpha-ketoglutarate-dependent dioxygenase alkB homolog 5)	0.130749	0.746629	0.999978	3.83893	6.01e-05	0.000100002	3.70818	7.32e-05	0.000115555	11
D3ZLH8	Rtf1	Rtf1 Paf1/RNA polymerase II complex component homolog (S. cerevisiae) (Rtf1 Paf1/RNA polymerase II complex component homolog (S. cerevisiae) (Predicted))	0.0681532	0.806109	0.999978	3.35149	2e-05	4.75e-05	3.28334	2.26e-05	5.18e-05	11
D3ZQQ2	Wiz	WIZ zinc finger (Widely-interspaced zinc finger motifs (Predicted))	-0.149819	0.505678	0.999978	2.52931	0.000116957	0.000166401	2.67913	8.86e-05	0.000134179	11
D3ZTQ1	Sfswap	Splicing factor suppressor of white-apricot homolog (Splicing factor arginine/serine-rich 8) (Suppressor of white apricot protein homolog)	0.301325	0.299653	0.999978	3.88711	8.42e-06	2.96e-05	3.58578	1.35e-05	3.83e-05	11
D3ZU85		FERM_C domain-containing protein	0.0656033	0.841291	0.999978	3.36854	5.07e-05	8.83e-05	3.30294	5.67e-05	9.68e-05	11
D3ZXB7	Krt71	Keratin 71 (RCG50682 isoform CRA_a)	-0.395194	0.47725	0.999978	1.9914	0.0108214	0.011244	2.38659	0.00475185	0.00503188	11
D3ZXH7	Alyref	Aly/REF export factor (RCG32827 isoform CRA_a)	0.281147	0.565171	0.999978	4.10002	0.000113992	0.000163067	3.81888	0.000169706	0.000224721	11
D3ZYS1	Purg	Purine-rich element-binding protein G (RCG43146)	-0.0309806	0.902113	0.999978	3.31636	9.27e-06	3.1e-05	3.34734	8.78e-06	3.03e-05	11
D4A280	Pak5	Serine/threonine-protein kinase PAK 5 (EC 2.7.11.1) (p21-activated kinase 5) (PAK-5) (p21-activated kinase 7) (PAK-7)	0.142575	0.437503	0.999978	3.09028	2.44e-05	5.36e-05	2.94771	3.08e-05	6.31e-05	11
D4A5F4	RGD1311575	Hypothetical LOC289568	-0.0568344	0.532347	0.999978	2.92004	5.7e-08	7.27e-07	2.97688	5.08e-08	6.61e-07	11
D4A6H8	Ctnna2	Catenin alpha 2	0.0952325	0.758782	0.999978	3.53147	2.11e-05	4.89e-05	3.43624	2.47e-05	5.5e-05	11
D4A7D3	Tbk1	Similar to TANK-binding kinase 1 (TANK-binding kinase 1)	0.0460759	0.836145	0.999978	3.08878	6.8e-06	2.61e-05	3.0427	7.43e-06	2.73e-05	11
D4A830	Ppa2	Inorganic pyrophosphatase 2	0.0592374	0.374943	0.999978	3.03702	1.06e-07	1.25e-06	2.97778	1.17e-07	1.36e-06	11
D4A9A3	Cenpv	Centromere protein V	0.0974013	0.799379	0.999978	3.34552	9.74e-05	0.000144102	3.24812	0.000115	0.000163595	11
D4ABC4	Ppp4r3a	Protein phosphatase 4 regulatory subunit 3A	0.0692325	0.815211	0.999978	4.12008	6.66e-06	2.58e-05	4.05085	7.35e-06	2.71e-05	11
D4AE96	Ipo7	Importin 7 (Importin 7 (Predicted) isoform CRA_c)	0.228358	0.627627	0.999978	4.22351	7.99e-05	0.000123168	3.99515	0.000109356	0.000157647	11
F1LMV9	Coro2b	Coronin	0.0589358	0.810016	0.999978	2.74819	2.33e-05	5.2e-05	2.68925	2.64e-05	5.73e-05	11
F1LQZ3	Kif3a	Kinesin-like protein	0.0799786	0.731108	0.999978	2.59325	2.38e-05	5.27e-05	2.51327	2.85e-05	6e-05	11
F1LT58	Kpna6	Importin subunit alpha	0.271954	0	0	2.93255	0	0	2.6606	0	0	11
F1M062	Larp1	La ribonucleoprotein 1 translational regulator	-0.00623143	0	0	3.06158	0	0	3.06781	0	0	11
F1M0V0	Zfp280d	Similar to suppressor of hairy wing homolog 4 isoform 1 (Predicted) isoform CRA_b (Zinc finger protein 280D)	0.141388	0.323389	0.999978	3.29175	3.54e-07	3.41e-06	3.15036	4.6e-07	4.22e-06	11
F1M0V0;D3ZNU4;D3ZZ25	Zfp280d	Similar to suppressor of hairy wing homolog 4 isoform 1 (Predicted) isoform CRA_b (Zinc finger protein 280D)	0.0278155	0.978261	0.999978	missing in NoAPEX	missing in NoAPEX	missing in NoAPEX	missing in NoAPEX	missing in NoAPEX	missing in NoAPEX	11
F1M392	Limch1	LIM and calponin homology domains 1	0.0944197	0.69233	0.999978	3.32526	6.41e-06	2.53e-05	3.23084	7.58e-06	2.76e-05	11
F1M4M5	Gpatch8	G patch domain-containing 8	0.0313934	0.890934	0.999978	4.05645	1.62e-06	1.06e-05	4.02506	1.69e-06	1.12e-05	11
F1M6E5	Nacad	NAC alpha domain-containing	-0.0344953	0.908477	0.999978	3.55977	1.7e-05	4.32e-05	3.59426	1.61e-05	4.24e-05	11
F1M6K4	Phf21a	PHD finger protein 21A	-0.0238171	0	0	2.92165	0	0	2.94546	0	0	11
F1M9C3	Braf	B-Raf proto-oncogene serine/threonine kinase	0.678137	0.496623	0.999978	missing in NoAPEX	missing in NoAPEX	missing in NoAPEX	missing in NoAPEX	missing in NoAPEX	missing in NoAPEX	11
F1M9C9	Hars2	Histidyl-tRNA synthetase 2 mitochondrial	-0.0759873	0.822445	0.999978	3.24614	7.53e-05	0.000117917	3.32213	6.6e-05	0.000108097	11
F1M9W9	Trappc8	Similar to TRS85 homolog (Predicted) (Trafficking protein particle complex 8)	0.0287096	0.893789	0.999978	2.96764	7.03e-06	2.66e-05	2.93893	7.45e-06	2.73e-05	11
F1MAA3	Ppp2r5d	Serine/threonine-protein phosphatase 2A 56 kDa regulatory subunit	0.0934663	0	0	3.02816	0	0	2.93469	0	0	11
F1MAF1	Hsf1	Heat shock transcription factor 1	0.0185217	0.922826	0.999978	3.50478	1.76e-06	1.12e-05	3.48626	1.81e-06	1.17e-05	11
F1MAF1;Q9R120	Hsf1	Heat shock transcription factor 1	0.0686419	0.836509	0.999978	1.42792	0.00987872	0.010288	1.35928	0.0120001	0.0124467	11
F1MAQ7	Son	Son DNA-binding protein	0.0717936	0	0	3.43165	0	0	3.35985	0	0	11
M0RC17	Chl1	Cell adhesion molecule L1-like	-0.0291751	0.911961	0.999978	3.75876	5.85e-06	2.41e-05	3.78793	5.59e-06	2.37e-05	11
O08815	Slk	STE20-like serine/threonine-protein kinase (STE20-like kinase) (EC 2.7.11.1) (STE20-related serine/threonine-protein kinase) (STE20-related kinase)	0.10677	0.628574	0.999978	2.52941	2.59e-05	5.58e-05	2.42264	3.31e-05	6.64e-05	11
O08815;E9PTG8	Slk	STE20-like serine/threonine-protein kinase (STE20-like kinase) (EC 2.7.11.1) (STE20-related serine/threonine-protein kinase) (STE20-related kinase)	-0.193162	0.677476	0.999978	3.35101	0.000274251	0.000339663	3.54417	0.000201201	0.000258557	11
O35430	Apba1	Amyloid-beta A4 precursor protein-binding family A member 1 (Adapter protein X11alpha) (Neuron-specific X11 protein) (Neuronal Munc18-1-interacting protein 1) (Mint-1)	-0.0540555	0.759821	0.999978	3.04924	1.59e-05	4.16e-05	3.1033	1.46e-05	3.99e-05	11
O35547	Acsl4	Long-chain-fatty-acid--CoA ligase 4 (EC 6.2.1.3) (Arachidonate--CoA ligase) (EC 6.2.1.15) (Long-chain acyl-CoA synthetase 4) (LACS 4)	-0.0779693	0.773834	0.999978	3.00476	2.49e-05	5.42e-05	3.08273	2.15e-05	5.03e-05	11
O70185	Nfib	Nuclear factor 1	0.00223529	0.991233	0.999978	2.05328	0.000666074	0.000762477	2.05105	0.000669456	0.000767206	11
P00406	Mtco2	Cytochrome c oxidase subunit 2 (EC 7.1.1.9) (Cytochrome c oxidase polypeptide II)	-0.0538086	0.812255	0.999978	2.43419	2.98e-05	6.11e-05	2.488	2.63e-05	5.72e-05	11
P12001	Rpl18	60S ribosomal protein L18	0.0836341	0.593771	0.999978	2.34368	4.11e-06	1.97e-05	2.26004	5.08e-06	2.25e-05	11
P12368	Prkar2a	cAMP-dependent protein kinase type II-alpha regulatory subunit	-0.12094	0.675322	0.999978	3.40421	2.23e-05	5.07e-05	3.52515	1.82e-05	4.55e-05	11
P23978	Slc6a1	Sodium- and chloride-dependent GABA transporter 1 (GAT-1) (Solute carrier family 6 member 1)	-0.184953	0.595608	0.999978	3.31678	5.64e-05	9.53e-05	3.50174	4.14e-05	7.83e-05	11
P24898	Junb	Transcription factor jun-B	0.092705	0.651186	0.999978	3.2357	4.04e-06	1.95e-05	3.143	4.79e-06	2.18e-05	11
P36970	Gpx4	Phospholipid hydroperoxide glutathione peroxidase (PHGPx) (EC 1.11.1.12) (Glutathione peroxidase 4) (GPx-4) (GSHPx-4)	0.0273034	0.907552	0.999978	3.27029	6.73e-06	2.59e-05	3.24298	7.06e-06	2.67e-05	11
P38718	Mpc2	Mitochondrial pyruvate carrier 2 (Brain protein 44) (Protein 0-44)	-0.339693	0.187958	0.999978	3.20978	8.16e-06	2.9e-05	3.54947	4.52e-06	2.1e-05	11
P52303	Ap1b1	AP-1 complex subunit beta-1 (Adaptor protein complex AP-1 subunit beta-1) (Adaptor-related protein complex 1 subunit beta-1) (Beta-1-adaptin) (Beta-adaptin 1) (Clathrin assembly protein complex 1 beta large chain) (Golgi adaptor HA1/AP1 adaptin beta subunit)	-0.157232	0.707844	0.999978	3.2923	0.000173699	0.000229415	3.44953	0.000133826	0.000185608	11
P60841	Ensa	Alpha-endosulfine (ARPP-19e)	0.64092	0.333966	0.999978	4.45782	0.000335374	0.000406757	3.8169	0.000773908	0.000878067	11
P60841;Q712U5	Ensa	Alpha-endosulfine (ARPP-19e)	0.458953	0.384221	0.999978	4.54834	8.74e-05	0.000132001	4.08939	0.000159023	0.000213963	11
P61265	Stx1b	Syntaxin-1B (P35B) (Syntaxin-1B2)	0.0109874	0.979026	0.999978	3.52163	0.000120734	0.000170685	3.51064	0.000122873	0.000172993	11
P61751	Arf4	ADP-ribosylation factor 4	-0.0386513	0.927692	0.999978	2.96036	0.000350462	0.000423572	2.99901	0.000326471	0.000397254	11
P62634	Cnbp	Cellular nucleic acid-binding protein (CNBP) (Zinc finger protein 9)	0.268475	0.627381	0.999978	3.18577	0.000909367	0.00102466	2.9173	0.00143769	0.00158638	11
P62744	Ap2s1	AP-2 complex subunit sigma (Adaptor protein complex AP-2 subunit sigma) (Adaptor-related protein complex 2 subunit sigma) (Clathrin assembly protein 2 sigma small chain) (Clathrin coat assembly protein AP17) (Clathrin coat-associated protein AP17) (Plasma membrane adaptor AP-2 17 kDa protein) (Sigma-adaptin 3b) (Sigma2-adaptin)	-0.184038	0.586374	0.999978	3.05622	7.55e-05	0.000118123	3.24025	5.42e-05	9.39e-05	11
P62916	Gtf2b	Transcription initiation factor IIB (EC 2.3.1.48) (General transcription factor TFIIB) (RNA polymerase II alpha initiation factor)	0.00648484	0.977078	0.999978	2.79795	8.17e-05	0.000125462	2.79146	8.27e-05	0.000126638	11
P63269;P68136;P68035;P62738	Actg2	Actin gamma-enteric smooth muscle (Alpha-actin-3) (Gamma-2-actin) (Smooth muscle gamma-actin) [Cleaved into: Actin gamma-enteric smooth muscle intermediate form]	0.131237	0.701723	0.999978	3.41314	4.5e-05	8.17e-05	3.2819	5.63e-05	9.64e-05	11
P97924	Kalrn	Kalirin (EC 2.7.11.1) (Huntingtin-associated protein-interacting protein) (PAM COOH-terminal interactor protein 10) (P-CIP10) (Protein Duo) (Serine/threonine-protein kinase with Dbl- and pleckstrin homology domain)	-0.0264231	0.905712	0.999978	2.83056	1.15e-05	3.48e-05	2.85699	1.09e-05	3.41e-05	11
Q05695	L1cam	Neural cell adhesion molecule L1 (N-CAM-L1) (NCAM-L1) (Nerve-growth factor-inducible large external glycoprotein) (NILE) (CD antigen CD171)	-0.134725	0.513882	0.999978	3.09458	3.88e-06	1.91e-05	3.22931	3.02e-06	1.64e-05	11
Q32PX6	Rhog	Ras homolog family member G (Ras homolog gene family member G) (Ras homolog gene family member G (Rho G))	-0.183669	0.507686	0.999978	3.1337	2.02e-05	4.77e-05	3.31737	1.45e-05	3.98e-05	11
Q3T1K5	Capza2	F-actin-capping protein subunit alpha-2 (CapZ alpha-2)	-0.137076	0	0	3.4285	0	0	3.56558	0	0	11
Q3ZAU5	Ddhd1	DDHD domain-containing 1	0.0446045	0.860782	0.999978	3.72036	6.59e-06	2.57e-05	3.67576	7.07e-06	2.67e-05	11
Q4G017	Nisch	Nischarin (Imidazoline receptor 1) (I-1) (IR1) (Imidazoline-1 receptor) (I1R)	-0.0461001	0.898472	0.999978	3.37519	6.71e-05	0.000108146	3.42129	6.21e-05	0.000103657	11
Q4QQS7	Umps	Uridine monophosphate synthetase (Uridine monophosphate synthetase isoform CRA_a)	0.0442739	0.875881	0.999978	3.25616	2.04e-05	4.8e-05	3.21189	2.21e-05	5.11e-05	11
Q4V8K2	Ctnnbl1	Beta-catenin-like protein 1 (Nuclear-associated protein) (NAP)	0.164506	0.69771	0.999978	4.18317	4.72e-05	8.4e-05	4.01866	5.94e-05	0.000100195	11
Q5M7U6	Actr2	Actin-related protein 2 (Actin-like protein 2)	0.0368195	0.884779	0.999978	3.23911	1.12e-05	3.44e-05	3.20229	1.19e-05	3.59e-05	11
Q5RJK5	Cbx3	Chromobox 3 (Chromobox homolog 3 (HP1 gamma homolog Drosophila)) (Chromobox homolog 3 (HP1 gamma homolog Drosophila) isoform CRA_a)	-0.157127	0.767813	0.999978	4.12211	0.000246454	0.000308973	4.27923	0.000200356	0.000257888	11
Q5RJK5;A0A0G2JYP0	Cbx3	Chromobox 3 (Chromobox homolog 3 (HP1 gamma homolog Drosophila)) (Chromobox homolog 3 (HP1 gamma homolog Drosophila) isoform CRA_a)	-0.0930178	0.841815	0.999978	4.31731	7e-05	0.000111679	4.41033	6.2e-05	0.000103531	11
Q5RJK5;D3ZRS6	Cbx3	Chromobox 3 (Chromobox homolog 3 (HP1 gamma homolog Drosophila)) (Chromobox homolog 3 (HP1 gamma homolog Drosophila) isoform CRA_a)	-0.0362968	0.938136	0.999978	3.75564	0.000157879	0.00021159	3.79194	0.000149616	0.000202952	11
Q5U2P5	C2cd2l	C2CD2-like (RCG58016) (Transmembrane protein 24)	0.148175	0.40794	0.999978	3.06608	1.66e-06	1.08e-05	2.91791	2.22e-06	1.34e-05	11
Q5U2T9	Fkbp5	Peptidylprolyl isomerase (EC 5.2.1.8)	0.0129906	0.977122	0.999978	3.99543	9.33e-05	0.000139476	3.98244	9.51e-05	0.000142222	11
Q5U3Y2	Smarcd3	RCG24403 isoform CRA_a (SWI/SNF-related matrix-associated actin-dependent regulator of chromatin subfamily d member 3)	0.192035	0.23858	0.999978	2.98036	8.33e-06	2.94e-05	2.78833	1.16e-05	3.53e-05	11
Q62639	Rheb	GTP-binding protein Rheb (Ras homolog enriched in brain)	-0.0103272	0.967047	0.999978	2.88804	1.99e-05	4.73e-05	2.89836	1.95e-05	4.75e-05	11
Q63665	Usf2	Upstream stimulatory factor 2 (Major late transcription factor 2) (Upstream transcription factor 2)	0.0810268	0.834163	0.999978	4.07138	4.44e-05	8.1e-05	3.99035	4.98e-05	8.88e-05	11
Q63803	Gnas	Guanine nucleotide-binding protein G(s) subunit alpha isoforms XLas (Adenylate cyclase-stimulating G alpha protein) (Extra large alphas protein) (XLalphas) (G-alpha-8)	-0.105667	0.795491	0.999978	2.86907	0.000322803	0.000393341	2.97474	0.000264654	0.000329102	11
Q63803;A0A0G2JWA1	Gnas	Guanine nucleotide-binding protein G(s) subunit alpha isoforms XLas (Adenylate cyclase-stimulating G alpha protein) (Extra large alphas protein) (XLalphas) (G-alpha-8)	-0.193911	0.609317	0.999978	2.99392	0.00065678	0.000753031	3.18783	0.000489915	0.000576445	11
Q63803;P38406	Gnas	Guanine nucleotide-binding protein G(s) subunit alpha isoforms XLas (Adenylate cyclase-stimulating G alpha protein) (Extra large alphas protein) (XLalphas) (G-alpha-8)	-0.0565805	0.934319	0.999978	3.4503	0.00193852	0.00211903	3.50688	0.00178518	0.00195506	11
Q63ZV7	Swi5	DNA repair protein SWI5 homolog (Protein SAE3 homolog)	0.249237	0.703047	0.999978	4.12939	0.000569383	0.000658414	3.88015	0.000793478	0.000899027	11
Q63ZV7;M0RDL8	Swi5	DNA repair protein SWI5 homolog (Protein SAE3 homolog)	0.0422875	0.887863	0.999978	2.46627	0.00838315	0.00875721	2.42398	0.00847812	0.00884965	11
Q64560	Tpp2	Tripeptidyl-peptidase 2 (TPP-2) (EC 3.4.14.10) (Tripeptidyl aminopeptidase) (Tripeptidyl-peptidase II) (TPP-II)	-0.291363	0.266786	0.999978	3.18593	1.08e-05	3.37e-05	3.47729	6.45e-06	2.58e-05	11
Q68FS3	Fbxo7	F-box only protein 7	-0.0244619	0.906468	0.999978	3.348	2.87e-06	1.57e-05	3.37246	2.75e-06	1.54e-05	11
Q68SB1	Stau2	Double-stranded RNA-binding protein Staufen homolog 2 (r-staufen protein)	0.0840247	0	0	missing in NoAPEX	missing in NoAPEX	missing in NoAPEX	missing in NoAPEX	missing in NoAPEX	missing in NoAPEX	11
Q68SB1;F1LN29	Stau2	Double-stranded RNA-binding protein Staufen homolog 2 (r-staufen protein)	-0.0576087	0.82698	0.999978	3.22224	1.42e-05	3.89e-05	3.27984	1.28e-05	3.71e-05	11
Q6AY86	Vps26a	Vacuolar protein sorting-associated protein 26A (Vesicle protein sorting 26A)	0.0777078	0.735714	0.999978	3.37441	6.37e-06	2.52e-05	3.2967	7.3e-06	2.71e-05	11
Q6MG13	Dhx16	DEAD/H (Asp-Glu-Ala-Asp/His) box polypeptide 16 (DEAH (Asp-Glu-Ala-His) box polypeptide 16) (DEAH-box helicase 16)	0.201324	0.309309	0.999978	3.50368	1.65e-06	1.08e-05	3.30236	2.34e-06	1.38e-05	11
Q6P6W3	Hdac3	Histone deacetylase 3 (HD3) (EC 3.5.1.98)	0.0610586	0.884787	0.999978	3.69351	9.62e-05	0.000142675	3.63245	0.00010567	0.000153576	11
Q6P9U0	Serpinb6a	Serine (Or cysteine) peptidase inhibitor clade B member 6a (Serine (Or cysteine) peptidase inhibitor clade B member 6a isoform CRA_a) (Serpin family B member 6A)	-0.0793693	0.765632	0.999978	2.82124	3.2e-05	6.4e-05	2.90061	2.73e-05	5.83e-05	11
Q6PDV8	LOC100360057	60S ribosomal protein L22 (RCG31311) (Ribosomal protein L22)	-0.143982	0.520269	0.999978	2.90514	9.1e-06	3.08e-05	3.04912	6.86e-06	2.65e-05	11
Q6PDV8;P47198	LOC100360057	60S ribosomal protein L22 (RCG31311) (Ribosomal protein L22)	-0.0552678	0.922567	0.999978	2.62529	0.00295588	0.00317938	2.68056	0.00266724	0.00288025	11
Q704E8	Abcb7	ATP-binding cassette sub-family B member 7 mitochondrial (ATP-binding cassette transporter 7) (ABC transporter 7 protein)	-0.0467971	0.796274	0.999978	2.59461	5.61e-06	2.36e-05	2.64141	5.05e-06	2.25e-05	11
Q704S8	Crat	Carnitine O-acetyltransferase (Carnitine acetylase) (EC 2.3.1.7) (Carnitine acetyltransferase) (CAT) (CrAT)	-0.0734503	0.758756	0.999978	2.60186	2.75e-05	5.8e-05	2.67531	2.34e-05	5.3e-05	11
Q8CFN2	Cdc42	Cell division control protein 42 homolog (EC 3.6.5.2)	0.0657468	0.881986	0.999978	3.72208	0.000121879	0.000172126	3.65633	0.000134701	0.000186569	11
Q99PM1	Tox4	TOX high mobility group box family member 4 (Epidermal Langerhans cell protein LCP1)	0.0194438	0.936984	0.999978	3.82175	4.65e-06	2.1e-05	3.80231	4.79e-06	2.18e-05	11
Q99PM1;B7SBD2;D4A1U5	Tox4	TOX high mobility group box family member 4 (Epidermal Langerhans cell protein LCP1)	0.246489	0.0937958	0.885424	3.67365	1.18e-06	8.56e-06	3.42716	1.67e-06	1.11e-05	11
Q9ES54	Nploc4	Nuclear protein localization protein 4 homolog (Protein NPL4)	0.044253	0.451502	0.999978	3.22837	2.18e-09	3.42e-08	3.18412	2.37e-09	3.69e-08	11
Q9JJM9	Septin5	Septin-5 (Cell division control-related protein 1) (CDCrel-1) (Peanut-like protein 1)	0.010356	0.968103	0.999978	3.61838	6.57e-06	2.56e-05	3.60802	6.68e-06	2.63e-05	11
Q9WTS8	Fcn1	Ficolin-1 (Collagen/fibrinogen domain-containing protein 1) (Ficolin-A) (Ficolin-alpha) (M-ficolin)	0.172333	0.803916	0.999978	0.813875	0.266275	0.267058	0.641541	0.371316	0.371951	11
Q9WVS2	Osgep	Probable tRNA N6-adenosine threonylcarbamoyltransferase (EC 2.3.1.234) (N6-L-threonylcarbamoyladenine synthase) (t(6)A synthase) (O-sialoglycoprotein endopeptidase) (t(6)A37 threonylcarbamoyladenosine biosynthesis protein Osgep) (tRNA threonylcarbamoyladenosine biosynthesis protein Osgep)	0.0259625	0.937371	0.999978	2.70621	0.000141413	0.000193376	2.68025	0.000149252	0.000202613	11
Q9Z1N4	Bpnt1	3'(2') 5'-bisphosphate nucleotidase 1 (EC 3.1.3.7) (Bisphosphate 3'-nucleotidase 1) (PAP-inositol 1 4-phosphatase) (PIP) (scHAL2 analogous 3)	-0.159564	3.54e-06	5.84e-05	3.0444	1.04e-13	1.77e-12	3.20396	7.63e-14	1.3e-12	11
A0A096MIX0	Morc3	MORC family CW-type zinc finger 3	0.0476086	0.712042	0.999978	3.29726	2.36e-07	2.43e-06	3.24965	2.58e-07	2.66e-06	10
A0A0G2JTF5	Usp34	Ubiquitin-specific peptidase 34	-0.121441	0.538261	0.999978	3.02197	3.47e-06	1.79e-05	3.14341	2.75e-06	1.54e-05	10
A0A0G2JVE8	Nova1	RNA-binding protein Nova-1	0.271006	0.392508	0.999978	3.75482	1.87e-05	4.56e-05	3.48382	2.89e-05	6.04e-05	10
A0A0G2JWK6	Amer2	APC membrane recruitment protein 2	0.0535343	0.890848	0.999978	3.27064	0.000161454	0.000215528	3.2171	0.000177016	0.000232001	10
A0A0G2JWM4	Foxj3	Forkhead box J3	-0.357703	0.450185	0.999978	3.63649	0.000176231	0.000232011	3.9942	0.000104158	0.000152134	10
A0A0G2JZ53	Birc6	Baculoviral IAP repeat-containing 6	0.0582979	0.717049	0.999978	3.22517	7.55e-07	6.16e-06	3.16688	8.41e-07	6.74e-06	10
A0A0G2K0S7	Rap1gap2	RAP1 GTPase-activating protein 2	-0.0696002	0.636162	0.999978	3.28633	3.88e-07	3.69e-06	3.35593	3.42e-07	3.32e-06	10
A0A0G2K178	Baz2a	Bromodomain adjacent to zinc finger domain 2A	0.0231617	0.949244	0.999978	3.44745	8.14e-05	0.000125058	3.42428	8.46e-05	0.000129147	10
A0A0G2K435	Dnajc7	DnaJ heat shock protein family (Hsp40) member C7	0.226398	0.518998	0.999978	3.47257	4.37e-05	8e-05	3.24617	6.42e-05	0.000106045	10
A0A0G2K490	Tnik	TRAF2 and NCK-interacting kinase	0.148703	0.367378	0.999978	2.85706	1.28e-05	3.69e-05	2.70836	1.67e-05	4.32e-05	10
A0A0G2KB55;P63281	LOC102553386	SUMO-conjugating enzyme UBC9-like	-0.129586	0	0	3.32345	0	0	3.45304	0	0	10
A1L1K6	Gtf3c5	General transcription factor IIIC subunit 5 (General transcription factor IIIC polypeptide 5)	0.0234423	0.802798	0.999978	3.09917	3.94e-08	5.21e-07	3.07573	4.13e-08	5.44e-07	10
B0BN30	Mtch1	Mitochondrial carrier 1 (Mtch1 protein)	-0.00607632	0.980217	0.999978	2.86808	1.85e-05	4.52e-05	2.87416	1.82e-05	4.56e-05	10
B1WC40	Ncbp2	Nuclear cap-binding protein subunit 2 (20 kDa nuclear cap-binding protein) (NCBP 20 kDa subunit) (CBP20)	0.217125	0.682629	0.999978	3.44884	0.000487406	0.000572671	3.23172	0.000690757	0.000790512	10
B2GUZ3	Mthfd1l	Methylenetetrahydrofolate dehydrogenase (NADP+-dependent) 1-like (Mthfd1l protein)	-0.0855443	0.851604	0.999978	2.75962	0.000958598	0.00107629	2.84516	0.000816192	0.000922212	10
B2RYF6	Clptm1	CLPTM1 regulator of GABA type A receptor forward-trafficking (Cleft lip and palate associated transmembrane protein 1) (Cleft lip and palate associated transmembrane protein 1 (Predicted))	-0.0348376	0.872909	0.999978	3.56667	2.57e-06	1.45e-05	3.60151	2.43e-06	1.42e-05	10
B2RYL1	Derpc	Decreased expression in renal and prostate cancer protein	0.43942	0.256076	0.999978	3.77837	4.92e-05	8.65e-05	3.33895	9.93e-05	0.000147029	10
B2RYL8	Ddx41	DEAD (Asp-Glu-Ala-Asp) box polypeptide 41 (DEAD-box helicase 41) (RCG24134)	0.155172	0.486108	0.999978	4.00777	1.31e-06	9.21e-06	3.8526	1.65e-06	1.1e-05	10
B4F7A9	Csnk2a2	Casein kinase 2 alpha 2 (Casein kinase 2 alpha prime polypeptide)	0.0446621	0.932977	0.999978	3.74672	0.000418935	0.000498801	3.70206	0.000447076	0.000530765	10
B5DEK0	Rprd1b	Regulation of nuclear pre-mRNA domain-containing 1B	0.0850959	0	0	3.07453	0	0	2.98944	0	0	10
B5DES0	Snrpd2	Small nuclear ribonucleoprotein Sm D2 (Sm-D2) (snRNP core protein D2)	0.139939	0.749348	0.999978	3.62758	0.000169292	0.000224245	3.48764	0.000210682	0.000268732	10
B5DES0;M0R8K2	Snrpd2	Small nuclear ribonucleoprotein Sm D2 (Sm-D2) (snRNP core protein D2)	0.158098	0.000299686	0.00481139	3.23468	5.34e-12	9.05e-11	3.07658	7.22e-12	1.22e-10	10
B5DFL0	Snta1	Snta1 protein (Syntrophin alpha 1)	-0.0423387	0.870172	0.999978	2.89781	2.38e-05	5.27e-05	2.94015	2.19e-05	5.08e-05	10
B5DFM8	Bcas2	BCAS2 pre-mRNA-processing factor (Breast carcinoma amplified sequence 2) (Breast carcinoma amplified sequence 2 (Predicted) isoform CRA_b)	0.287833	0.261151	0.999978	3.81486	3.23e-06	1.71e-05	3.52703	5.12e-06	2.26e-05	10
D3ZA12	Chd6	Chromodomain-helicase-DNA-binding protein 6 (CHD-6) (EC 3.6.4.12) (ATP-dependent helicase CHD6)	-0.110537	0.305097	0.999978	2.57652	2.43e-06	1.41e-05	2.68706	1.97e-06	1.24e-05	10
D3ZAA9	Mpp2	MAGUK p55 subfamily member 2 (Protein MPP2)	0.464205	0.0791467	0.789493	3.30775	7.17e-06	2.69e-05	2.84355	1.73e-05	4.42e-05	10
D3ZDC7	Zfyve9	Zinc finger FYVE domain-containing protein	0.180402	0.623333	0.999978	2.8999	0.000163739	0.000218018	2.71949	0.000233932	0.000294536	10
D3ZFY0	Sephs1	Selenophosphate synthetase 1 (Selenophosphate synthetase 1 isoform CRA_a)	-0.111563	0.625014	0.999978	3.62298	3.86e-06	1.9e-05	3.73454	3.23e-06	1.72e-05	10
D3ZHL6	Map4k5	Mitogen-activated protein kinase kinase kinase kinase 5 (EC 2.7.11.1)	-0.131659	0.630794	0.999978	3.10592	2.75e-05	5.8e-05	3.23758	2.17e-05	5.05e-05	10
D3ZKQ4	Rabl6	RAB member RAS oncogene family-like 6	0.0410208	0.88125	0.999978	2.27047	0.000133547	0.000184783	2.22945	0.000147905	0.000201111	10
D3ZMS4	Arhgap26	Rho GTPase activating protein 26 (Predicted) (Rho GTPase-activating protein 26)	-0.0733227	0.822897	0.999978	2.80314	0.00010938	0.000158035	2.87646	9.46e-05	0.000141743	10
D3ZMZ9	Gnl3l	G protein nucleolar 3-like	0.236597	0.371557	0.999978	3.55486	8.89e-06	3.04e-05	3.31827	1.33e-05	3.79e-05	10
D3ZN39	Usp8	Ubiquitin specific protease 8 (Predicted) (Ubiquitin-specific peptidase 8)	-0.200172	0.24517	0.999978	2.5326	6.54e-06	2.56e-05	2.73277	4.19e-06	2.02e-05	10
D3ZUD8	Tm9sf3	Transmembrane 9 superfamily member	-0.161802	0.482331	0.999978	2.80664	1.28e-05	3.7e-05	2.96844	9.26e-06	3.1e-05	10
D3ZUI1	Apip	Methylthioribulose-1-phosphate dehydratase (MTRu-1-P dehydratase) (EC 4.2.1.109) (APAF1-interacting protein)	-0.0456892	0.910299	0.999978	3.83754	6.24e-05	0.000102692	3.88323	5.84e-05	9.89e-05	10
D3ZXL5	Ncbp3	Nuclear cap-binding subunit 3 (Similar to RIKEN cDNA 1200014J11 (Predicted))	0.19495	0.540627	0.999978	3.61283	2.65e-05	5.66e-05	3.41788	3.65e-05	7.12e-05	10
D3ZZ51	Prrc2b	Proline-rich coiled-coil 2B	0.101413	0.423985	0.999978	2.9086	2.97e-07	2.92e-06	2.80718	3.67e-07	3.5e-06	10
D3ZZA8	Sec24a	SEC24 homolog A COPII coat complex component (SEC24 related gene family member A (S. cerevisiae) (Predicted))	0.149118	0.490976	0.999978	2.90762	7.32e-06	2.72e-05	2.7585	9.95e-06	3.25e-05	10
D3ZZK8	Frg1	FSHD region gene 1	0.162393	0.516452	0.999978	3.95842	2.84e-06	1.56e-05	3.79602	3.64e-06	1.86e-05	10
D4A022	Gapvd1	GTPase-activating protein and VPS9 domains 1	-0.0389131	0.899805	0.999978	2.90387	6.5e-05	0.000105655	2.94279	6.02e-05	0.000101279	10
D4A249	Mblac2	Metallo-beta-lactamase domain-containing 2 (Similar to metallo-beta-lactamase superfamily protein like (XL884) (Predicted))	-0.200727	0.0419339	0.495879	2.79084	4.27e-07	3.96e-06	2.99157	3.02e-07	3.02e-06	10
D4A4W9		Uncharacterized protein	-0.298408	0	0	1.02707	0	0	1.32547	0	0	10
D4A4W9;P11250		Uncharacterized protein	0.116617	0.78268	0.999978	2.86493	0.000395901	0.000473855	2.74832	0.000495847	0.000582794	10
D4A7F0	Ubr3	E3 ubiquitin-protein ligase (EC 2.3.2.27)	-0.0273031	0.849086	0.999978	3.08809	5.08e-07	4.54e-06	3.1154	4.83e-07	4.37e-06	10
D4A7Q9	Gtf3c3	General transcription factor IIIC subunit 3 (General transcription factor IIIC polypeptide 3 102kDa (Predicted))	-0.179205	0.517855	0.999978	3.41784	1.22e-05	3.59e-05	3.59704	9.06e-06	3.08e-05	10
D4A8L4	Dcaf6	DDB1 and CUL4-associated factor 6	-0.0913807	0.740012	0.999978	3.37797	1.8e-05	4.46e-05	3.46935	1.54e-05	4.12e-05	10
D4AC97	Emsy	EMSY transcriptional repressor BRCA2-interacting	0.200333	0.212717	0.999978	3.57299	3.7e-07	3.53e-06	3.37266	5.21e-07	4.58e-06	10
D4ADF5	Pdcd5	Programmed cell death 5 (RCG53732 isoform CRA_a)	0.32363	0.368184	0.999978	4.05197	1.86e-05	4.55e-05	3.72834	3.01e-05	6.22e-05	10
D4ADF5;B1H286	Pdcd5	Programmed cell death 5 (RCG53732 isoform CRA_a)	1.36345	0.0746809	0.760466	missing in NoAPEX	missing in NoAPEX	missing in NoAPEX	missing in NoAPEX	missing in NoAPEX	missing in NoAPEX	10
F1LRI5	Gcn1	GCN1 activator of EIF2AK4	-0.0345032	0	0	2.54939	0	0	2.58389	0	0	10
F1LTR1	Wdr26	WD repeat-containing protein 26	-0.19473	0.540266	0.999978	3.30465	4.37e-05	8e-05	3.49938	3.15e-05	6.41e-05	10
F1LVR4	Camk1d	Calcium/calmodulin-dependent protein kinase ID	-0.31208	0.430171	0.999978	3.3592	0.000129132	0.000179889	3.67128	7.82e-05	0.00012135	10
F1LW16	Btaf1	B-TFIID TATA-box-binding protein-associated factor 1	-0.0502585	0	0	3.04981	0	0	3.10007	0	0	10
F1M2K6	Pkp4	Plakophilin 4	-0.0228322	0.944966	0.999978	3.00665	7.86e-05	0.00012167	3.02948	7.53e-05	0.000118042	10
F1M446	Ecpas	Ecm29 proteasome adaptor and scaffold	-0.218146	0.428521	0.999978	3.36784	1.61e-05	4.17e-05	3.58599	1.12e-05	3.45e-05	10
F1M455	Spen	Spen family transcriptional repressor	0.193426	0.00582592	0.0865818	2.98134	9.43e-10	1.53e-08	2.78791	1.41e-09	2.26e-08	10
F1M4I4	Vps51	VPS51 GARP complex subunit	-0.0103439	0.971667	0.999978	2.78846	7.68e-05	0.000119544	2.7988	7.52e-05	0.000118	10
F1MAL5	Irs2	Insulin receptor substrate 2 (RCG43183)	-0.0651976	0.823507	0.999978	3.30502	2.93e-05	6.04e-05	3.37021	2.62e-05	5.71e-05	10
F1MAQ4	Trappc10	Trafficking protein particle complex 10	0.158425	0.240511	0.999978	2.95666	3.43e-06	1.78e-05	2.79824	4.5e-06	2.1e-05	10
F1MAR6	Prodh1	Proline dehydrogenase (EC 1.5.5.2)	-0.000260611	0.999191	0.999978	2.64555	3.89e-05	7.37e-05	2.64581	3.88e-05	7.45e-05	10
F2Z3T4	Mbnl2	Muscleblind-like protein 2	0.19146	0.491335	0.999978	3.57276	9.51e-06	3.14e-05	3.3813	1.31e-05	3.77e-05	10
F7EY92	Mbd3	Methyl-CpG binding domain protein 3 (Predicted) isoform CRA_c (Methyl-CpG-binding domain protein 3)	0.197376	0.710541	0.999978	3.94201	0.000238474	0.00029977	3.74463	0.000316357	0.000386208	10
F7EY92;D4A986	Mbd3	Methyl-CpG binding domain protein 3 (Predicted) isoform CRA_c (Methyl-CpG-binding domain protein 3)	0.388249	0.588044	0.999978	4.13246	0.00114552	0.00127291	3.74421	0.00190087	0.00207565	10
G3V656	LOC100910540	7SK snRNA methylphosphate-capping enzyme-like	0.0772315	0.376442	0.999978	3.26084	2.85e-07	2.83e-06	3.18361	3.21e-07	3.16e-06	10
G3V992	Gtf2e1	General transcription factor II E polypeptide 1 (Alpha subunit) (General transcription factor IIE subunit 1)	0.0112057	0.980693	0.999978	3.89175	0.000122511	0.000172721	3.88055	0.000124511	0.000175059	10
G3V9N0	Pabpc4	Polyadenylate-binding protein (PABP)	-0.105463	0.786894	0.999978	2.71633	0.006235	0.00657355	2.8218	0.00543789	0.00573906	10
G3V9N0;D3ZSR2	Pabpc4	Polyadenylate-binding protein (PABP)	0.0435535	0.899558	0.999978	3.37583	5.16e-05	8.94e-05	3.33228	5.56e-05	9.57e-05	10
M0R756;M0R4R2	LOC100911837	Protein HIRA	-0.0902038	0.549033	0.999978	3.11184	9.49e-06	3.14e-05	3.20204	8.24e-06	2.89e-05	10
M0R8V7	Spty2d1	SPT2 chromatin protein domain-containing 1	0.213718	0.231248	0.999978	2.98994	2.04e-06	1.25e-05	2.77623	3.16e-06	1.7e-05	10
M0RD40	Sik3	SIK family kinase 3	0.00883493	0.982084	0.999978	3.20018	0.000147156	0.0001999	3.19135	0.000149449	0.000202813	10
O08697	Arl2	ADP-ribosylation factor-like protein 2	-0.346584	0.26245	0.999978	3.28689	2.32e-05	5.18e-05	3.63347	1.3e-05	3.74e-05	10
O35346	Ptk2	Focal adhesion kinase 1 (FADK 1) (EC 2.7.10.2) (Focal adhesion kinase-related nonkinase) (FRNK) (Protein-tyrosine kinase 2) (p125FAK) (pp125FAK)	-0.0251103	0.946285	0.999978	3.19654	0.00010921	0.000157905	3.22165	0.000104499	0.000152456	10
O88637	Pcyt2	Ethanolamine-phosphate cytidylyltransferase (EC 2.7.7.14) (CTP:phosphoethanolamine cytidylyltransferase) (Phosphorylethanolamine transferase)	0.0406506	0.899156	0.999978	3.21068	4.53e-05	8.21e-05	3.17003	4.87e-05	8.74e-05	10
O88884	Akap1	A-kinase anchor protein 1 mitochondrial (A-kinase anchor protein 121 kDa) (AKAP 121) (Dual specificity A-kinase-anchoring protein 1) (D-AKAP-1) (Protein kinase A-anchoring protein 1) (PRKA1) (Spermatid A-kinase anchor protein 84) (S-AKAP84)	-0.0919909	0.588993	0.999978	3.27379	8.81e-06	3.03e-05	3.36578	7.68e-06	2.78e-05	10
P08081	Clta	Clathrin light chain A (Lca)	-0.0914434	0.853384	0.999978	3.69312	0.000235497	0.000296688	3.78456	0.000205669	0.000263402	10
P08154	Egr1	Early growth response protein 1 (EGR-1) (Nerve growth factor-induced protein A) (NGFI-A) (Transcription factor Zif268) (Zinc finger protein Krox-24)	0.193741	0.370731	0.999978	3.24497	3.52e-06	1.8e-05	3.05123	5.05e-06	2.25e-05	10
P11348	Qdpr	Dihydropteridine reductase (EC 1.5.1.34) (HDHPR) (Quinoid dihydropteridine reductase)	0.13778	0.387747	0.999978	3.78052	3.15e-07	3.08e-06	3.64274	3.92e-07	3.69e-06	10
P11530	Dmd	Dystrophin	-0.0852451	0.786836	0.999978	2.96162	6.4e-05	0.000104488	3.04686	5.45e-05	9.43e-05	10
P12839	Nefm	Neurofilament medium polypeptide (NF-M) (160 kDa neurofilament protein) (Neurofilament 3) (Neurofilament triplet M protein)	0.0960375	0.588006	0.999978	2.8172	3.78e-06	1.88e-05	2.72116	4.64e-06	2.14e-05	10
P14668	Anxa5	Annexin A5 (Anchorin CII) (Annexin V) (Annexin-5) (Calphobindin I) (CBP-I) (Endonexin II) (Lipocortin V) (Placental anticoagulant protein 4) (PP4) (Placental anticoagulant protein I) (PAP-I) (Thromboplastin inhibitor) (Vascular anticoagulant-alpha) (VAC-alpha)	-0.226223	0.155378	0.999978	2.89224	8.11e-07	6.45e-06	3.11846	5.19e-07	4.58e-06	10
P15337	Creb1	Cyclic AMP-responsive element-binding protein 1 (CREB-1) (cAMP-responsive element-binding protein 1)	-0.0591496	0.81568	0.999978	missing in NoAPEX	missing in NoAPEX	missing in NoAPEX	missing in NoAPEX	missing in NoAPEX	missing in NoAPEX	10
P15337;F7FD47	Creb1	Cyclic AMP-responsive element-binding protein 1 (CREB-1) (cAMP-responsive element-binding protein 1)	0.107434	0.431424	0.999978	3.70186	1.47e-06	9.94e-06	3.59442	1.7e-06	1.12e-05	10
P16970	Abcd3	ATP-binding cassette sub-family D member 3 (70 kDa peroxisomal membrane protein) (PMP70)	0.00539426	0.986556	0.999978	2.83034	9.21e-05	0.000137906	2.82495	9.31e-05	0.000139913	10
P19139	Csnk2a1	Casein kinase II subunit alpha (CK II alpha) (EC 2.7.11.1)	0.24544	0.426139	0.999978	3.90042	1.32e-05	3.73e-05	3.65498	1.92e-05	4.71e-05	10
P21139	Man2c1	Alpha-mannosidase 2C1 (EC 3.2.1.24) (Alpha-D-mannoside mannohydrolase) (Mannosidase alpha class 2C member 1)	-0.156221	0.41879	0.999978	2.68426	7.56e-06	2.78e-05	2.84048	5.43e-06	2.33e-05	10
P24587	Akap5	A-kinase anchor protein 5 (AKAP-5) (A-kinase anchor protein 150 kDa) (AKAP 150) (P150) (cAMP-dependent protein kinase regulatory subunit II high affinity-binding protein)	0.147426	0	0	2.79582	0	0	2.64839	0	0	10
P28037	Aldh1l1	Cytosolic 10-formyltetrahydrofolate dehydrogenase (10-FTHFDH) (FDH) (EC 1.5.1.6) (Aldehyde dehydrogenase family 1 member L1) (FBP-CI)	0.0806179	0.695514	0.999978	3.01146	4.84e-06	2.15e-05	2.93084	5.68e-06	2.39e-05	10
P28037;D3ZTP0	Aldh1l1	Cytosolic 10-formyltetrahydrofolate dehydrogenase (10-FTHFDH) (FDH) (EC 1.5.1.6) (Aldehyde dehydrogenase family 1 member L1) (FBP-CI)	-0.436732	0.220839	0.999978	3.11173	8.84e-05	0.000133325	3.54846	4.19e-05	7.88e-05	10
P35332	Hpcal4	Hippocalcin-like protein 4 (Neural visinin-like protein 2) (NVL-2) (NVP-2) (Visinin-like protein 2) (VILIP-2)	-0.0453881	0.897022	0.999978	3.98928	2.17e-05	4.97e-05	4.03467	2.03e-05	4.88e-05	10
P36972	Aprt	Adenine phosphoribosyltransferase (APRT) (EC 2.4.2.7)	0.0118868	0.980215	0.999978	3.03293	0.000583644	0.000674525	3.02105	0.000596058	0.000688289	10
P37361	Mt3	Metallothionein-3 (MT-3) (Growth inhibitory factor) (GIF) (Metallothionein-III) (MT-III)	0.343629	0.769782	0.999978	2.36337	0.0798006	0.0808264	2.01975	0.10799	0.108867	10
P52296	Kpnb1	Importin subunit beta-1 (Karyopherin subunit beta-1) (Nuclear factor p97) (Pore targeting complex 97 kDa subunit) (PTAC97)	-0.20429	0.350235	0.999978	3.00972	5.7e-06	2.36e-05	3.21401	3.88e-06	1.94e-05	10
P55213	Casp3	Caspase-3 (CASP-3) (EC 3.4.22.56) (Apopain) (Cysteine protease CPP32) (CPP-32) (IRP) (LICE) (Protein Yama) (SREBP cleavage activity 1) (SCA-1) [Cleaved into: Caspase-3 subunit p17; Caspase-3 subunit p12]	-0.075832	0.8146	0.999978	3.33052	3.81e-05	7.26e-05	3.40636	3.34e-05	6.68e-05	10
P63036	Dnaja1	DnaJ homolog subfamily A member 1 (DnaJ-like protein 1) (Heat shock protein J2) (HSJ-2)	-0.0379618	0	0	3.19001	0	0	3.22797	0	0	10
P63324;D3ZG05	Rps12	40S ribosomal protein S12	0.0210197	0.963208	0.999978	3.54454	0.000188769	0.000244975	3.52352	0.000195113	0.000252249	10
P63324;D3ZHB3;D3ZG05	Rps12	40S ribosomal protein S12	-0.293808	0.734149	0.999978	2.11607	0.137233	0.138348	2.40988	0.102229	0.103085	10
P63324;D3ZHB3;D3ZG05;D3ZV36;D3ZEB8	Rps12	40S ribosomal protein S12	-0.149035	0.813467	0.999978	2.99653	0.0231136	0.0237453	3.14557	0.0197611	0.0203216	10
P63324;D3ZHB3;D3ZV36	Rps12	40S ribosomal protein S12	-0.222963	0.333421	0.999978	3.27791	6.12e-06	2.47e-05	3.50087	4.16e-06	2.02e-05	10
P69682	Necap1	Adaptin ear-binding coat-associated protein 1 (NECAP endocytosis-associated protein 1) (NECAP-1)	-0.0468701	0.88075	0.999978	3.78537	1.5e-05	4.04e-05	3.83224	1.4e-05	3.91e-05	10
P84100	Rpl19	60S ribosomal protein L19	0.19073	0.411543	0.999978	1.43434	0.000565202	0.000654318	1.24361	0.00120105	0.00133353	10
P84100;F1M5A9	Rpl19	60S ribosomal protein L19	0.17843	0.403136	0.999978	1.49187	0.000286513	0.000353248	1.31344	0.000572369	0.000662448	10
Q00438	Ptbp1	Polypyrimidine tract-binding protein 1 (PTB) (Heterogeneous nuclear ribonucleoprotein I) (hnRNP I) (Pyrimidine-binding protein) (PYBP)	-0.0191146	0.890067	0.999978	2.78087	7.64e-07	6.22e-06	2.79998	7.34e-07	6.12e-06	10
Q07009	Capn2	Calpain-2 catalytic subunit (EC 3.4.22.53) (Calcium-activated neutral proteinase 2) (CANP 2) (Calpain M-type) (Calpain-2 large subunit) (Millimolar-calpain) (M-calpain)	0.00662963	0.980923	0.999978	3.046	2.66e-05	5.68e-05	3.03937	2.69e-05	5.8e-05	10
Q0ZFS5	Zc3h11a	Zinc finger CCCH-type-containing 11A	0.138844	0.294492	0.999978	3.43562	1.6e-06	1.06e-05	3.29677	1.96e-06	1.24e-05	10
Q2HWF0	Fnbp1l	Formin-binding protein 1-like (Transducer of Cdc42-dependent actin assembly protein 1) (Toca-1)	-0.0170266	0.942465	0.999978	3.14014	1.15e-05	3.48e-05	3.15716	1.12e-05	3.45e-05	10
Q3KRC5	Dus3l	tRNA-dihydrouridine(47) synthase [NAD(P)(+)]-like (EC 1.3.1.-) (tRNA-dihydrouridine synthase 3-like)	-0.0250597	0.906069	0.999978	3.22986	7.66e-06	2.8e-05	3.25492	7.32e-06	2.71e-05	10
Q3MID3	Arfgap2	ADP-ribosylation factor GTPase-activating protein 2 (ARF GAP 2) (GTPase-activating protein ZNF289) (Zinc finger protein 289)	-0.0308301	0.868112	0.999978	2.72494	4.89e-06	2.17e-05	2.75577	4.58e-06	2.12e-05	10
Q3SWU4	Zbtb44	Zinc finger and BTB domain-containing protein 44 (BTB/POZ domain-containing protein 15)	0.196483	0.44679	0.999978	4.07767	3.64e-06	1.83e-05	3.88119	4.87e-06	2.2e-05	10
Q498M4	Wdr5	WD repeat-containing protein 5	0.0621077	0.557663	0.999978	3.40948	5.66e-08	7.25e-07	3.34738	6.32e-08	7.96e-07	10
Q4KLI0	Smarcb1	SWI/SNF-related matrix-associated actin-dependent regulator of chromatin subfamily B member 1	0.172995	0.130186	0.999978	2.74132	2.65e-06	1.48e-05	2.56833	3.66e-06	1.86e-05	10
Q4KLI7	Sf3a3	Splicing factor 3a subunit 3	-0.138559	0.39046	0.999978	3.30513	5.7e-06	2.36e-05	3.44369	4.65e-06	2.14e-05	10
Q4KLK7	Nop56	NOP56 ribonucleoprotein (Nucleolar protein 5A) (RCG26515 isoform CRA_c)	0.0468942	0.833194	0.999978	3.35583	4.17e-06	1.99e-05	3.30894	4.53e-06	2.1e-05	10
Q4QQV0	Tubb6	Tubulin beta chain	0.0372079	0.873452	0.999978	2.77244	1.69e-05	4.31e-05	2.73523	1.83e-05	4.56e-05	10
Q5BKC9	Ngef	Ephexin-1 (Eph-interacting exchange protein) (Neuronal guanine nucleotide exchange factor)	-0.0606944	0.843645	0.999978	2.84473	7.08e-05	0.000112749	2.90543	6.28e-05	0.000104286	10
Q5FVQ9	Tbce	Tubulin-specific chaperone E (Tubulin-folding cofactor E)	-0.0899782	0.769943	0.999978	3.23903	3.33e-05	6.56e-05	3.32901	2.84e-05	5.98e-05	10
Q5FWY5	Aip	AH receptor-interacting protein (AIP) (Aryl-hydrocarbon receptor-interacting protein) (Immunophilin XAP2)	-0.0188575	0.921916	0.999978	3.31063	2.55e-06	1.45e-05	3.32949	2.47e-06	1.44e-05	10
Q5HZE4	Mri1	Methylthioribose-1-phosphate isomerase (M1Pi) (MTR-1-P isomerase) (EC 5.3.1.23) (S-methyl-5-thioribose-1-phosphate isomerase) (Translation initiation factor eIF-2B subunit alpha/beta/delta-like protein)	0.00454286	0.988573	0.999978	2.0712	0.000492978	0.000578388	2.06665	0.000498853	0.000585163	10
Q5PPL2	Dcun1d5	DCN1-like protein 5 (DCUN1 domain-containing protein 5) (Defective in cullin neddylation protein 1-like protein 5)	0.270379	0.0983756	0.912373	3.71156	1.95e-06	1.21e-05	3.44118	2.84e-06	1.58e-05	10
Q5RK30	Sbds	Ribosome maturation protein SBDS (Shwachman-Bodian-Diamond syndrome protein homolog)	-0.261674	0.261921	0.999978	2.89338	9.44e-06	3.13e-05	3.15506	5.69e-06	2.4e-05	10
Q5XIK8	Ctdspl2	CTD small phosphatase-like protein 2 (CTDSP-like 2) (EC 3.1.3.-)	0.130099	0	0	3.14625	0	0	3.01615	0	0	10
Q62636	Rap1b	Ras-related protein Rap-1b (GTP-binding protein smg p21B)	0.115509	0.682483	0.999978	2.11175	0.0126211	0.0130908	1.99624	0.015259	0.0157551	10
Q62636;P62836	Rap1b	Ras-related protein Rap-1b (GTP-binding protein smg p21B)	-0.0662583	0.815416	0.999978	2.82395	4.64e-05	8.34e-05	2.89021	4.06e-05	7.73e-05	10
Q62655	Tcf4	Transcription factor 4 (TCF-4) (Immunoglobulin transcription factor 2) (ITF-2) (RITF-2) (R8f DNA-binding protein) (SL3-3 enhancer factor 2) (SEF-2)	0.187393	0.555125	0.999978	3.81553	1.45e-05	3.95e-05	3.62813	1.94e-05	4.74e-05	10
Q62655;P51514	Tcf4	Transcription factor 4 (TCF-4) (Immunoglobulin transcription factor 2) (ITF-2) (RITF-2) (R8f DNA-binding protein) (SL3-3 enhancer factor 2) (SEF-2)	0.357981	0.0227698	0.295247	3.85733	6.26e-07	5.24e-06	3.49935	1.02e-06	7.73e-06	10
Q62655;P51514;P21677	Tcf4	Transcription factor 4 (TCF-4) (Immunoglobulin transcription factor 2) (ITF-2) (RITF-2) (R8f DNA-binding protein) (SL3-3 enhancer factor 2) (SEF-2)	0.274024	0.49948	0.999978	3.31652	0.000127753	0.000178332	3.04249	0.000206722	0.000264586	10
Q63553	Snrk	SNF-related serine/threonine-protein kinase (EC 2.7.11.1) (SNF1-related kinase)	-0.192535	0.551358	0.999978	3.58953	3e-05	6.14e-05	3.78206	2.22e-05	5.12e-05	10
Q63564	Sv2b	Synaptic vesicle glycoprotein 2B (Synaptic vesicle protein 2B)	-0.0108524	0.980051	0.999978	3.09639	0.000304412	0.000372959	3.10724	0.000298624	0.000366416	10
Q63624	Scaf1	Splicing factor arginine/serine-rich 19 (CTD-binding SR-like protein rA1) (SR-related and CTD-associated factor 1)	0.190788	0.651777	0.999978	3.33162	0.000166941	0.000221632	3.14084	0.000231633	0.00029182	10
Q63797	Psme1	Proteasome activator complex subunit 1 (11S regulator complex subunit alpha) (REG-alpha) (Activator of multicatalytic protease subunit 1) (Proteasome activator 28 subunit alpha) (PA28a) (PA28alpha)	-0.593949	0.0897467	0.860122	2.46761	0.000553683	0.00064189	3.06156	0.000199553	0.000256935	10
Q6AXS5	Serbp1	Plasminogen activator inhibitor 1 RNA-binding protein (PAI1 RNA-binding protein 1) (PAI-RBP1) (RDA288) (SERPINE1 mRNA-binding protein 1)	0.0573488	0.839509	0.999978	3.41491	1.54e-05	4.11e-05	3.35756	1.69e-05	4.37e-05	10
Q6AXY8	Dhrs1	Dehydrogenase/reductase (SDR family) member 1 (Dehydrogenase/reductase (SDR family) member 1 isoform CRA_b) (Dehydrogenase/reductase 1)	0.124845	0.488766	0.999978	2.82051	2.99e-06	1.61e-05	2.69567	3.9e-06	1.95e-05	10
Q6AYR2	Ndrg3	Protein NDRG3 (N-myc downstream-regulated gene 3 protein)	-0.123055	0.614558	0.999978	3.85794	0.00079609	0.000903735	3.98099	0.000705404	0.000805699	10
Q6AYR2;D4ACZ5	Ndrg3	Protein NDRG3 (N-myc downstream-regulated gene 3 protein)	-0.0374251	0.934998	0.999978	3.68282	0.00015839	0.000212135	3.72024	0.000149688	0.000202952	10
Q6P685	Eif2s2	Eukaryotic translation initiation factor 2 subunit beta (Eukaryotic translation initiation factor 2 subunit 2 (Beta)) (Eukaryotic translation initiation factor 2 subunit 2 (Beta) isoform CRA_a)	-0.0505774	0.745511	0.999978	2.365	3.94e-06	1.92e-05	2.41558	3.48e-06	1.81e-05	10
Q6Q7Y5	Gna13	Guanine nucleotide-binding protein subunit alpha-13 (G alpha-13) (G-protein subunit alpha-13)	-0.0869177	0.731765	0.999978	2.96994	1.78e-05	4.43e-05	3.05686	1.51e-05	4.08e-05	10
Q6TXG9	Sfr1	Swi5-dependent recombination DNA repair protein 1 homolog (Liver regeneration-related protein LRRGT00030) (Meiosis protein 5 homolog)	0.0576263	0.882158	0.999978	4.09308	4.44e-05	8.1e-05	4.03546	4.82e-05	8.67e-05	10
Q80W92	Vac14	Protein VAC14 homolog	-0.083737	0.313882	0.999978	2.94498	2e-08	2.81e-07	3.02872	1.69e-08	2.39e-07	10
Q8CF97	Vcpip1	Deubiquitinating protein VCIP135 (EC 3.4.19.12) (Valosin-containing protein p97/p47 complex-interacting protein 1) (Valosin-containing protein p97/p47 complex-interacting protein p135)	-0.152664	0.723086	0.999978	3.19723	0.00023766	0.000298954	3.3499	0.000183498	0.000239397	10
Q91Y78	Uchl3	Ubiquitin carboxyl-terminal hydrolase isozyme L3 (UCH-L3) (EC 3.4.19.12) (Ubiquitin thioesterase L3)	0.00066188	0.995565	0.999978	3.4197	1.22e-07	1.39e-06	3.41904	1.23e-07	1.41e-06	10
Q920G2	Slc9a3r2	Na(+)/H(+) exchange regulatory cofactor NHE-RF2 (NHERF-2) (NHE3 kinase A regulatory protein E3KARP) (SRY-interacting protein 1) (SIP-1) (Sodium-hydrogen exchanger regulatory factor 2) (Solute carrier family 9 isoform A3 regulatory factor 2) (Tyrosine kinase activator protein 1) (TKA-1)	0.101814	0.706312	0.999978	2.66885	6.21e-05	0.00010234	2.56704	7.74e-05	0.000120537	10
Q9EQH5	Ctbp2	C-terminal-binding protein 2 (CtBP2)	-0.0139526	0.941502	0.999978	2.97156	3.4e-06	1.77e-05	2.98551	3.31e-06	1.76e-05	10
Q9JKY3	Zbtb18	Zinc finger and BTB domain-containing protein 18 (58 kDa repressor protein) (rRP58) (Transcriptional repressor RP58) (Zinc finger protein 238)	0.17491	0.161375	0.999978	2.45994	6.76e-07	5.59e-06	2.28503	1.05e-06	7.93e-06	10
Q9JKY3;B1WBS3	Zbtb18	Zinc finger and BTB domain-containing protein 18 (58 kDa repressor protein) (rRP58) (Transcriptional repressor RP58) (Zinc finger protein 238)	0.252202	0.615756	0.999978	3.49228	0.000330474	0.000401798	3.24007	0.000496609	0.000583343	10
Q9QUR2	Dctn4	Dynactin subunit 4 (Dynactin subunit p62)	-0.03312	0.535571	0.999978	2.86441	2e-09	3.17e-08	2.89753	1.86e-09	2.96e-08	10
Q9QZ48	Zbtb7a	Zinc finger and BTB domain-containing protein 7A (Leukemia/lymphoma-related factor) (Osteoclast-derived zinc finger protein)	0.200219	0.458606	0.999978	3.41955	1.01e-05	3.24e-05	3.21934	1.44e-05	3.97e-05	10
Q9R237	Mapk8ip1	C-Jun-amino-terminal kinase-interacting protein 1 (JIP-1) (JNK-interacting protein 1) (Islet-brain-1) (IB-1) (JIP-1-related protein) (JRP) (JNK MAP kinase scaffold protein 1) (Mitogen-activated protein kinase 8-interacting protein 1)	-0.0785107	0.876985	0.999978	3.37634	0.000441591	0.000522739	3.45485	0.000389779	0.00046762	10
Q9WV25	Puf60	Poly(U)-binding-splicing factor PUF60 (60 kDa poly(U)-binding-splicing factor) (RNA-binding protein Siah-BP) (Siah-binding protein 1)	-0.0649814	0.905713	0.999978	4.20634	0.000265337	0.000329919	4.27132	0.000243827	0.000305337	10
Q9Z0W7	Clic4	Chloride intracellular channel protein 4 (Intracellular chloride ion channel protein p64H1)	0.0185439	0.943952	0.999978	2.15008	0.000145273	0.000197604	2.13153	0.000152484	0.000206385	10
Q9Z0W7;Q811Q2	Clic4	Chloride intracellular channel protein 4 (Intracellular chloride ion channel protein p64H1)	-0.0983144	0.49253	0.999978	2.28565	3.29e-05	6.5e-05	2.38397	2.68e-05	5.77e-05	10
Q9Z214	Homer1	Homer protein homolog 1 (PSD-Zip45) (VASP/Ena-related gene up-regulated during seizure and LTP 1) (Vesl-1)	0.0608884	0.846717	0.999978	2.99912	5.99e-05	9.98e-05	2.93824	6.73e-05	0.000109258	10
Q9Z2Z8	Dhcr7	7-dehydrocholesterol reductase (7-DHC reductase) (EC 1.3.1.21) (Sterol Delta(7)-reductase)	-0.029807	0.899682	0.999978	2.81483	1.67e-05	4.27e-05	2.84463	1.57e-05	4.16e-05	10
A0A096MJP9	Ddi2	DNA damage-inducible 1 homolog 2	0.30229	0.107686	0.974424	3.54521	5.52e-07	4.81e-06	3.24292	9.36e-07	7.25e-06	9
A0A0G2JTB2	Gbe1	Glucan (1 4-alpha-) branching enzyme 1	0.0505424	0.816876	0.999978	3.25243	4.44e-06	2.06e-05	3.20189	4.87e-06	2.2e-05	9
A0A0G2JTU9	Kdm5a	Lysine demethylase 5A	-0.304544	0.17314	0.999978	1.48474	0.00277085	0.00298742	1.78928	0.00120237	0.0013344	9
A0A0G2JV04	Gga3	ADP-ribosylation factor-binding protein GGA3 (Golgi-localized gamma ear-containing ARF-binding protein 3)	-0.0370033	0.782755	0.999978	3.45529	2.2e-06	1.32e-05	3.49229	2.09e-06	1.28e-05	9
A0A0G2JWQ0	Gtf2h1	General transcription factor IIH subunit 1	0.0534708	0.844041	0.999978	3.4015	1.24e-05	3.63e-05	3.34802	1.36e-05	3.84e-05	9
A0A0G2JZB6		Uncharacterized protein	0.418141	0.374042	0.999978	3.86063	0.000114609	0.000163672	3.44249	0.000217391	0.000275999	9
A0A0G2JZB7	Nav3	Neuron navigator 3	0.0665376	0.390353	0.999978	2.76529	2.06e-08	2.86e-07	2.69875	2.38e-08	3.31e-07	9
A0A0G2JZB7;F1LR12	Nav3	Neuron navigator 3	-0.0463433	0.861825	0.999978	3.35048	1.59e-05	4.16e-05	3.39682	1.46e-05	4e-05	9
A0A0G2JZH9	Dhx57	DExH-box helicase 57	0.334043	0.336322	0.999978	3.3428	4.49e-05	8.15e-05	3.00876	8.18e-05	0.000125644	9
A0A0G2K1E5	Sympk	Symplekin	0.229795	0.0885988	0.855559	3.22391	1.24e-07	1.41e-06	2.99411	1.92e-07	2.08e-06	9
A0A0G2K273;Q641X8	LOC100909481	Eukaryotic translation initiation factor 3 subunit E (eIF3e) (Eukaryotic translation initiation factor 3 subunit 6) (eIF-3 p48)	0.179869	0.602457	0.999978	3.34368	5.13e-05	8.91e-05	3.16382	7.03e-05	0.000112562	9
A0A0G2K3I9	Dusp3	Dual specificity protein phosphatase (EC 3.1.3.16) (EC 3.1.3.48)	-0.00173197	0.993887	0.999978	3.06637	7.81e-06	2.84e-05	3.0681	7.79e-06	2.79e-05	9
A0A0G2K4C8	Fnbp4	Formin-binding protein 4	-0.0406163	0.782938	0.999978	3.52636	3.57e-07	3.42e-06	3.56697	3.33e-07	3.25e-06	9
A0A0G2K613;Q9EPH2		Uncharacterized protein	0.0769751	0.794066	0.999978	3.31039	2.31e-05	5.16e-05	3.23341	2.64e-05	5.73e-05	9
A0A0G2K777	Rhot1	Ras homolog family member T1	-0.0737298	0.294249	0.999978	2.94628	9.51e-09	1.4e-07	3.02001	8.2e-09	1.22e-07	9
A0A0G2K777;Q7TSA0	Rhot1	Ras homolog family member T1	-0.529511	0.313664	0.999978	missing in NoAPEX	missing in NoAPEX	missing in NoAPEX	missing in NoAPEX	missing in NoAPEX	missing in NoAPEX	9
A0A0G2K7N9	Arhgap5	Rho-GTPase-activating protein 5	-0.0199763	0.630191	0.999978	2.55454	2.74e-08	3.74e-07	2.57452	2.63e-08	3.62e-07	9
A0A0G2K8V3	Thoc2	THO complex 2	0.293737	0.326651	0.999978	3.36992	1.8e-05	4.46e-05	3.07618	3.05e-05	6.27e-05	9
A0A0G2K8V3;F1LZ00	Thoc2	THO complex 2	0.112812	0	0	3.26649	0	0	3.15368	0	0	9
A0A0G2KAI8	Drg2	Developmentally-regulated GTP-binding protein 2	-0.0123031	0.959751	0.999978	3.09774	1.14e-05	3.48e-05	3.11005	1.12e-05	3.45e-05	9
B2RZ68	Dcaf7	DDB1 and CUL4-associated factor 7 (WD repeat domain 68) (WD repeat domain 68 (Predicted))	0.0926098	0.828376	0.999978	4.0186	6.4e-05	0.000104488	3.92599	7.31e-05	0.000115502	9
B3GNI6	Septin11	Septin-11	0.210089	0	0	3.08804	0	0	2.87795	0	0	9
B3GNI6;A0A0U1RRT8;B0BNF1	Septin11	Septin-11	0.165495	0.81024	0.999978	3.31442	0.00239106	0.00258747	3.14892	0.00308007	0.00330169	9
B5DFF4	Vps37c	VPS37C subunit of ESCRT-I (Vacuolar protein sorting 37C (Yeast) (Predicted)) (Vps37c protein)	0.0550883	0.895273	0.999978	2.90675	0.00637842	0.00671611	2.85166	0.00682872	0.00715897	9
D2XV59	Gtpbp1	GTP-binding protein 1	0.041389	0.860961	0.999978	3.00693	1.13e-05	3.46e-05	2.96554	1.22e-05	3.63e-05	9
D3Z8L5	Pum1	Pumilio RNA-binding family member 1	0.0200449	0.874757	0.999978	2.70801	9.81e-06	3.19e-05	2.68796	1.21e-05	3.61e-05	9
D3Z8L5;D3ZQL8	Pum1	Pumilio RNA-binding family member 1	0.0963061	0.642387	0.999978	3.64335	1.61e-06	1.06e-05	3.54705	1.89e-06	1.2e-05	9
D3ZCI5	Stxbp6	Syntaxin-binding protein 6	-0.0506205	0.784295	0.999978	2.91201	3.19e-06	1.7e-05	2.96263	2.89e-06	1.59e-05	9
D3ZHS3	Nol4l	Nucleolar protein 4-like	0.080058	0.514438	0.999978	3.42928	1.34e-06	9.34e-06	3.34922	1.5e-06	1.02e-05	9
D3ZHW1	Fam168a	Family with sequence similarity 168 member A (LOC361614 (Predicted) isoform CRA_a)	0.222803	0.195209	0.999978	3.5456	4.21e-07	3.91e-06	3.32279	6.19e-07	5.31e-06	9
D3ZJR6	Smcr8	SMCR8-C9orf72 complex subunit	-0.151632	0.569674	0.999978	3.21918	1.87e-05	4.56e-05	3.37081	1.43e-05	3.96e-05	9
D3ZLL8;P62246;A0A0G2JYA6;D3ZS61	LOC100909878	40S ribosomal protein S15a-like (Ribosomal protein S15A-like 4)	-0.0290653	0.887123	0.999978	3.30921	2.78e-06	1.54e-05	3.33828	2.64e-06	1.5e-05	9
D3ZLL8;P62246;D3ZZC7;A0A0G2K2F6;A0A0G2JYA6	LOC100909878	40S ribosomal protein S15a-like (Ribosomal protein S15A-like 4)	-0.0614339	0.913646	0.999978	2.89054	0.00179317	0.00196486	2.95197	0.00161102	0.00177238	9
D3ZLL8;P62246;D3ZZC7;A0A0G2K6I0	LOC100909878	40S ribosomal protein S15a-like (Ribosomal protein S15A-like 4)	-0.11302	0.674995	0.999978	3.57871	8.46e-06	2.96e-05	3.69173	7.06e-06	2.67e-05	9
D3ZLL8;P62246;D3ZZC7;A0A0G2K6I0;A0A0G2K2F6;D3ZS61	LOC100909878	40S ribosomal protein S15a-like (Ribosomal protein S15A-like 4)	0.163328	0.247303	0.999978	2.17101	2.62e-06	1.47e-05	2.00768	4.15e-06	2.02e-05	9
D3ZPP2	Arl8a	ADP-ribosylation factor-like GTPase 8A (Similar to ADP-ribosylation factor-like 10B (Predicted))	-0.0584117	0.80738	0.999978	3.21995	8.12e-06	2.89e-05	3.27836	7.31e-06	2.71e-05	9
D3ZQ99	Prdm15	PR/SET domain 15	-0.00571457	0.976547	0.999978	2.89543	3.34e-05	6.57e-05	2.90115	3.31e-05	6.64e-05	9
D3ZWN1	Zpr1	Similar to zinc finger protein (Predicted) (ZPR1 zinc finger)	-0.0943458	0.350169	0.999978	3.0038	8.63e-07	6.73e-06	3.09815	7.4e-07	6.16e-06	9
D3ZX52	Leng8	Leukocyte receptor cluster member 8 (RCG22627 isoform CRA_c)	0.276697	0.411723	0.999978	3.87647	2.26e-05	5.11e-05	3.59977	3.46e-05	6.85e-05	9
D4A261	Ctc1	CST telomere replication complex component 1 (Similar to novel protein (Predicted) isoform CRA_b)	0.0323245	0	0	2.69246	0	0	2.66013	0	0	9
D4A2T5	Meis2	Meis homeobox 2 (Meis1 myeloid ecotropic viral integration site 1 homolog 2 (Predicted))	-0.13553	0.344213	0.999978	3.39574	2.65e-06	1.48e-05	3.53127	2.18e-06	1.32e-05	9
D4A2T5;B1WC31	Meis2	Meis homeobox 2 (Meis1 myeloid ecotropic viral integration site 1 homolog 2 (Predicted))	0.406572	0.638591	0.999978	3.18976	0.0171834	0.017751	2.78319	0.0281448	0.0288201	9
D4A304	Diras1	DIRAS family GTPase 1 (RCG29222)	-0.0880881	0.788338	0.999978	3.18516	5.32e-05	9.14e-05	3.27325	4.55e-05	8.33e-05	9
D4A3S6	Mtss2	MTSS I-BAR domain-containing 2	0.0284801	0.876195	0.999978	3.26202	1.55e-06	1.04e-05	3.23354	1.63e-06	1.1e-05	9
D4A5G8;P26284	Pdha1l1	Pyruvate dehydrogenase E1 component subunit alpha (EC 1.2.4.1)	-0.0407094	0.827072	0.999978	2.34314	1.2e-05	3.57e-05	2.38384	1.09e-05	3.41e-05	9
D4A631	Arfgef1	Brefeldin A-inhibited guanine nucleotide-exchange protein 1 (BIG1) (Brefeldin A-inhibited GEP 1) (ADP-ribosylation factor guanine nucleotide-exchange factor 1)	-0.0619435	0.768237	0.999978	2.53367	2.01e-05	4.75e-05	2.59561	1.74e-05	4.44e-05	9
D4A720	Srsf7	RCG61762 isoform CRA_d (Serine and arginine-rich-splicing factor 7)	0.0166782	0.97535	0.999978	4.02972	0.000237047	0.000298457	4.01304	0.00024254	0.000304065	9
D4A772	Dtna	Dystrobrevin	0.263109	0.216683	0.999978	missing in NoAPEX	missing in NoAPEX	missing in NoAPEX	missing in NoAPEX	missing in NoAPEX	missing in NoAPEX	9
D4A772;P84060	Dtna	Dystrobrevin	0.104049	0.742953	0.999978	3.51204	3.26e-05	6.48e-05	3.40799	3.88e-05	7.45e-05	9
D4A7Q6	Zfp428	Zinc finger protein 428	0.189745	0.741937	0.999978	1.81195	0.145964	0.14704	1.62221	0.182051	0.182989	9
D4A7R3	Nup205	Nucleoporin 205 (Nucleoporin 205kDa (Predicted))	-0.0607446	0.704229	0.999978	2.70409	2.07e-06	1.26e-05	2.76484	1.81e-06	1.17e-05	9
D4A8C8	Paxbp1	PAX3 and PAX7-binding protein 1	-0.0849662	0.500105	0.999978	3.06974	2.61e-06	1.47e-05	3.1547	2.28e-06	1.36e-05	9
D4A8H5	Ppp4r2	Protein phosphatase 4 regulatory subunit 2	-0.236409	0.175281	0.999978	2.1881	7.3e-05	0.000115514	2.42451	4.43e-05	8.19e-05	9
D4AA63	Ubqln2	Ubiquilin 2 (Ubiquilin 2 (Predicted))	0.191389	0.484387	0.999978	3.44396	1.41e-05	3.88e-05	3.25257	1.96e-05	4.77e-05	9
D4ABS9	Celf6	Bruno-like 6 RNA binding protein (Drosophila) (Predicted) (CUGBP Elav-like family member 6)	-0.00153063	0.996869	0.999978	3.86734	4.8e-05	8.49e-05	3.86887	4.79e-05	8.66e-05	9
E9PT11	Cbx6	Chromobox 6	-0.50462	0.0126353	0.172083	2.41618	1.6e-05	4.17e-05	2.9208	6.27e-06	2.55e-05	9
F1LM64	Hdac5	Histone deacetylase (EC 3.5.1.98)	-1.04405	0.00416254	0.0624949	2.85736	2.34e-05	5.21e-05	3.90141	3.81e-06	1.92e-05	9
F1LNQ2	Ambra1	Autophagy and beclin 1 regulator 1	0.106811	0.504006	0.999978	3.12259	8.1e-07	6.45e-06	3.01578	9.95e-07	7.64e-06	9
F1LQ26	Rapgef4	Rap guanine nucleotide exchange factor 4	-0.0115897	0.937162	0.999978	2.72321	1.79e-05	4.44e-05	2.7348	1.75e-05	4.45e-05	9
F1LQ26;Q9Z1C8	Rapgef4	Rap guanine nucleotide exchange factor 4	0.10922	0.945164	0.999978	0.24959	0.888287	0.888504	0.14037	0.936985	0.936985	9
F1LR71	Aspscr1	ASPSCR1 tether for SLC2A4 UBX domain-containing	0.00908581	0.976814	0.999978	2.90177	6.99e-05	0.000111628	2.89269	7.11e-05	0.000113416	9
F1LT09	Wdr33	WD repeat domain 33	0.475777	0.183234	0.999978	3.81477	2.6e-05	5.61e-05	3.33899	5.58e-05	9.59e-05	9
F1LVV3	Ranbp9	RAN-binding protein 9	0.142773	0	0	3.18188	0	0	3.03911	0	0	9
F1LY78	Dtx3	Deltex E3 ubiquitin ligase 3	0.121701	0.578314	0.999978	3.55989	2.49e-06	1.43e-05	3.43819	3.05e-06	1.65e-05	9
F1M0L3	Kmt2a	Histone-lysine N-methyltransferase (EC 2.1.1.354)	0.169612	0	0	3.21055	0	0	3.04094	0	0	9
F1M0N1	Abl2	Tyrosine-protein kinase (EC 2.7.10.2)	-0.30769	0.00819706	0.118615	2.68008	5.96e-08	7.54e-07	2.98777	3.12e-08	4.19e-07	9
F1M0N1;E9PT20	Abl2	Tyrosine-protein kinase (EC 2.7.10.2)	0.0671102	0.862021	0.999978	2.38674	0.000656903	0.000753031	2.31963	0.000764523	0.0008679	9
F1M3B3	Phip	Pleckstrin homology domain-interacting protein	0.131053	0	0	3.03287	0	0	2.90182	0	0	9
F1M3B3;D3Z8C5	Phip	Pleckstrin homology domain-interacting protein	-0.117991	0.810753	0.999978	missing in NoAPEX	missing in NoAPEX	missing in NoAPEX	missing in NoAPEX	missing in NoAPEX	missing in NoAPEX	9
F1M4Q5	Ssh2	Slingshot homolog 2 (Drosophila) (Predicted) (Slingshot protein phosphatase 2)	-0.0409989	0.781667	0.999978	3.05362	6.57e-06	2.56e-05	3.09462	6.15e-06	2.52e-05	9
F1MAF2	Akap17a	A-kinase-anchoring protein 17A	0.216587	0.485864	0.999978	3.8275	1.6e-05	4.17e-05	3.61091	2.24e-05	5.14e-05	9
F7FA68		THUMP domain-containing protein	0.0651521	0.857229	0.999978	3.64807	4.35e-05	7.98e-05	3.58291	4.82e-05	8.67e-05	9
G3V661	Baz1b	Bromodomain adjacent to zinc finger domain protein 1B (Bromodomain adjacent to zinc finger domain 1B)	-0.0503003	0.873471	0.999978	3.43599	2.8e-05	5.86e-05	3.48629	2.57e-05	5.64e-05	9
G3V6C3	Pbdc1	Polysaccharide biosynthesis domain-containing 1 (Similar to RIKEN cDNA 2610029G23 (Predicted) isoform CRA_a)	0.100256	0.868163	0.999978	4.37917	0.00035928	0.000433442	4.27891	0.000407562	0.000486959	9
G3V9K0	Cars	Cysteinyl-tRNA synthetase (Cysteinyl-tRNA synthetase (Predicted) isoform CRA_b)	-0.0255746	0.918487	0.999978	3.23309	1.36e-05	3.8e-05	3.25866	1.3e-05	3.74e-05	9
G3V9R0	Luc7l	LUC7-like (LUC7-like (S. cerevisiae) isoform CRA_b)	0.331541	0.242826	0.999978	3.7487	8.41e-06	2.96e-05	3.41716	1.44e-05	3.97e-05	9
M0R469	RGD1566359	RCG24243 (Similar to RIKEN cDNA B230219D22)	0.44099	0.0669567	0.71489	3.66421	1.58e-06	1.05e-05	3.22322	3.37e-06	1.77e-05	9
[truncated: 2,411 more rows]

## Sheet: Enriched above NoAPEX
ENRICHED ABOVE NO-APEX
(Bic vs NoAPEX log2fc > 3, adj p < 0.05) AND/OR (TTX vs NoAPEX log2fc > 3, adj p < 0.05)
			Positive value = Enriched in Bic			Positive value = Enriched in Bic			Positive value = Enriched in TTX
			Negative value = Enriched in TTX			Negative value = Enriched in NoAPEX			Negative value = Enriched in NoAPEX
uniprot ID	gene	protein name	log2fc (Bic vs TTX)	p-value (Bic vs TTX)	adj p-value (Bic vs TTX)	log2fc (Bic vs NoAPEX)	p-value (Bic vs NoAPEX)	adj p-value (Bic vs NoAPEX)	log2fc (TTX vs NoAPEX)	p-value (TTX vs NoAPEX)	adj p-value (TTX vs NoAPEX)	MS/MS count
A7VJC2	Hnrnpa2b1	Heterogeneous nuclear ribonucleoproteins A2/B1 (hnRNP A2/B1)	0.189564	0.713622	0.999978	4.05578	0.000173333	0.000229079	3.86621	0.000226108	0.000285474	642
P68370;A0A0H2UHM7;Q6AYZ1;Q68FR8;Q6AY56	Tuba1a	Tubulin alpha-1A chain (Alpha-tubulin 1) (Tubulin alpha-1 chain) [Cleaved into: Detyrosinated tubulin alpha-1A chain]	-0.332889	0.436421	0.999978	3.52785	0.000116881	0.000166401	3.86074	7.02e-05	0.000112517	332
P60711	Actb	Actin cytoplasmic 1 (Beta-actin) [Cleaved into: Actin cytoplasmic 1 N-terminally processed]	-0.0961016	0.691531	0.999978	3.48467	5.31e-06	2.27e-05	3.58077	4.53e-06	2.1e-05	322
Q6AYI1	Ddx5	DEAD (Asp-Glu-Ala-Asp) box polypeptide 5 (DEAD-box helicase 5) (Ddx5)	0.279953	0.518754	0.999978	4.10363	5.65e-05	9.53e-05	3.82368	8.44e-05	0.000129038	276
P61980	Hnrnpk	Heterogeneous nuclear ribonucleoprotein K (hnRNP K) (dC stretch-binding protein) (CSBP)	0.203177	0.756461	0.999978	4.78908	0.000260105	0.0003243	4.58591	0.000330014	0.000401087	273
P61980;M0R9K1	Hnrnpk	Heterogeneous nuclear ribonucleoprotein K (hnRNP K) (dC stretch-binding protein) (CSBP)	0.261306	0.588828	0.999978	4.29854	8.28e-05	0.000126821	4.03724	0.000117975	0.000167015	273
Q99PF5	Khsrp	Far upstream element-binding protein 2 (FUSE-binding protein 2) (KH type-splicing regulatory protein) (KSRP) (MAP2 RNA trans-acting protein 1) (MARTA1)	0.189432	0.698343	0.999978	4.22872	0.000100229	0.000147234	4.03929	0.000129718	0.000180952	271
Q4V898	Rbmx	RNA-binding motif protein X chromosome (Heterogeneous nuclear ribonucleoprotein G) (hnRNP G) (RNA-binding motif protein X chromosome retrogene) (RNA-binding motif protein X chromosome retrogene-like) [Cleaved into: RNA-binding motif protein X chromosome N-terminally processed]	0.300393	0.535952	0.999978	4.07773	0.000111436	0.000160238	3.77734	0.00017109	0.000226067	235
Q5PQK2	Fus	FUS RNA-binding protein (Fusion derived from t(1216) malignant liposarcoma (Human)) (RCG39872 isoform CRA_d)	0.234489	0.714682	0.999978	4.24562	0.000443474	0.000524334	4.01113	0.000602245	0.000694846	228
P11442	Cltc	Clathrin heavy chain 1	-0.103137	0.770361	0.999978	3.54797	4.37e-05	8e-05	3.6511	3.7e-05	7.2e-05	221
P46462	Vcp	Transitional endoplasmic reticulum ATPase (TER ATPase) (EC 3.6.4.6) (15S Mg(2+)-ATPase p97 subunit) (Valosin-containing protein) (VCP)	-0.110676	0.851569	0.999978	3.92454	0.000448267	0.000529723	4.03521	0.000385447	0.000462966	204
Q6IMY8	Hnrnpu	Heterogeneous nuclear ribonucleoprotein U (hnRNP U) (SP120) (Scaffold-attachment factor A) (SAF-A)	0.307406	0.513147	0.999978	4.3416	6.45e-05	0.000105032	4.03419	9.78e-05	0.000145395	195
P43244	Matr3	Matrin-3 (Nuclear scaffold protein p130/MAT3)	0.377767	0.397369	0.999978	4.16618	5.64e-05	9.53e-05	3.78842	9.67e-05	0.000144133	193
D3ZD97	Dhx15	DEAH (Asp-Glu-Ala-His) box polypeptide 15 (Predicted) isoform CRA_b (DEAH-box helicase 15)	0.0139	0.975118	0.999978	3.99293	8.54e-05	0.000129735	3.97903	8.71e-05	0.000132321	191
D4A9D6	Dhx9	DEAH (Asp-Glu-Ala-His) box polypeptide 9 (Predicted) (DExH-box helicase 9)	0.0963767	0.824716	0.999978	4.08547	6.47e-05	0.000105264	3.98909	7.41e-05	0.000116613	191
F1M842	Tp53bp1	Tumor protein p53-binding protein 1	-0.0288694	0.947519	0.999978	3.89996	8.91e-05	0.000134132	3.92883	8.54e-05	0.000130158	191
A0A0G2K8K0	Sfpq	Splicing factor proline and glutamine-rich	0.268285	0.580226	0.999978	3.94441	0.000136594	0.00018792	3.67613	0.000202333	0.000259698	190
P63018;F1LZI1;M0R8M9	Hspa8	Heat shock cognate 71 kDa protein (Heat shock 70 kDa protein 8)	-0.198448	0.672768	0.999978	4.30639	9.4e-05	0.000140205	4.50484	7.29e-05	0.000115295	189
P63018;F1LZI1;M0R8M9;A0A0G2JVI3	Hspa8	Heat shock cognate 71 kDa protein (Heat shock 70 kDa protein 8)	-0.241862	0.689146	0.999978	3.63998	0.000942853	0.00105948	3.88184	0.000670763	0.000768489	189
P63018;M0RCB1;F1LZI1	Hspa8	Heat shock cognate 71 kDa protein (Heat shock 70 kDa protein 8)	0.171556	0.891553	0.999978	3.66767	0.0273619	0.0280676	3.49611	0.0326972	0.0334149	189
P63018;M0RCB1;F1LZI1;M0R8M9	Hspa8	Heat shock cognate 71 kDa protein (Heat shock 70 kDa protein 8)	-0.119537	0.762352	0.999978	3.71155	6.4e-05	0.000104477	3.83109	5.34e-05	9.31e-05	189
P63018;M0RCB1;F1LZI1;M0R8M9;A0A0G2JVI3	Hspa8	Heat shock cognate 71 kDa protein (Heat shock 70 kDa protein 8)	-0.0158975	0.953111	0.999978	3.54699	9.49e-06	3.14e-05	3.56289	9.25e-06	3.1e-05	189
A0A096MIX2	Ddx17	DEAD (Asp-Glu-Ala-Asp) box polypeptide 17 isoform CRA_a (DEAD-box helicase 17)	0.266882	0.605681	0.999978	4.19728	0.000139113	0.000190689	3.93039	0.000200673	0.000258134	187
P15146	Map2	Microtubule-associated protein 2 (MAP-2)	0.275582	0.458801	0.999978	3.8657	3.18e-05	6.38e-05	3.59012	4.86e-05	8.73e-05	180
Q9JJ54	Hnrnpd	Heterogeneous nuclear ribonucleoprotein D0 (hnRNP D0) (AU-rich element RNA-binding protein 1)	0.238451	0.663063	0.999978	4.34331	0.000161117	0.000215296	4.10486	0.00022054	0.000279564	176
M0R9Q1	Rbm14	RCG48334 isoform CRA_e (RNA-binding motif protein 14)	0.417351	0.36373	0.999978	4.26701	5.64e-05	9.53e-05	3.84966	0.00010115	0.000148695	175
Q6AY09	Hnrnph2	Heterogeneous nuclear ribonucleoprotein H2 (hnRNP H2) (Heterogeneous nuclear ribonucleoprotein H') (hnRNP H') [Cleaved into: Heterogeneous nuclear ribonucleoprotein H2 N-terminally processed]	0.186019	0.714667	0.999978	3.96579	0.000180656	0.000236999	3.77977	0.00023582	0.000296639	175
P15205	Map1b	Microtubule-associated protein 1B (MAP-1B) (Neuraxin) [Cleaved into: MAP1B heavy chain; MAP1 light chain LC1]	-0.00121814	0.997351	0.999978	3.7863	3.81e-05	7.27e-05	3.78752	3.81e-05	7.35e-05	174
F1LQ48	Hnrnpl	Heterogeneous nuclear ribonucleoprotein L (hnRNP L)	0.203306	0.708887	0.999978	4.28434	0.000171203	0.000226337	4.08104	0.000224277	0.000283592	172
F1LQ48;F1M040	Hnrnpl	Heterogeneous nuclear ribonucleoprotein L (hnRNP L)	0.00730782	0.988693	0.999978	4.30887	0.000126577	0.000176992	4.30156	0.000127789	0.000178808	172
P24155	Thop1	Thimet oligopeptidase (EC 3.4.24.15) (Endo-oligopeptidase A) (Endopeptidase 24.15) (PZ-peptidase) (Soluble metallo-endopeptidase)	-0.0895313	0.86176	0.999978	4.01401	0.000183669	0.000240259	4.10354	0.000162423	0.000217395	172
P06687	Atp1a3	Sodium/potassium-transporting ATPase subunit alpha-3 (Na(+)/K(+) ATPase alpha-3 subunit) (EC 7.2.2.13) (Na(+)/K(+) ATPase alpha(III) subunit) (Sodium pump subunit alpha-3)	-0.0854713	0.791966	0.999978	3.11881	5.59e-05	9.47e-05	3.20428	4.79e-05	8.66e-05	170
D4ABT8	Hnrnpul2	Heterogeneous nuclear ribonucleoprotein U-like 2	0.213705	0.612989	0.999978	4.25416	4.11e-05	7.68e-05	4.04045	5.53e-05	9.53e-05	168
Q566E4	Hnrnpr	Heterogeneous nuclear ribonucleoprotein R	0.322003	0.511758	0.999978	4.36904	7.94e-05	0.000122538	4.04703	0.000122335	0.000172355	163
Q32PX7	Fubp1	Far upstream element-binding protein 1 (FBP) (FUSE-binding protein 1)	0.185662	0.686246	0.999978	4.10279	8.37e-05	0.000127849	3.91713	0.000108717	0.000157056	150
F1LNP1	Arid1b	AT-rich interaction domain 1B	0.301658	0.50548	0.999978	4.14971	6.73e-05	0.000108329	3.84805	0.000103184	0.000151304	146
P04256	Hnrnpa1	Heterogeneous nuclear ribonucleoprotein A1 (hnRNP A1) (Helix-destabilizing protein) (HDP) (Single-strand RNA-binding protein) (hnRNP core protein A1) [Cleaved into: Heterogeneous nuclear ribonucleoprotein A1 N-terminally processed]	-0.366926	0.551862	0.999978	3.97503	0.000485309	0.000570535	4.34196	0.000300095	0.00036811	145
P04256;D4ACJ7	Hnrnpa1	Heterogeneous nuclear ribonucleoprotein A1 (hnRNP A1) (Helix-destabilizing protein) (HDP) (Single-strand RNA-binding protein) (hnRNP core protein A1) [Cleaved into: Heterogeneous nuclear ribonucleoprotein A1 N-terminally processed]	0.220297	0.673856	0.999978	4.11575	0.000170189	0.000225287	3.89545	0.000230987	0.000291096	145
P04256;F1M2S4	Hnrnpa1	Heterogeneous nuclear ribonucleoprotein A1 (hnRNP A1) (Helix-destabilizing protein) (HDP) (Single-strand RNA-binding protein) (hnRNP core protein A1) [Cleaved into: Heterogeneous nuclear ribonucleoprotein A1 N-terminally processed]	0.170307	0.792366	0.999978	4.28338	0.000449825	0.00053141	4.11307	0.000559833	0.000649939	145
E9PTB2	Supt5h	Transcription elongation factor SPT5	0.0611944	0.897795	0.999978	3.94851	0.000131978	0.000183291	3.88731	0.000144049	0.000196789	143
D4A5A6	Polr2a	DNA-directed RNA polymerase subunit (EC 2.7.7.6)	0.399938	0.28601	0.999978	4.09516	2.04e-05	4.8e-05	3.69523	3.69e-05	7.19e-05	141
F1MA98	Tpr	Nucleoprotein TPR (Megator) (NPC-associated intranuclear protein) (Translocated promoter region protein)	0.0810661	0.771363	0.999978	3.68858	8.88e-06	3.04e-05	3.60752	1.01e-05	3.27e-05	141
P34058	Hsp90ab1	Heat shock protein HSP 90-beta (Heat shock 84 kDa) (HSP 84) (HSP84)	-0.144139	0.576202	0.999978	3.15725	1.31e-05	3.72e-05	3.30139	1.01e-05	3.27e-05	139
P48500	Tpi1	Triosephosphate isomerase (TIM) (EC 5.3.1.1) (Methylglyoxal synthase) (EC 4.2.3.3) (Triose-phosphate isomerase)	-0.0478214	0.915979	0.999978	4.12356	0.000102318	0.000149469	4.17138	9.59e-05	0.000143142	138
P48500;A0A0G2JWU1	Tpi1	Triosephosphate isomerase (TIM) (EC 5.3.1.1) (Methylglyoxal synthase) (EC 4.2.3.3) (Triose-phosphate isomerase)	-0.0597993	0.919654	0.999978	4.16815	0.000329001	0.000400213	4.22794	0.000304304	0.000372604	138
Q9JIL3	Ilf3	Interleukin enhancer-binding factor 3	0.300473	0.510931	0.999978	4.34017	5.5e-05	9.37e-05	4.0397	8.27e-05	0.000126638	136
Q6URK4	Hnrnpa3	Heterogeneous nuclear ribonucleoprotein A3 (hnRNP A3)	0.158107	0.721018	0.999978	4.03101	7.55e-05	0.000118123	3.8729	9.47e-05	0.000141886	132
D4A3E3	Arid1a	AT-rich interaction domain 1A	0.271524	0.493046	0.999978	3.96108	4.05e-05	7.59e-05	3.68955	6.08e-05	0.000102051	131
G3V7T6	Sf3b1	Splicing factor 3b subunit 1 (Splicing factor 3b subunit 1 isoform CRA_b)	0.238899	0.560729	0.999978	4.0155	4.76e-05	8.46e-05	3.7766	6.76e-05	0.000109606	129
P16086	Sptan1	Spectrin alpha chain non-erythrocytic 1 (Alpha-II spectrin) (Fodrin alpha chain)	0.191071	0.513523	0.999978	3.67743	1.09e-05	3.38e-05	3.48636	1.48e-05	4.03e-05	128
P16086;D4A678	Sptan1	Spectrin alpha chain non-erythrocytic 1 (Alpha-II spectrin) (Fodrin alpha chain)	-0.546808	NA	NA	missing in NoAPEX	missing in NoAPEX	missing in NoAPEX	missing in NoAPEX	missing in NoAPEX	missing in NoAPEX	128
D4A962	Hnrnpul1	Heterogeneous nuclear ribonucleoprotein U-like 1 (Heterogeneous nuclear ribonucleoprotein U-like 1 (Predicted))	0.193502	0.713341	0.999978	4.25392	0.000148102	0.000200919	4.06041	0.000191999	0.000248616	125
P47942	Dpysl2	Dihydropyrimidinase-related protein 2 (DRP-2) (Collapsin response mediator protein 2) (CRMP-2) (Turned on after division 64 kDa protein) (TOAD-64)	-0.0143325	0.976385	0.999978	3.94942	0.000144859	0.00019729	3.96375	0.000141951	0.000194637	125
Q5U300	Uba1	Ubiquitin-like modifier-activating enzyme 1 (EC 6.2.1.45) (Ubiquitin-activating enzyme E1)	-0.039086	0.925225	0.999978	4.05376	5.32e-05	9.14e-05	4.09285	5.04e-05	8.94e-05	125
Q5U300;A0A0G2K8A5	Uba1	Ubiquitin-like modifier-activating enzyme 1 (EC 6.2.1.45) (Ubiquitin-activating enzyme E1)	-0.09585	0.854565	0.999978	4.07935	0.000184303	0.000240704	4.1752	0.000161929	0.000217078	125
Q562A2	Zfr	Zinc finger RNA-binding protein	0.248885	0.530139	0.999978	3.94085	4.27e-05	7.9e-05	3.69197	6.2e-05	0.000103531	124
A0A0G2JVW5	Huwe1	E3 ubiquitin-protein ligase HUWE1	0.00461848	0.989316	0.999978	3.74387	2.85e-05	5.92e-05	3.73925	2.87e-05	6.03e-05	122
A0A0G2K8W9	Sptbn1	Spectrin beta chain	0.120889	0.670881	0.999978	3.57762	1.16e-05	3.5e-05	3.45673	1.42e-05	3.94e-05	120
Q62826	Hnrnpm	Heterogeneous nuclear ribonucleoprotein M (hnRNP M) (M4 protein)	0.0726777	0.826603	0.999978	3.81266	2.03e-05	4.78e-05	3.73998	2.27e-05	5.19e-05	119
Q62826;A0A0G2JVD4	Hnrnpm	Heterogeneous nuclear ribonucleoprotein M (hnRNP M) (M4 protein)	-0.26599	0.547992	0.999978	4.67472	0.000161275	0.000215436	4.94071	0.000123581	0.000173871	119
A0A0G2K3Z9;Q63716		Thioredoxin domain-containing protein	-0.0703566	0.890322	0.999978	3.97647	0.000185942	0.000242151	4.04683	0.000168639	0.000223665	117
A0A0G2KBB9	Ank2	Ankyrin 2	-0.0532815	0.869311	0.999978	3.5477	2.69e-05	5.71e-05	3.60098	2.46e-05	5.49e-05	117
P59215	Gnao1	Guanine nucleotide-binding protein G(o) subunit alpha	-0.0545696	0.857873	0.999978	3.08654	4.21e-05	7.81e-05	3.14111	3.81e-05	7.35e-05	117
P21575	Dnm1	Dynamin-1 (EC 3.6.5.5) (B-dynamin) (D100) (Dynamin brain)	-0.0633303	0.854417	0.999978	3.07548	8.74e-05	0.000131946	3.13881	7.78e-05	0.000120957	114
D4A510	Smarcc2	SWI/SNF-related matrix-associated actin-dependent regulator of chromatin subfamily c member 2	0.285999	0.458534	0.999978	3.99912	3.23e-05	6.44e-05	3.71312	4.94e-05	8.83e-05	113
O08629	Trim28	Transcription intermediary factor 1-beta (TIF1-beta) (E3 SUMO-protein ligase TRIM28) (EC 2.3.2.27) (KRAB-associated protein 1) (Nuclear corepressor KAP-1) (RING-type E3 ubiquitin transferase TIF1-beta) (Tripartite motif-containing protein 28)	0.0269924	0.949476	0.999978	4.12332	5.5e-05	9.37e-05	4.09633	5.71e-05	9.72e-05	113
P04797;M0R660;M0R590;D3ZGY4	Gapdh	Glyceraldehyde-3-phosphate dehydrogenase (GAPDH) (EC 1.2.1.12) (38 kDa BFA-dependent ADP-ribosylation substrate) (BARS-38) (Peptidyl-cysteine S-nitrosylase GAPDH) (EC 2.6.99.-)	-0.0737299	0.923382	0.999978	4.24648	0.00150451	0.00165832	4.32021	0.00137708	0.00152155	113
P04797;M0R660;M0R590;D3ZGY4;E9PTN6	Gapdh	Glyceraldehyde-3-phosphate dehydrogenase (GAPDH) (EC 1.2.1.12) (38 kDa BFA-dependent ADP-ribosylation substrate) (BARS-38) (Peptidyl-cysteine S-nitrosylase GAPDH) (EC 2.6.99.-)	0.432333	0.696923	0.999978	3.41841	0.0330635	0.0338399	2.98608	0.0512929	0.0521198	113
P04797;M0R660;M0R590;D3ZGY4;E9PTN6;Q9ESV6	Gapdh	Glyceraldehyde-3-phosphate dehydrogenase (GAPDH) (EC 1.2.1.12) (38 kDa BFA-dependent ADP-ribosylation substrate) (BARS-38) (Peptidyl-cysteine S-nitrosylase GAPDH) (EC 2.6.99.-)	0.164866	0.622812	0.999978	3.01367	0.000549171	0.000637019	2.8488	0.000713685	0.000814703	113
G3V6H2	Prpf8	Pre-mRNA processing factor 8 isoform CRA_a (Pre-mRNA-processing factor 8)	0.379229	0.393116	0.999978	4.19598	5.24e-05	9.06e-05	3.81675	8.97e-05	0.000135614	112
P62982;P62986;P0CG51;Q63429	Rps27a	Ubiquitin-40S ribosomal protein S27a (Ubiquitin carboxyl extension protein 80) [Cleaved into: Ubiquitin; 40S ribosomal protein S27a]	0.234306	0.671041	0.999978	3.77896	0.00036388	0.000438604	3.54466	0.00051482	0.000601259	112
P62982;P62986;P0CG51;Q63429;F1LU69	Rps27a	Ubiquitin-40S ribosomal protein S27a (Ubiquitin carboxyl extension protein 80) [Cleaved into: Ubiquitin; 40S ribosomal protein S27a]	-0.244572	0.601902	0.999978	4.10206	9.12e-05	0.000136692	4.34663	6.57e-05	0.000107635	112
P62982;P62986;P0CG51;Q63429;F1LU69;F1M927	Rps27a	Ubiquitin-40S ribosomal protein S27a (Ubiquitin carboxyl extension protein 80) [Cleaved into: Ubiquitin; 40S ribosomal protein S27a]	-0.0970531	0.861257	0.999978	3.69812	0.000439875	0.000521611	3.79518	0.000382138	0.000459395	112
P62982;P62986;P0CG51;Q63429;F1M927	Rps27a	Ubiquitin-40S ribosomal protein S27a (Ubiquitin carboxyl extension protein 80) [Cleaved into: Ubiquitin; 40S ribosomal protein S27a]	-0.187493	0.778756	0.999978	4.05827	0.000708429	0.000808477	4.24577	0.000556465	0.000646579	112
D3ZN95	Hcfc1	Host cell factor C1	0.131627	0.694297	0.999978	3.80898	2.09e-05	4.87e-05	3.67735	2.57e-05	5.63e-05	111
P05065	Aldoa	Fructose-bisphosphate aldolase A (EC 4.1.2.13) (Muscle-type aldolase)	0.00744522	0.990801	0.999978	4.02386	0.000633748	0.000728934	4.01641	0.00064005	0.000736183	111
P05065;Q6AY07	Aldoa	Fructose-bisphosphate aldolase A (EC 4.1.2.13) (Muscle-type aldolase)	0.0194522	0.97101	0.999978	3.78932	0.0003175	0.000387604	3.76986	0.000326575	0.000397261	111
P34926	Map1a	Microtubule-associated protein 1A (MAP-1A) [Cleaved into: MAP1A heavy chain; MAP1 light chain LC2]	0.159767	0.627778	0.999978	3.50385	3.02e-05	6.17e-05	3.34408	3.95e-05	7.55e-05	110
Q8VHV7	Hnrnph1	Heterogeneous nuclear ribonucleoprotein H (hnRNP H) (Ratsg1) [Cleaved into: Heterogeneous nuclear ribonucleoprotein H N-terminally processed]	0.135858	0.773102	0.999978	3.99492	0.000114262	0.000163282	3.85906	0.000138763	0.000190969	110
P31000;P21807	Vim	Vimentin	0.0182298	0.961723	0.999978	3.29785	0.000102005	0.000149307	3.27962	0.000105244	0.000153228	104
P31000;P48675	Vim	Vimentin	0.289336	0.542275	0.999978	3.07353	0.000472195	0.000555755	2.7842	0.00080134	0.000906806	104
O88778	Bsn	Protein bassoon	0.00281563	0.990999	0.999978	3.58699	5.57e-06	2.36e-05	3.58418	5.6e-06	2.37e-05	102
P50137	Tkt	Transketolase (TK) (EC 2.2.1.1)	-0.0901757	0.870461	0.999978	4.11098	0.000241122	0.000302658	4.20115	0.000213847	0.000272344	101
Q9QUL6	Nsf	Vesicle-fusing ATPase (EC 3.6.4.6) (N-ethylmaleimide-sensitive fusion protein) (NEM-sensitive fusion protein) (Vesicular-fusion protein NSF)	0.00919635	0.972184	0.999978	3.09443	1.82e-05	4.48e-05	3.08524	1.85e-05	4.59e-05	101
Q8K1P7	Smarca4	Transcription activator BRG1 (EC 3.6.4.-) (ATP-dependent helicase SMARCA4) (BRG1-associated factor 190A) (BAF190A) (Protein brahma homolog 1) (SNF2-beta) (SWI/SNF-related matrix-associated actin-dependent regulator of chromatin subfamily A member 4)	0.188404	0.677525	0.999978	4.12848	7.43e-05	0.000116728	3.94008	9.68e-05	0.00014424	100
Q5U2Y1	Gtf2i	General transcription factor II-I (GTFII-I) (TFII-I)	-0.0709179	0.855013	0.999978	3.86224	4.66e-05	8.35e-05	3.93316	4.2e-05	7.89e-05	99
D4A031	Ddx42	DEAD (Asp-Glu-Ala-Asp) box polypeptide 42 (Predicted) (DEAD-box helicase 42)	0.214006	0.620316	0.999978	4.23442	4.81e-05	8.5e-05	4.02041	6.47e-05	0.000106591	98
D3ZRG7	Rbm26	RNA-binding motif protein 26	0.103061	0.807781	0.999978	4.15428	5.03e-05	8.79e-05	4.05122	5.81e-05	9.86e-05	95
Q5FVM4	Nono	Non-POU domain-containing octamer-binding protein (NonO protein)	0.287108	0.473632	0.999978	3.87287	4.86e-05	8.57e-05	3.58576	7.54e-05	0.000118138	95
D3ZUY8	Ap2a1	AP-2 complex subunit alpha	0.0203041	0.932041	0.999978	3.13116	9.35e-06	3.12e-05	3.11086	9.71e-06	3.2e-05	94
P11505	Atp2b1	Plasma membrane calcium-transporting ATPase 1 (EC 7.2.2.10) (Plasma membrane calcium ATPase isoform 1) (PMCA1) (Plasma membrane calcium pump isoform 1)	0.107373	0.691559	0.999978	3.29776	1.4e-05	3.88e-05	3.19038	1.7e-05	4.38e-05	91
P0CB49	Ylpm1	YLP motif-containing protein 1 (Nuclear protein ZAP3)	0.512348	0.289904	0.999978	4.33646	6.41e-05	0.000104547	3.82411	0.00013053	0.000181775	90
Q62910	Synj1	Synaptojanin-1 (EC 3.1.3.36) (Synaptic inositol 1 4 5-trisphosphate 5-phosphatase 1)	0.0413315	0.881351	0.999978	3.27425	1.73e-05	4.37e-05	3.23292	1.86e-05	4.6e-05	87
D3ZJH2	Sugp2	SURP and G patch domain-containing 2 (Splicing factor arginine/serine-rich 14 (Predicted))	0.362316	0.286581	0.999978	4.01082	1.31e-05	3.72e-05	3.64851	2.26e-05	5.19e-05	85
Q63413	Ddx39b	Spliceosome RNA helicase Ddx39b (EC 3.6.4.13) (56 kDa U2AF65-associated protein) (ATP-dependent RNA helicase p47) (DEAD box protein Uap56)	0.238046	0.49986	0.999978	4.05296	1.83e-05	4.49e-05	3.81491	2.59e-05	5.66e-05	85
Q9QWN8	Sptbn2	Spectrin beta chain non-erythrocytic 2 (Beta SpIII sigma 1) (Beta-III spectrin) (Glutamate transporter EAAT4-associated protein 41) (SPNB-3) (Spectrin-like protein GTRAP41)	0.245805	0.332355	0.999978	3.47501	5.74e-06	2.38e-05	3.2292	8.82e-06	3.03e-05	85
Q4QRB4	Tubb3	Tubulin beta-3 chain (Neuron-specific class III beta-tubulin)	-0.171553	0.623525	0.999978	3.1605	7.62e-05	0.000118864	3.33205	5.64e-05	9.66e-05	84
Q9QXY2	Srcin1	SRC kinase signaling inhibitor 1 (SNAP-25-interacting protein) (SNIP) (p130Cas-associated protein) (p140Cap)	-0.0243157	0.925108	0.999978	3.33521	1.05e-05	3.32e-05	3.35953	1.01e-05	3.26e-05	84
F1LR36	Supt6h	Transcription elongation factor spt6	0.314297	0.406345	0.999978	4.0341	2.65e-05	5.66e-05	3.7198	4.23e-05	7.92e-05	83
F1LPP8	Chd3	Chromodomain helicase DNA-binding protein 3	0.174652	0.60094	0.999978	3.76476	2.13e-05	4.92e-05	3.59011	2.81e-05	5.95e-05	79
P35704	Prdx2	Peroxiredoxin-2 (EC 1.11.1.15) (Thiol-specific antioxidant protein) (TSA) (Thioredoxin peroxidase 1) (Thioredoxin-dependent peroxide reductase 1)	0.136651	0.818627	0.999978	4.44525	0.000235146	0.000296338	4.3086	0.000279317	0.000345729	79
F1M787	Ctnnd2	Catenin delta-2	0.119319	0.67926	0.999978	3.58994	1.24e-05	3.63e-05	3.47062	1.51e-05	4.08e-05	78
Q4VSI4	Usp7	Ubiquitin carboxyl-terminal hydrolase 7 (EC 3.4.19.12) (Deubiquitinating enzyme 7) (Herpesvirus-associated ubiquitin-specific protease) (rHAUSP) (Ubiquitin thioesterase 7) (Ubiquitin-specific-processing protease 7)	0.056034	0.892323	0.999978	4.08625	4.9e-05	8.63e-05	4.03022	5.3e-05	9.26e-05	78
P11507;Q64578	Atp2a2	Sarcoplasmic/endoplasmic reticulum calcium ATPase 2 (SERCA2) (SR Ca(2+)-ATPase 2) (EC 7.2.2.10) (Calcium pump 2) (Calcium-transporting ATPase sarcoplasmic reticulum type slow twitch skeletal muscle isoform) (Endoplasmic reticulum class 1/2 Ca(2+) ATPase)	0.00920209	0.971483	0.999978	3.08612	1.6e-05	4.17e-05	3.07692	1.63e-05	4.27e-05	76
Q5U2U7	Rnmt	mRNA cap guanine-N7 methyltransferase (EC 2.1.1.56) (RG7MT1) (mRNA (guanine-N(7)-)-methyltransferase) (mRNA cap methyltransferase)	-0.109223	0.750757	0.999978	3.90117	2.15e-05	4.95e-05	4.01039	1.83e-05	4.57e-05	76
P05197	Eef2	Elongation factor 2 (EF-2)	-0.0415322	0.820263	0.999978	3.23671	1.61e-06	1.06e-05	3.27824	1.49e-06	1.02e-05	75
Q5M7V8	Thrap3	Thyroid hormone receptor-associated protein 3 (Thyroid hormone receptor-associated protein complex 150 kDa component) (Trap150)	0.208318	0.595109	0.999978	3.78985	5.16e-05	8.94e-05	3.58153	7.11e-05	0.000113416	75
Q62780	Ddx46	Probable ATP-dependent RNA helicase DDX46 (EC 3.6.4.13) (DEAD box protein 46) (Helicase of 117.4 kDa)	0.0452743	0.909194	0.999978	3.98267	4.47e-05	8.13e-05	3.9374	4.77e-05	8.63e-05	75
D4A9L2	Srsf1	RCG34610 isoform CRA_c (Serine and arginine-rich-splicing factor 1)	0.179563	0.676101	0.999978	3.76805	9.24e-05	0.000138339	3.58849	0.000121695	0.000171571	74
D4A9L2;Q5PPI1	Srsf1	RCG34610 isoform CRA_c (Serine and arginine-rich-splicing factor 1)	0.112495	0.712328	0.999978	3.32074	0.000147829	0.000200615	3.20825	0.000174426	0.000229341	74
G3V8Y5	Polr2b	DNA-directed RNA polymerase subunit beta (EC 2.7.7.6)	0.351773	0.34477	0.999978	3.8977	2.79e-05	5.85e-05	3.54592	4.8e-05	8.66e-05	74
O88453	Safb	Scaffold attachment factor B1 (SAF-B) (SAF-B1)	0.193171	0.677993	0.999978	4.17303	8.13e-05	0.000124895	3.97986	0.000106226	0.000154198	74
Q05962	Slc25a4	ADP/ATP translocase 1 (ADP ATP carrier protein 1) (Adenine nucleotide translocator 1) (ANT 1) (Solute carrier family 25 member 4)	-0.127906	0.639396	0.999978	3.46106	1.1e-05	3.4e-05	3.58896	8.86e-06	3.04e-05	73
A0A0G2JXZ3	Atrx	Transcriptional regulator ATRX	0.11383	0.712706	0.999978	3.95243	1.07e-05	3.34e-05	3.8386	1.26e-05	3.69e-05	71
D4A3E1	Hnrnpll	Heterogeneous nuclear ribonucleoprotein L-like	-0.0236652	0.95593	0.999978	3.92641	7.49e-05	0.000117508	3.95008	7.24e-05	0.000114843	71
A0A140UHY3	Ewsr1	EWS RNA-binding protein 1	0.16539	0.817678	0.999978	4.34699	0.000726509	0.000828188	4.1816	0.000891994	0.00100261	70
D3ZG21	Tcf20	Transcription factor 20 (Transcription factor 20 (Mapped))	0.445842	0.265413	0.999978	4.08682	2.94e-05	6.05e-05	3.64098	5.7e-05	9.71e-05	70
F1M3W5	Dmxl2	Dmx-like 2	-0.0322998	0.918732	0.999978	3.23122	4.05e-05	7.6e-05	3.26352	3.83e-05	7.38e-05	69
P54319	Plaa	Phospholipase A-2-activating protein (PLA2P) (PLAP)	0.151183	0.67038	0.999978	3.6073	3.99e-05	7.52e-05	3.45612	5.1e-05	9.03e-05	69
Q641Y8	Ddx1	ATP-dependent RNA helicase DDX1 (EC 3.6.4.13) (DEAD box protein 1)	0.257239	0.542017	0.999978	4.01343	5.52e-05	9.4e-05	3.7562	8.05e-05	0.000124122	69
Q9WTP0	Epb41l1	Band 4.1-like protein 1 (Neuronal protein 4.1) (4.1N)	0.0362152	0.897595	0.999978	3.17827	2.26e-05	5.11e-05	3.14205	2.41e-05	5.4e-05	69
A0A0G2K2C7	Usp9x	Ubiquitin-specific peptidase 9 X-linked	-0.00323915	0.989796	0.999978	3.33481	9.3e-06	3.11e-05	3.33805	9.25e-06	3.1e-05	68
A0A0G2K2C7;A0A0G2JZU8	Usp9x	Ubiquitin-specific peptidase 9 X-linked	0.0988822	0.789631	0.999978	3.51643	6.06e-05	0.000100649	3.41755	7.13e-05	0.000113506	68
P49911	Anp32a	Acidic leucine-rich nuclear phosphoprotein 32 family member A (Leucine-rich acidic nuclear protein) (LANP)	-0.0239524	0.960803	0.999978	4.1646	0.000111555	0.000160309	4.18855	0.000108009	0.00015631	68
Q3SWU3	Hnrnpdl	Heterogeneous nuclear ribonucleoprotein D-like (hnRNP D-like) (hnRNP DL)	0.14899	0.800602	0.999978	4.14261	0.00032683	0.000397808	3.99362	0.000399111	0.000478256	68
Q794E4	Hnrnpf	Heterogeneous nuclear ribonucleoprotein F (hnRNP F) [Cleaved into: Heterogeneous nuclear ribonucleoprotein F N-terminally processed]	0.181739	0.679792	0.999978	3.9096	8.61e-05	0.000130471	3.72786	0.000112656	0.000161127	68
D4AE00	Ap3b2	AP-3 complex subunit beta	-0.106329	0.68646	0.999978	3.32395	1.14e-05	3.48e-05	3.43028	9.51e-06	3.15e-05	67
G3V6L4	Kif5c	Kinesin-like protein	-0.0194765	0.948929	0.999978	3.22103	3.28e-05	6.5e-05	3.2405	3.17e-05	6.44e-05	67
Q63560	Map6	Microtubule-associated protein 6 (MAP-6) (145-kDa STOP) (STOP145) (Stable tubule-only polypeptide) (STOP)	-0.0719551	0.878677	0.999978	3.68809	0.000181792	0.000238108	3.76004	0.000163233	0.000218123	67
Q63754	Sncb	Beta-synuclein (Phosphoneuroprotein 14) (PNP 14)	-0.228914	0.676149	0.999978	4.13731	0.000213448	0.000271921	4.36623	0.000158186	0.000212977	67
Q63754;Q63544	Sncb	Beta-synuclein (Phosphoneuroprotein 14) (PNP 14)	0.383726	0.636984	0.999978	3.82864	0.00255948	0.00276097	3.44492	0.00428144	0.00454903	67
[truncated: 2,729 more rows]

## Sheet: Candidate Proteins
CANDIDATE PROTEINS
[truncated: 30 more rows]
