# Supplementary material for: Neuronal activity regulates the nuclear proteome to promote activity-dependent transcription
Source: J Cell Biol. 2021 Oct 7;220(12):e202103087. doi: 10.1083/jcb.202103087 (PMC8504181; doi:10.1083/jcb.202103087)
Supplement: Table S2 — shows the results of GO analysis of APEX2-NLS MS. [file JCB_202103087_TableS2.xlsx]

## Sheet: Sheet1
PANTHER Overrepresentation Test (Released 20210224). GO Ontology database DOI: 10.5281/zenodo.4495804 Released 2021-02-01. Rattus norvegicus (all genes in database). Test Type: Fisher. Correction: FDR
GO cellular component complete	# Terms in Dataset	# Terms Expected	Enriched (+) or De-enriched (-)	Fold Enrichment	Raw p-value	FDR
supraspliceosomal complex (GO:0044530)	4	0.49	+	8.17	0.00688	0.0375
proteasome activator complex (GO:0008537)	4	0.49	+	8.17	0.00688	0.0374
dendritic filopodium (GO:1902737)	5	0.61	+	8.17	0.00242	0.015
Barr body (GO:0001740)	4	0.49	+	8.17	0.00688	0.0373
NURF complex (GO:0016589)	6	0.73	+	8.17	0.000863	0.00594
paraspeckles (GO:0042382)	6	0.73	+	8.17	0.000863	0.00592
presynaptic endocytic zone (GO:0098833)	12	1.59	+	7.54	3.68e-06	4.16e-05
proteasome regulatory particle, base subcomplex (GO:0008540)	11	1.47	+	7.49	9.86e-06	0.000106
presynaptic endocytic zone membrane (GO:0098835)	8	1.1	+	7.26	0.000194	0.00156
PTW/PP1 phosphatase complex (GO:0072357)	6	0.86	+	7	0.00146	0.00956
transcription factor TFIIIC complex (GO:0000127)	5	0.73	+	6.81	0.00404	0.0232
pICln-Sm protein complex (GO:0034715)	5	0.73	+	6.81	0.00404	0.0232
nuclear stress granule (GO:0097165)	5	0.73	+	6.81	0.00404	0.0231
NuRD complex (GO:0016581)	13	1.96	+	6.64	3.77e-06	4.24e-05
CHD-type complex (GO:0090545)	13	1.96	+	6.64	3.77e-06	4.21e-05
cyclin/CDK positive transcription elongation factor complex (GO:0008024)	8	1.22	+	6.53	0.000316	0.00239
nuclear lamina (GO:0005652)	8	1.22	+	6.53	0.000316	0.00238
nBAF complex (GO:0071565)	12	1.84	+	6.53	9.97e-06	0.000106
extrinsic component of presynaptic membrane (GO:0098888)	7	1.1	+	6.35	0.000854	0.00594
dendritic spine neck (GO:0044326)	7	1.1	+	6.35	0.000854	0.00592
proteasome accessory complex (GO:0022624)	20	3.18	+	6.28	1.78e-08	2.83e-07
clathrin coat of endocytic vesicle (GO:0030128)	9	1.47	+	6.13	0.000186	0.00151
npBAF complex (GO:0071564)	9	1.47	+	6.13	0.000186	0.0015
clathrin-coated endocytic vesicle membrane (GO:0030669)	11	1.84	+	5.99	4.13e-05	0.000389
AP-2 adaptor complex (GO:0030122)	8	1.35	+	5.94	0.000494	0.00361
mRNA cleavage factor complex (GO:0005849)	16	2.69	+	5.94	8.11e-07	1.05e-05
proteasome regulatory particle (GO:0005838)	16	2.69	+	5.94	8.11e-07	1.04e-05
clathrin coat of coated pit (GO:0030132)	12	2.08	+	5.77	2.41e-05	0.00024
U5 snRNP (GO:0005682)	12	2.08	+	5.77	2.41e-05	0.000239
extrinsic component of synaptic vesicle membrane (GO:0098850)	7	1.22	+	5.72	0.00132	0.00872
nuclear inclusion body (GO:0042405)	9	1.59	+	5.65	0.000284	0.00219
Prp19 complex (GO:0000974)	9	1.59	+	5.65	0.000284	0.00218
Swr1 complex (GO:0000812)	8	1.47	+	5.44	0.000746	0.00526
SWI/SNF complex (GO:0016514)	12	2.2	+	5.44	3.63e-05	0.000348
methylosome (GO:0034709)	8	1.47	+	5.44	0.000746	0.00524
photoreceptor ribbon synapse (GO:0098684)	8	1.47	+	5.44	0.000746	0.00522
mRNA cleavage and polyadenylation specificity factor complex (GO:0005847)	12	2.2	+	5.44	3.63e-05	0.000347
mRNA cap binding complex (GO:0005845)	6	1.1	+	5.44	0.0035	0.0207
prespliceosome (GO:0071010)	11	2.08	+	5.28	9.32e-05	0.000805
U2-type prespliceosome (GO:0071004)	11	2.08	+	5.28	9.32e-05	0.000802
postsynaptic actin cytoskeleton (GO:0098871)	9	1.71	+	5.25	0.000422	0.0031
catalytic step 2 spliceosome (GO:0071013)	59	11.26	+	5.24	1.72e-19	6.05e-18
presynaptic cytoskeleton (GO:0099569)	7	1.35	+	5.2	0.00195	0.0123
extrinsic component of postsynaptic membrane (GO:0098890)	10	1.96	+	5.1	0.000239	0.00188
Cdc73/Paf1 complex (GO:0016593)	5	0.98	+	5.1	0.00933	0.048
X chromosome (GO:0000805)	5	0.98	+	5.1	0.00933	0.0478
RNA N6-methyladenosine methyltransferase complex (GO:0036396)	5	0.98	+	5.1	0.00933	0.0477
proteasome regulatory particle, lid subcomplex (GO:0008541)	5	0.98	+	5.1	0.00933	0.0476
mitotic spindle astral microtubule (GO:0061673)	5	0.98	+	5.1	0.00933	0.0475
spliceosomal snRNP complex (GO:0097525)	38	7.47	+	5.09	8.82e-13	2.14e-11
U1 snRNP (GO:0005685)	13	2.57	+	5.06	3.04e-05	0.000298
small nuclear ribonucleoprotein complex (GO:0030532)	42	8.33	+	5.04	6.99e-14	1.81e-12
Sin3 complex (GO:0016580)	8	1.59	+	5.03	0.00109	0.00732
clathrin vesicle coat (GO:0030125)	16	3.18	+	5.03	3.96e-06	4.41e-05
spliceosomal complex (GO:0005681)	115	23.02	+	5	2.56e-35	1.53e-33
SWI/SNF superfamily-type complex (GO:0070603)	45	9.06	+	4.97	1.37e-14	3.65e-13
MLL1/2 complex (GO:0044665)	17	3.43	+	4.96	2.28e-06	2.7e-05
MLL1 complex (GO:0071339)	17	3.43	+	4.96	2.28e-06	2.68e-05
postsynaptic density, intracellular component (GO:0099092)	20	4.04	+	4.95	3.01e-07	4.12e-06
presynaptic active zone cytoplasmic component (GO:0098831)	12	2.45	+	4.9	7.68e-05	0.000681
RNA cap binding complex (GO:0034518)	6	1.22	+	4.9	0.00509	0.0287
postsynaptic cytoskeleton (GO:0099571)	12	2.45	+	4.9	7.68e-05	0.000678
WASH complex (GO:0071203)	6	1.22	+	4.9	0.00509	0.0286
U2-type catalytic step 2 spliceosome (GO:0071007)	18	3.67	+	4.9	1.31e-06	1.62e-05
U2-type spliceosomal complex (GO:0005684)	54	11.14	+	4.85	7.07e-17	2.11e-15
postsynaptic specialization, intracellular component (GO:0099091)	23	4.78	+	4.82	5.74e-08	8.57e-07
Sin3-type complex (GO:0070822)	10	2.08	+	4.8	0.000343	0.00256
U4 snRNP (GO:0005687)	7	1.47	+	4.76	0.0028	0.0172
dendritic growth cone (GO:0044294)	7	1.47	+	4.76	0.0028	0.0172
Set1C/COMPASS complex (GO:0048188)	7	1.47	+	4.76	0.0028	0.0171
ISWI-type complex (GO:0031010)	7	1.47	+	4.76	0.0028	0.0171
extrinsic component of endosome membrane (GO:0031313)	7	1.47	+	4.76	0.0028	0.017
U2-type precatalytic spliceosome (GO:0071005)	28	5.88	+	4.76	2.56e-09	4.32e-08
Sm-like protein family complex (GO:0120114)	47	9.92	+	4.74	1.32e-14	3.57e-13
U4/U6 x U5 tri-snRNP complex (GO:0046540)	20	4.29	+	4.67	6.06e-07	8.01e-06
retromer complex (GO:0030904)	12	2.57	+	4.67	0.000109	0.000912
histone deacetylase complex (GO:0000118)	44	9.43	+	4.67	1.37e-13	3.45e-12
transcription export complex (GO:0000346)	8	1.71	+	4.67	0.00155	0.0101
nuclear cyclin-dependent protein kinase holoenzyme complex (GO:0019908)	8	1.71	+	4.67	0.00155	0.01
beta-catenin-TCF complex (GO:1990907)	8	1.71	+	4.67	0.00155	0.01
clathrin adaptor complex (GO:0030131)	13	2.82	+	4.62	6.15e-05	0.000558
extrinsic component of synaptic membrane (GO:0099243)	13	2.82	+	4.62	6.15e-05	0.000555
messenger ribonucleoprotein complex (GO:1990124)	9	1.96	+	4.59	0.000862	0.00596
spliceosomal tri-snRNP complex (GO:0097526)	20	4.41	+	4.54	8.47e-07	1.08e-05
astral microtubule (GO:0000235)	6	1.35	+	4.45	0.00715	0.0384
SAGA complex (GO:0000124)	6	1.35	+	4.45	0.00715	0.0383
carboxy-terminal domain protein kinase complex (GO:0032806)	12	2.69	+	4.45	0.000152	0.00125
aster (GO:0005818)	6	1.35	+	4.45	0.00715	0.0382
proximal dendrite (GO:1990635)	6	1.35	+	4.45	0.00715	0.0381
U2 snRNP (GO:0005686)	13	2.94	+	4.42	8.54e-05	0.000747
Cajal body (GO:0015030)	26	5.88	+	4.42	2.95e-08	4.65e-07
DNA replication factor A complex (GO:0005662)	7	1.59	+	4.4	0.00391	0.0229
clathrin-coated endocytic vesicle (GO:0045334)	14	3.18	+	4.4	4.82e-05	0.000447
neurofilament (GO:0005883)	7	1.59	+	4.4	0.00391	0.0228
post-mRNA release spliceosomal complex (GO:0071014)	7	1.59	+	4.4	0.00391	0.0228
catalytic step 1 spliceosome (GO:0071012)	7	1.59	+	4.4	0.00391	0.0227
U2-type catalytic step 1 spliceosome (GO:0071006)	7	1.59	+	4.4	0.00391	0.0226
clathrin-coated vesicle membrane (GO:0030665)	23	5.26	+	4.37	2.17e-07	3.03e-06
precatalytic spliceosome (GO:0071011)	29	6.73	+	4.31	7.58e-09	1.23e-07
dendrite cytoplasm (GO:0032839)	20	4.78	+	4.19	2.18e-06	2.63e-05
ATPase complex (GO:1904949)	51	12.24	+	4.17	4.91e-14	1.29e-12
Schaffer collateral - CA1 synapse (GO:0098685)	59	14.2	+	4.15	5.72e-16	1.63e-14
nuclear matrix (GO:0016363)	50	12.12	+	4.12	1.15e-13	2.95e-12
nuclear periphery (GO:0034399)	61	14.82	+	4.12	2.53e-16	7.32e-15
dendritic spine head (GO:0044327)	9	2.2	+	4.08	0.00162	0.0103
nuclear pore nuclear basket (GO:0044615)	6	1.47	+	4.08	0.00975	0.0491
clathrin coat (GO:0030118)	23	5.75	+	4	7.24e-07	9.44e-06
region of cytosol (GO:0099522)	22	5.51	+	3.99	1.27e-06	1.59e-05
methyltransferase complex (GO:0034708)	45	11.39	+	3.95	5.93e-12	1.33e-10
presynaptic cytosol (GO:0099523)	14	3.55	+	3.94	0.000119	0.00099
ribbon synapse (GO:0097470)	11	2.82	+	3.91	0.000669	0.00476
SMN-Sm protein complex (GO:0034719)	9	2.33	+	3.87	0.00215	0.0135
eukaryotic translation initiation factor 3 complex (GO:0005852)	8	2.08	+	3.84	0.00389	0.0229
postsynaptic cytosol (GO:0099524)	14	3.67	+	3.81	0.000157	0.00129
RISC complex (GO:0016442)	7	1.84	+	3.81	0.00707	0.0382
RNAi effector complex (GO:0031332)	7	1.84	+	3.81	0.00707	0.0381
histone methyltransferase complex (GO:0035097)	30	7.96	+	3.77	4.35e-08	6.79e-07
neuron projection cytoplasm (GO:0120111)	49	13.1	+	3.74	3.31e-12	7.59e-11
H4/H2A histone acetyltransferase complex (GO:0043189)	10	2.69	+	3.71	0.00157	0.0101
NuA4 histone acetyltransferase complex (GO:0035267)	10	2.69	+	3.71	0.00157	0.0101
pronucleus (GO:0045120)	10	2.69	+	3.71	0.00157	0.0101
dendrite terminus (GO:0044292)	9	2.45	+	3.68	0.00283	0.0171
transcription repressor complex (GO:0017053)	34	9.31	+	3.65	1.04e-08	1.67e-07
axon cytoplasm (GO:1904115)	29	8.08	+	3.59	1.65e-07	2.36e-06
paranode region of axon (GO:0033270)	7	1.96	+	3.57	0.00923	0.0476
vesicle coat (GO:0030120)	24	6.73	+	3.56	2.06e-06	2.52e-05
AP-type membrane coat adaptor complex (GO:0030119)	17	4.78	+	3.56	6.26e-05	0.000563
nuclear speck (GO:0016607)	158	44.57	+	3.55	2.85e-34	1.56e-32
heterochromatin (GO:0000792)	42	12	+	3.5	5.65e-10	1.02e-08
clathrin-coated pit (GO:0005905)	28	8.08	+	3.46	4.72e-07	6.36e-06
COP9 signalosome (GO:0008180)	14	4.04	+	3.46	0.00034	0.00255
cytoplasmic stress granule (GO:0010494)	30	8.69	+	3.45	1.99e-07	2.81e-06
integrator complex (GO:0032039)	8	2.33	+	3.44	0.00656	0.0359
hippocampal mossy fiber to CA3 synapse (GO:0098686)	21	6.12	+	3.43	1.4e-05	0.000144
proteasome complex (GO:0000502)	28	8.2	+	3.41	6e-07	7.98e-06
protein serine/threonine phosphatase complex (GO:0008287)	20	5.88	+	3.4	2.43e-05	0.00024
calyx of Held (GO:0044305)	12	3.55	+	3.38	0.00106	0.00713
growth cone (GO:0030426)	92	27.55	+	3.34	4.47e-19	1.49e-17
phosphatase complex (GO:1903293)	20	6	+	3.33	3.08e-05	0.000299
chaperone complex (GO:0101031)	11	3.31	+	3.33	0.00187	0.0118
transcription elongation factor complex (GO:0008023)	26	7.84	+	3.32	2.27e-06	2.71e-05
glutamatergic synapse (GO:0098978)	209	63.06	+	3.31	1.15e-41	7.82e-40
dendritic shaft (GO:0043198)	28	8.45	+	3.31	9.57e-07	1.21e-05
postsynaptic density (GO:0014069)	171	51.79	+	3.3	5.26e-34	2.8e-32
cell cortex region (GO:0099738)	21	6.37	+	3.3	2.23e-05	0.000224
site of polarized growth (GO:0030427)	93	28.41	+	3.27	8.12e-19	2.66e-17
pericentric heterochromatin (GO:0005721)	10	3.06	+	3.27	0.0033	0.0197
asymmetric synapse (GO:0032279)	171	52.53	+	3.26	2.06e-33	9.91e-32
neuron to neuron synapse (GO:0098984)	181	55.96	+	3.23	4.81e-35	2.7e-33
euchromatin (GO:0000791)	19	5.88	+	3.23	6.71e-05	0.000598
axonal growth cone (GO:0044295)	17	5.26	+	3.23	0.000162	0.00133
U12-type spliceosomal complex (GO:0005689)	11	3.43	+	3.21	0.00235	0.0146
sex chromosome (GO:0000803)	14	4.41	+	3.18	0.000682	0.00483
membrane coat (GO:0030117)	37	11.75	+	3.15	5.38e-08	8.21e-07
peptidase complex (GO:1905368)	37	11.75	+	3.15	5.38e-08	8.14e-07
coated membrane (GO:0048475)	37	11.75	+	3.15	5.38e-08	8.08e-07
extrinsic component of organelle membrane (GO:0031312)	25	7.96	+	3.14	7.63e-06	8.25e-05
dendritic spine (GO:0043197)	88	28.04	+	3.14	5.63e-17	1.71e-15
neuron spine (GO:0044309)	89	28.41	+	3.13	4.07e-17	1.25e-15
endopeptidase complex (GO:1905369)	28	8.94	+	3.13	2.32e-06	2.72e-05
nuclear protein-containing complex (GO:0140513)	443	141.91	+	3.12	1.51e-83	2.13e-81
postsynaptic specialization (GO:0099572)	175	56.08	+	3.12	2.91e-32	1.3e-30
coated vesicle membrane (GO:0030662)	35	11.26	+	3.11	1.57e-07	2.27e-06
PcG protein complex (GO:0031519)	19	6.12	+	3.1	0.000104	0.000878
endocytic vesicle membrane (GO:0030666)	19	6.12	+	3.1	0.000104	0.000874
apical dendrite (GO:0097440)	11	3.55	+	3.1	0.00292	0.0177
mediator complex (GO:0016592)	14	4.53	+	3.09	0.000847	0.00591
synaptic vesicle (GO:0008021)	98	31.83	+	3.08	3.5e-18	1.11e-16
exocytic vesicle membrane (GO:0099501)	50	16.28	+	3.07	5.32e-10	9.88e-09
synaptic vesicle membrane (GO:0030672)	50	16.28	+	3.07	5.32e-10	9.79e-09
Cul4-RING E3 ubiquitin ligase complex (GO:0080008)	12	3.92	+	3.06	0.00207	0.013
H4 histone acetyltransferase complex (GO:1902562)	18	5.88	+	3.06	0.000179	0.00146
inhibitory synapse (GO:0060077)	9	2.94	+	3.06	0.00729	0.0386
INO80-type complex (GO:0097346)	9	2.94	+	3.06	0.00729	0.0385
nuclear body (GO:0016604)	280	92.2	+	3.04	6.58e-50	5.63e-48
glial cell projection (GO:0097386)	14	4.65	+	3.01	0.00104	0.00707
chromatin (GO:0000785)	209	70.16	+	2.98	3.87e-36	2.38e-34
podosome (GO:0002102)	12	4.04	+	2.97	0.00255	0.0158
SAGA-type complex (GO:0070461)	9	3.06	+	2.94	0.00897	0.0465
endoplasmic reticulum exit site (GO:0070971)	10	3.43	+	2.92	0.00629	0.0349
postsynapse (GO:0098794)	278	95.38	+	2.91	9.59e-47	7.87e-45
terminal bouton (GO:0043195)	46	16.04	+	2.87	1.55e-08	2.48e-07
distal axon (GO:0150034)	154	53.75	+	2.87	2.48e-25	1.04e-23
clathrin-coated vesicle (GO:0030136)	41	14.33	+	2.86	1e-07	1.47e-06
exocytic vesicle (GO:0070382)	110	38.45	+	2.86	2.33e-18	7.51e-17
presynaptic active zone (GO:0048786)	35	12.24	+	2.86	9.38e-07	1.19e-05
RNA polymerase II, holoenzyme (GO:0016591)	26	9.18	+	2.83	3.07e-05	0.000299
histone acetyltransferase complex (GO:0000123)	29	10.28	+	2.82	1.03e-05	0.000109
ER to Golgi transport vesicle membrane (GO:0012507)	10	3.55	+	2.82	0.00764	0.04
endoribonuclease complex (GO:1902555)	10	3.55	+	2.82	0.00764	0.0399
GABA-ergic synapse (GO:0098982)	37	13.22	+	2.8	6.33e-07	8.31e-06
cortical cytoskeleton (GO:0030863)	41	14.69	+	2.79	1.64e-07	2.35e-06
transport vesicle membrane (GO:0030658)	65	23.63	+	2.75	7.23e-11	1.48e-09
intrinsic component of synaptic vesicle membrane (GO:0098563)	22	8.08	+	2.72	0.000186	0.00151
PML body (GO:0016605)	30	11.02	+	2.72	1.11e-05	0.000116
presynapse (GO:0098793)	224	82.52	+	2.71	8.16e-34	4.12e-32
kinetochore (GO:0000776)	41	15.18	+	2.7	4.23e-07	5.75e-06
protein acetyltransferase complex (GO:0031248)	32	11.88	+	2.69	6.57e-06	7.23e-05
acetyltransferase complex (GO:1902493)	32	11.88	+	2.69	6.57e-06	7.19e-05
lamellipodium (GO:0030027)	63	23.39	+	2.69	3.51e-10	6.58e-09
chromosome, centromeric region (GO:0000775)	60	22.28	+	2.69	1.02e-09	1.82e-08
ruffle membrane (GO:0032587)	27	10.04	+	2.69	3.63e-05	0.000345
site of double-strand break (GO:0035861)	22	8.2	+	2.68	0.00021	0.00167
site of DNA damage (GO:0090734)	29	10.9	+	2.66	2.13e-05	0.000216
inclusion body (GO:0016234)	26	9.8	+	2.65	5.95e-05	0.000542
chromosome, telomeric region (GO:0000781)	34	12.86	+	2.64	6.38e-06	7.06e-05
chromosomal region (GO:0098687)	89	33.79	+	2.63	2.36e-13	5.88e-12
ribonucleoprotein granule (GO:0035770)	77	29.51	+	2.61	1.14e-11	2.46e-10
integral component of synaptic vesicle membrane (GO:0030285)	15	5.75	+	2.61	0.00304	0.0182
intercalated disc (GO:0014704)	20	7.71	+	2.59	0.000555	0.004
nuclear ubiquitin ligase complex (GO:0000152)	13	5.02	+	2.59	0.00648	0.0358
neuron projection terminus (GO:0044306)	81	31.34	+	2.58	5.88e-12	1.33e-10
presynaptic membrane (GO:0042734)	66	25.59	+	2.58	5.52e-10	1.01e-08
spindle midzone (GO:0051233)	12	4.65	+	2.58	0.00953	0.0482
axon terminus (GO:0043679)	73	28.41	+	2.57	1.01e-10	1.96e-09
cell-cell contact zone (GO:0044291)	27	10.53	+	2.56	9.58e-05	0.00082
cortical actin cytoskeleton (GO:0030864)	27	10.53	+	2.56	9.58e-05	0.000817
synapse (GO:0045202)	480	187.58	+	2.56	7.98e-68	8.73e-66
axon (GO:0030424)	259	101.5	+	2.55	3.06e-35	1.77e-33
coated vesicle (GO:0030135)	65	25.59	+	2.54	1.13e-09	1.99e-08
RNA polymerase II transcription regulator complex (GO:0090575)	51	20.2	+	2.52	1.19e-07	1.73e-06
replication fork (GO:0005657)	21	8.33	+	2.52	0.000517	0.00375
chromosome (GO:0005694)	326	129.3	+	2.52	7.38e-44	5.59e-42
cytoplasmic ribonucleoprotein granule (GO:0036464)	71	28.16	+	2.52	2.88e-10	5.45e-09
filopodium (GO:0030175)	33	13.1	+	2.52	1.6e-05	0.000164
nuclear DNA-directed RNA polymerase complex (GO:0055029)	30	12	+	2.5	4.48e-05	0.000418
dendrite (GO:0030425)	244	98.56	+	2.48	1.41e-31	6.15e-30
DNA-directed RNA polymerase complex (GO:0000428)	30	12.12	+	2.47	5.07e-05	0.000469
dendritic tree (GO:0097447)	244	98.81	+	2.47	1.68e-31	7.17e-30
nuclear pore (GO:0005643)	19	7.71	+	2.46	0.00119	0.00794
fibrillar center (GO:0001650)	42	17.14	+	2.45	2.08e-06	2.53e-05
polysome (GO:0005844)	25	10.28	+	2.43	0.000284	0.00219
RNA polymerase complex (GO:0030880)	30	12.37	+	2.43	9.9e-05	0.00084
postsynaptic density membrane (GO:0098839)	32	13.22	+	2.42	5.19e-05	0.000478
neuromuscular junction (GO:0031594)	29	12	+	2.42	0.000142	0.00118
catalytic complex (GO:1902494)	417	174.11	+	2.4	6.96e-52	6.23e-50
transport vesicle (GO:0030133)	125	52.28	+	2.39	1.41e-15	3.9e-14
cytoplasmic region (GO:0099568)	84	35.26	+	2.38	7.42e-11	1.51e-09
midbody (GO:0030496)	51	21.55	+	2.37	4.89e-07	6.55e-06
melanosome (GO:0042470)	25	10.65	+	2.35	0.000622	0.00446
pigment granule (GO:0048770)	25	10.65	+	2.35	0.000622	0.00444
cell leading edge (GO:0031252)	123	52.65	+	2.34	9.01e-15	2.46e-13
nucleoplasm (GO:0005654)	967	414.34	+	2.33	1.01e-130	2.49e-128
main axon (GO:0044304)	24	10.28	+	2.33	0.000565	0.00406
ionotropic glutamate receptor complex (GO:0008328)	16	6.86	+	2.33	0.00651	0.0358
excitatory synapse (GO:0060076)	22	9.43	+	2.33	0.000997	0.00677
synaptic membrane (GO:0097060)	132	56.81	+	2.32	1.16e-15	3.27e-14
cell cortex (GO:0005938)	94	40.9	+	2.3	3.43e-11	7.27e-10
intracellular protein-containing complex (GO:0140535)	207	90.24	+	2.29	1.74e-23	7.15e-22
endocytic vesicle (GO:0030139)	53	23.51	+	2.25	1.36e-06	1.67e-05
somatodendritic compartment (GO:0036477)	311	137.99	+	2.25	6.02e-34	3.12e-32
leading edge membrane (GO:0031256)	48	21.3	+	2.25	3.61e-06	4.11e-05
neurotransmitter receptor complex (GO:0098878)	16	7.1	+	2.25	0.00741	0.0389
spindle microtubule (GO:0005876)	19	8.45	+	2.25	0.00311	0.0186
focal adhesion (GO:0005925)	50	22.28	+	2.24	2.2e-06	2.64e-05
phagocytic vesicle (GO:0045335)	29	12.98	+	2.23	0.000409	0.00302
nuclear chromosome (GO:0000228)	61	27.3	+	2.23	2.31e-07	3.21e-06
nuclear lumen (GO:0031981)	1041	466.38	+	2.23	3.25e-132	9.15e-130
neuron projection (GO:0043005)	440	199.82	+	2.2	1.04e-46	8.23e-45
spindle (GO:0005819)	96	43.83	+	2.19	1.5e-10	2.89e-09
cell-substrate junction (GO:0030055)	52	23.75	+	2.19	2.61e-06	3e-05
extracellular exosome (GO:0070062)	23	10.53	+	2.18	0.00174	0.011
transferase complex (GO:1990234)	205	93.91	+	2.18	5.19e-21	2e-19
plasma membrane bounded cell projection cytoplasm (GO:0032838)	63	28.9	+	2.18	2.92e-07	4.01e-06
transcription regulator complex (GO:0005667)	112	51.55	+	2.17	7.09e-12	1.57e-10
cell body (GO:0044297)	225	103.71	+	2.17	8.16e-23	3.28e-21
cell junction (GO:0030054)	561	259.45	+	2.16	8.31e-59	8.18e-57
ruffle (GO:0001726)	45	21.06	+	2.14	2.36e-05	0.000236
neuronal cell body (GO:0043025)	197	92.2	+	2.14	2.08e-19	7.2e-18
mitochondrial outer membrane (GO:0005741)	43	20.2	+	2.13	4.31e-05	0.000404
condensed chromosome kinetochore (GO:0000777)	19	8.94	+	2.13	0.00627	0.0349
extrinsic component of membrane (GO:0019898)	87	41.02	+	2.12	5.14e-09	8.43e-08
actin filament (GO:0005884)	34	16.04	+	2.12	0.000233	0.00184
intracellular organelle lumen (GO:0070013)	1087	518.54	+	2.1	2.27e-123	4.97e-121
perinuclear region of cytoplasm (GO:0048471)	191	91.22	+	2.09	6.04e-18	1.89e-16
organelle lumen (GO:0043233)	1087	519.88	+	2.09	1.16e-122	2.29e-120
membrane-enclosed lumen (GO:0031974)	1087	519.88	+	2.09	1.16e-122	2.08e-120
Z disc (GO:0030018)	33	15.79	+	2.09	0.00035	0.0026
cytoplasmic vesicle membrane (GO:0030659)	110	52.65	+	2.09	7.6e-11	1.53e-09
perikaryon (GO:0043204)	50	24.12	+	2.07	1.95e-05	0.000199
vesicle membrane (GO:0012506)	116	56.08	+	2.07	4.21e-11	8.82e-10
intrinsic component of postsynaptic density membrane (GO:0099146)	20	9.67	+	2.07	0.00559	0.0312
extracellular vesicle (GO:1903561)	24	11.75	+	2.04	0.00299	0.018
spindle pole (GO:0000922)	38	18.61	+	2.04	0.000236	0.00186
microtubule (GO:0005874)	97	47.63	+	2.04	3.92e-09	6.53e-08
Golgi-associated vesicle (GO:0005798)	23	11.39	+	2.02	0.00412	0.0235
condensed chromosome, centromeric region (GO:0000779)	21	10.41	+	2.02	0.00698	0.0378
mitotic spindle (GO:0072686)	39	19.35	+	2.02	0.000207	0.00165
postsynaptic membrane (GO:0045211)	79	39.43	+	2	1.7e-07	2.41e-06
condensed chromosome (GO:0000793)	46	23.02	+	2	7.78e-05	0.000684
P-body (GO:0000932)	20	10.04	+	1.99	0.00967	0.0488
nuclear membrane (GO:0031965)	66	33.18	+	1.99	2.35e-06	2.74e-05
nuclear envelope (GO:0005635)	108	54.36	+	1.99	1.8e-09	3.06e-08
postsynaptic specialization membrane (GO:0099634)	36	18.12	+	1.99	0.000492	0.0036
actin cytoskeleton (GO:0015629)	120	60.49	+	1.98	1.86e-10	3.56e-09
protein kinase complex (GO:1902911)	25	12.61	+	1.98	0.00392	0.0227
extracellular organelle (GO:0043230)	24	12.12	+	1.98	0.00515	0.0289
ribonucleoprotein complex (GO:1990904)	251	126.97	+	1.98	1.36e-20	5.15e-19
early endosome membrane (GO:0031901)	28	14.2	+	1.97	0.00277	0.0171
extrinsic component of plasma membrane (GO:0019897)	46	23.39	+	1.97	9.31e-05	0.000808
nucleolus (GO:0005730)	209	107.01	+	1.95	8.28e-17	2.43e-15
transferase complex, transferring phosphorus-containing groups (GO:0061695)	60	30.73	+	1.95	1.32e-05	0.000137
I band (GO:0031674)	33	17.14	+	1.93	0.00131	0.00872
outer membrane (GO:0019867)	44	22.9	+	1.92	0.000262	0.00204
organelle outer membrane (GO:0031968)	44	22.9	+	1.92	0.000262	0.00203
nucleus (GO:0005634)	1585	824.88	+	1.92	2.85e-179	2.8e-176
early endosome (GO:0005769)	78	40.77	+	1.91	1.28e-06	1.6e-05
cytosol (GO:0005829)	935	489.03	+	1.91	1.3e-81	1.71e-79
extrinsic component of cytoplasmic side of plasma membrane (GO:0031234)	25	13.22	+	1.89	0.00726	0.0385
integral component of presynaptic membrane (GO:0099056)	28	14.82	+	1.89	0.00357	0.021
supramolecular complex (GO:0099080)	277	147.17	+	1.88	3e-20	1.12e-18
cytoplasmic side of membrane (GO:0098562)	49	26.08	+	1.88	0.000193	0.00155
protein-DNA complex (GO:0032993)	38	20.33	+	1.87	0.000959	0.00654
ubiquitin ligase complex (GO:0000151)	67	36	+	1.86	1.24e-05	0.000129
cytoplasmic side of plasma membrane (GO:0009898)	40	21.55	+	1.86	0.000884	0.00604
tight junction (GO:0070160)	29	15.67	+	1.85	0.00435	0.0248
actin-based cell projection (GO:0098858)	52	28.53	+	1.82	0.000244	0.00191
polymeric cytoskeletal fiber (GO:0099513)	147	81.55	+	1.8	6.51e-10	1.16e-08
anchoring junction (GO:0070161)	143	79.46	+	1.8	1.2e-09	2.09e-08
secretory vesicle (GO:0099503)	143	79.71	+	1.79	1.29e-09	2.22e-08
intrinsic component of presynaptic membrane (GO:0098889)	29	16.41	+	1.77	0.00767	0.04
plasma membrane bounded cell projection (GO:0120025)	522	295.57	+	1.77	6.48e-33	2.97e-31
cell projection (GO:0042995)	536	304.14	+	1.76	1.18e-33	5.82e-32
contractile fiber (GO:0043292)	51	29.02	+	1.76	0.000554	0.00401
protein-containing complex (GO:0032991)	1174	679.3	+	1.73	1.54e-84	2.33e-82
myofibril (GO:0030016)	48	27.79	+	1.73	0.00121	0.00807
supramolecular fiber (GO:0099512)	188	108.97	+	1.73	4.4e-11	9.13e-10
endosome membrane (GO:0010008)	72	41.87	+	1.72	6.29e-05	0.000563
apical junction complex (GO:0043296)	30	17.51	+	1.71	0.00975	0.049
supramolecular polymer (GO:0099081)	188	109.83	+	1.71	9.54e-11	1.88e-09
non-membrane-bounded organelle (GO:0043228)	934	547.19	+	1.71	2.04e-59	2.11e-57
intracellular non-membrane-bounded organelle (GO:0043232)	926	544.98	+	1.7	5.53e-58	5.19e-56
cullin-RING ubiquitin ligase complex (GO:0031461)	34	20.08	+	1.69	0.00795	0.0413
recycling endosome (GO:0055037)	36	21.43	+	1.68	0.00729	0.0384
endosome (GO:0005768)	174	103.58	+	1.68	1.53e-09	2.62e-08
sarcomere (GO:0030017)	41	24.49	+	1.67	0.00473	0.0268
intrinsic component of synaptic membrane (GO:0099240)	51	30.61	+	1.67	0.00146	0.00954
intracellular vesicle (GO:0097708)	379	227.62	+	1.67	1.72e-19	6.16e-18
cytoplasmic vesicle (GO:0031410)	376	226.76	+	1.66	3.99e-19	1.36e-17
cell-cell junction (GO:0005911)	103	62.2	+	1.66	6.97e-06	7.58e-05
cytoskeleton (GO:0005856)	426	257.74	+	1.65	1.57e-21	6.2e-20
microtubule cytoskeleton (GO:0015630)	253	153.79	+	1.65	1.45e-12	3.44e-11
cell projection membrane (GO:0031253)	67	40.77	+	1.64	0.00035	0.00259
vesicle (GO:0031982)	402	244.88	+	1.64	7.35e-20	2.68e-18
integral component of synaptic membrane (GO:0099699)	46	28.16	+	1.63	0.00342	0.0203
plasma membrane region (GO:0098590)	259	159.42	+	1.62	2.41e-12	5.66e-11
membrane raft (GO:0045121)	79	49.71	+	1.59	0.00029	0.00221
membrane microdomain (GO:0098857)	79	49.83	+	1.59	0.000297	0.00226
bounding membrane of organelle (GO:0098588)	291	183.78	+	1.58	1.06e-12	2.54e-11
intracellular membrane-bounded organelle (GO:0043231)	1955	1238.36	+	1.58	4.12e-158	1.35e-155
centrosome (GO:0005813)	116	74.57	+	1.56	2.15e-05	0.000218
membrane-bounded organelle (GO:0043227)	2058	1324.19	+	1.55	2.62e-170	1.72e-167
envelope (GO:0031975)	204	133.46	+	1.53	4.37e-08	6.77e-07
organelle envelope (GO:0031967)	204	133.46	+	1.53	4.37e-08	6.72e-07
intracellular organelle (GO:0043229)	2113	1413.09	+	1.5	7.32e-160	2.88e-157
microtubule organizing center (GO:0005815)	140	95.38	+	1.47	3.96e-05	0.000375
organelle (GO:0043226)	2211	1513.61	+	1.46	1.18e-167	5.8e-165
intracellular anatomical structure (GO:0005622)	2405	1675.11	+	1.44	5.69e-214	1.12e-210
cytoplasm (GO:0005737)	1864	1332.52	+	1.4	1.24e-87	2.04e-85
endomembrane system (GO:0012505)	632	474.82	+	1.33	6.45e-13	1.59e-11
organelle membrane (GO:0031090)	454	341.49	+	1.33	4.05e-09	6.7e-08
mitochondrion (GO:0005739)	256	195.66	+	1.31	5.4e-05	0.000494
membrane protein complex (GO:0098796)	184	145.7	+	1.26	0.00324	0.0193
Golgi apparatus (GO:0005794)	215	170.8	+	1.26	0.00143	0.00948
cellular anatomical entity (GO:0110165)	2504	2280.58	+	1.1	1.32e-41	8.65e-40
cellular_component (GO:0005575)	2523	2305.55	+	1.09	9.3e-43	6.78e-41
plasma membrane (GO:0005886)	642	729.26	-	0.88	0.000303	0.0023
membrane (GO:0016020)	1011	1155.72	-	0.87	7.81e-08	1.16e-06
cell periphery (GO:0071944)	674	783.37	-	0.86	8.8e-06	9.46e-05
side of membrane (GO:0098552)	65	89.99	-	0.72	0.00936	0.0475
integral component of plasma membrane (GO:0005887)	109	163.95	-	0.66	1.08e-05	0.000113
intrinsic component of plasma membrane (GO:0031226)	114	174.11	-	0.65	2.53e-06	2.93e-05
ribosomal subunit (GO:0044391)	35	59.14	-	0.59	0.00165	0.0105
large ribosomal subunit (GO:0015934)	22	39.06	-	0.56	0.00647	0.0358
cytosolic ribosome (GO:0022626)	26	47.87	-	0.54	0.00145	0.00952
cell surface (GO:0009986)	59	126.73	-	0.47	8.51e-11	1.69e-09
cytosolic large ribosomal subunit (GO:0022625)	14	31.22	-	0.45	0.00153	0.00997
intrinsic component of membrane (GO:0031224)	341	772.23	-	0.44	4.28e-80	4.96e-78
integral component of membrane (GO:0016021)	325	754.97	-	0.43	2.54e-81	3.12e-79
inner mitochondrial membrane protein complex (GO:0098800)	7	18.24	-	0.38	0.00651	0.0357
Unclassified (UNCLASSIFIED)	120	337.45	-	0.36	9.3e-43	6.54e-41
extracellular region (GO:0005576)	91	282.23	-	0.32	9.45e-40	6e-38
respirasome (GO:0070469)	4	13.35	-	0.3	0.00916	0.0473
extracellular space (GO:0005615)	64	215.98	-	0.3	5.81e-33	2.72e-31
basement membrane (GO:0005604)	4	13.96	-	0.29	0.00465	0.0264
collagen-containing extracellular matrix (GO:0062023)	7	29.63	-	0.24	3.06e-06	3.5e-05
external side of plasma membrane (GO:0009897)	15	63.55	-	0.24	2.7e-12	6.26e-11
endoplasmic reticulum lumen (GO:0005788)	2	10.28	-	0.19	0.00519	0.0291
extracellular matrix (GO:0031012)	9	49.96	-	0.18	1.13e-11	2.47e-10
external encapsulating structure (GO:0030312)	9	50.2	-	0.18	1.17e-11	2.51e-10
immunoglobulin complex (GO:0019814)	0	11.39	-	< 0.01	3.54e-05	0.000342
immunoglobulin complex, circulating (GO:0042571)	0	10.77	-	< 0.01	8.8e-05	0.000767
