# Supplementary material for: Neuronal activity regulates the nuclear proteome to promote activity-dependent transcription
Source: J Cell Biol. 2021 Oct 7;220(12):e202103087. doi: 10.1083/jcb.202103087 (PMC8504181; doi:10.1083/jcb.202103087)
Supplement: Table S3 — lists activity-dependent RNA-seq of PDCD4 WT- and S71A-transduced neurons. [file JCB_202103087_TableS3.xlsx]

## Sheet: AllGenes
Chromosome	Start	Stop	Strand	Gene Symbol	gene biotype	gene name	gene source	gene count baseMean	WT BIC vs TTX log2 Fold Change	WT BIC vs TTX lfcSE	WT BIC vs TTX stat	WT BIC vs TTX pvalue	WT BIC vs TTX padj	S71A BIC vs TTX log2 Fold Change	S71A BIC vs TTX lfcSE	S71A BIC vs TTX stat	S71A BIC vs TTX pvalue	S71A BIC vs TTX padj	CHX WT BIC vs TTX log2 Fold Change	CHX WT BIC vs TTX lfcSE	CHX WT BIC vs TTX stat	CHX WT BIC vs TTX pvalue	CHX WT BIC vs TTX padj	CHX S71A BIC vs TTX log2 Fold Change	CHX S71A BIC vs TTX lfcSE	CHX S71A BIC vs TTX stat	CHX S71A BIC vs TTX pvalue	CHX S71A BIC vs TTX padj	WTBIC Replicate1 DeSeq Normalized Count	WTTTX Replicate1 DeSeq Normalized Count	S71ABIC Replicate1 DeSeq Normalized Count	S71ATTX Replicate1 DeSeq Normalized Count	WTBICchx Replicate1 DeSeq Normalized Count	WTTTXchx Replicate1 DeSeq Normalized Count	S71ABICchx Replicate1 DeSeq Normalized Count	S71ATTXchx Replicate1 DeSeq Normalized Count	WTBIC Replicate2 DeSeq Normalized Count	WTTTX Replicate2 DeSeq Normalized Count	S71ABIC Replicate2 DeSeq Normalized Count	S71ATTX Replicate2 DeSeq Normalized Count	WTBICchx Replicate2 DeSeq Normalized Count	WTTTXchx Replicate2 DeSeq Normalized Count	S71ABICchx Replicate2 DeSeq Normalized Count	S71ATTXchx Replicate2 DeSeq Normalized Count	WTBIC Replicate3 DeSeq Normalized Count	WTTTX Replicate3 DeSeq Normalized Count	S71ABIC Replicate3 DeSeq Normalized Count	S71ATTX Replicate3 DeSeq Normalized Count	WTBICchx Replicate3 DeSeq Normalized Count
2	230660664	230662085	+	ENSRNOG00000000001	pseudogene	Arsj	ensembl	32.4656	0.135768	0.320837	0.42317	0.672171	0.916976	-0.129073	0.317294	-0.406793	0.68416	0.912018	-0.0487471	0.327185	-0.148989	0.881562	0.971489	0.421799	0.318085	1.32606	0.18482	0.530887	48.2867	38.5282	42.1997	52.0673	25.8111	33.054	30.3747	37.8689	23.824	28.286	19.3556	25.241	19.1809	28.8506	43.9802	26.463	36.3934	30.9865	39.1541	33.6066	31.4497
3	56861396	56902158	+	ENSRNOG00000000007	protein_coding	Gad1	ensembl	8318.49	0.0696381	0.0364594	1.91002	0.0561311	0.33118	0.0843733	0.0363934	2.31837	0.0204291	0.149874	0.195318	0.036157	5.40196	6.5917e-08	4.33932e-06	0.216694	0.0366878	5.90644	3.49571e-09	2.7653e-07	8160.45	8022.19	8433.9	7943.39	7723.46	6667.78	7649.2	6729.01	11132.6	10000.1	10883	9889.63	10260.8	9049.79	9677.52	8268.31	7837.04	7696.27	7755.31	7614.3	7572.51
3	82548959	82585532	+	ENSRNOG00000000008	protein_coding	Alx4	ensembl	2.52296	0.00602004	1.04562	0.00575737	0.995406	NA	0.200228	1.06846	0.187398	0.851349	NA	-1.00419	1.29507	-0.775397	0.438105	NA	-1.49074	1.28796	-1.15744	0.247091	NA	10.4971	4.16521	3.01426	4.16539	1.98547	2.27958	2.09481	2.91299	1.13448	1.01021	4.07487	0.970809	0	0	0	0.912516	0.957722	5.80997	0.93224	3.84076	0.982805
3	104749051	104765437	+	ENSRNOG00000000009	protein_coding	Tmco5b	ensembl	7.27062	-0.00722142	0.650924	-0.0110941	0.991148	NA	0.517242	0.630656	0.820164	0.412123	NA	-0.119494	0.642823	-0.185889	0.852532	NA	0.80494	0.642715	1.2524	0.210422	NA	8.39768	9.37171	10.0475	9.37212	13.8983	5.69896	7.33183	10.681	6.80686	5.05107	11.2059	3.88324	1.00952	10.2373	10.2932	2.73755	5.74633	6.77829	6.52568	6.72133	4.91402
19	20607507	20611317	+	ENSRNOG00000000010	protein_coding	Cbln1	ensembl	35.35	0.0364062	0.286893	0.126898	0.899021	0.977557	-0.434716	0.298254	-1.45754	0.144968	0.485083	0.103204	0.271181	0.380573	0.70352	0.910189	0.131606	0.299171	0.439903	0.660007	0.889508	28.3422	55.189	24.1141	32.2817	43.6802	36.4733	30.3747	32.0429	44.2446	38.3881	33.6177	44.6572	44.4189	43.7413	36.4942	29.2005	43.0975	21.3032	24.2382	33.6066	36.3638
3	147643250	147649505	+	ENSRNOG00000000012	protein_coding	Tcf15	ensembl	9.03441	-0.638366	0.572674	-1.11471	0.264975	NA	-3.20262	0.733717	-4.36492	1.27169e-05	0.000372401	-1.74674	0.627398	-2.78411	0.00536749	NA	-1.87805	0.617373	-3.042	0.00235014	NA	4.19884	12.4956	4.01901	15.6202	2.9782	18.2367	1.0474	14.565	7.94134	7.0715	1.01872	23.2994	5.0476	8.37599	3.743	10.0377	8.6195	12.5883	0.93224	15.363	2.94841
4	25435873	25446462	+	ENSRNOG00000000017	protein_coding	Steap1	ensembl	21.5691	0.283971	0.345643	0.821574	0.411319	0.794306	-0.198002	0.326636	-0.606185	0.544392	0.849015	-0.00039024	0.328708	-0.00118719	0.999053	0.999699	-0.0656584	0.342535	-0.191684	0.84799	NA	25.193	19.7847	21.0998	26.0337	21.8401	22.7958	23.0429	27.1879	17.0172	17.1736	19.3556	22.3286	12.1142	13.96	13.1005	12.7752	25.8585	18.3982	27.035	28.8057	29.4841
4	151987078	151988280	+	ENSRNOG00000000021	pseudogene	AABR07061902.1	ensembl	205.613	-0.296314	0.123157	-2.40599	0.0161289	0.154876	-0.11961	0.120376	-0.993635	0.320401	0.703107	-0.422739	0.114946	-3.67773	0.00023532	0.00519836	-0.0564522	0.118463	-0.47654	0.63369	0.879566	154.307	221.797	186.884	218.683	168.765	231.378	184.343	203.909	204.206	205.074	199.668	222.315	182.723	265.24	220.837	220.829	162.813	210.127	193.906	190.118	191.647
4	168903565	168933080	-	ENSRNOG00000000024	protein_coding	Hebp1	ensembl	514.42	0.155915	0.0748671	2.08256	0.0372914	0.26233	0.0145075	0.0734782	0.197439	0.843484	0.96816	0.134065	0.0730585	1.83504	0.0664997	0.307745	0.0318258	0.0744098	0.42771	0.668862	0.892751	507.01	452.966	518.453	527.963	470.555	429.702	516.371	498.122	603.542	543.495	588.818	580.544	518.893	481.154	543.671	508.271	541.113	485.132	528.58	510.821	519.904
13	49132667	49169919	-	ENSRNOG00000000033	protein_coding	Tmcc2	ensembl	1611	0.1574	0.0623887	2.52289	0.0116394	0.122778	-0.267972	0.0620211	-4.32065	1.55568e-05	0.000446248	0.245562	0.0636074	3.86059	0.000113112	0.00293157	-0.0905841	0.0625136	-1.44903	0.147329	0.475617	1512.63	1472.4	1363.45	1606.8	1517.89	1186.52	1370.01	1484.66	2120.34	1714.33	1791.92	2187.23	1847.42	1668.68	1616.98	1689.07	1605.14	1479.6	1444.97	1749.47	1673.72
13	49092306	49109051	+	ENSRNOG00000000034	protein_coding	Nuak2	ensembl	2800.22	0.245867	0.220792	1.11357	0.265465	0.68955	0.137774	0.220032	0.626157	0.531212	0.84107	0.0617258	0.207948	0.296833	0.766594	0.934189	0.179044	0.21525	0.831795	0.405525	0.747421	565.794	424.851	579.743	556.079	4794.9	4909.08	5115.53	4755.95	676.148	608.149	794.599	587.339	4391.41	4317.36	4556.17	4150.12	496.1	435.747	467.052	527.144	6191.67
13	49074644	49082730	+	ENSRNOG00000000036	protein_coding	Klhdc8a	ensembl	155.876	-0.106639	0.146132	-0.729745	0.465546	0.824223	-0.373898	0.140955	-2.65261	0.00798713	0.0775332	0.389581	0.140597	2.77091	0.00558997	0.0598354	-0.0180265	0.142177	-0.126789	0.899107	0.975868	109.17	135.369	137.651	183.277	152.881	107.14	133.02	155.36	158.827	185.879	160.957	189.308	179.695	138.669	149.72	163.34	155.151	133.629	140.768	195.879	181.819
13	72865719	72893188	-	ENSRNOG00000000040	protein_coding	RGD1304622	ensembl	54.598	0.343884	0.271921	1.26465	0.205997	0.624594	-0.0626598	0.25537	-0.245369	0.806171	0.954307	-0.226587	0.241448	-0.938449	0.348013	0.710489	0.108983	0.244955	0.44491	0.656385	0.888382	54.5849	34.3629	60.2852	51.026	48.6439	72.9467	62.8443	66.9988	17.0172	22.2247	33.6177	32.0367	25.238	34.4346	28.0725	28.288	70.8714	52.2897	53.1377	74.8948	95.332
14	2050483	2056090	+	ENSRNOG00000000041	protein_coding	Slc26a1	ensembl	59.0489	-0.148458	0.211914	-0.70056	0.483578	0.835549	0.00151895	0.203985	0.00744638	0.994059	0.999647	-0.0448431	0.199171	-0.225149	0.821864	0.951521	-0.0620245	0.204552	-0.303221	0.761721	0.931741	49.3364	58.3129	56.2662	54.15	58.5712	71.8069	58.6547	57.2889	69.2031	67.6844	65.1979	72.8107	62.5902	57.7013	62.6952	69.3512	39.2666	47.4481	58.7311	53.7706	59.9511
13	72918552	73056786	-	ENSRNOG00000000042	protein_coding	Xpr1	ensembl	1497.9	0.00110448	0.054705	0.0201897	0.983892	0.996042	0.00681474	0.0545358	0.124959	0.900556	0.980525	-0.0213904	0.0549477	-0.389286	0.697064	0.90768	0.0481874	0.0549484	0.876957	0.38051	0.729944	1643.85	1622.35	1597.56	1544.32	1428.54	1432.72	1543.87	1523.5	1343.22	1460.77	1359.99	1351.37	1329.54	1350.4	1391.46	1282.08	1697.08	1588.06	1648.2	1688.97	1568.56
14	2042411	2056763	-	ENSRNOG00000000043	protein_coding	Idua	ensembl	1139.8	-0.0901384	0.0970298	-0.928977	0.352901	0.755603	0.0423564	0.0970084	0.436626	0.662382	0.904433	0.0301109	0.0968267	0.310978	0.755818	0.931215	-0.0700861	0.0966575	-0.725097	0.468393	0.790333	1008.77	1161.05	1064.03	971.577	1050.31	1121.56	1194.04	1154.52	1104.98	1289.03	1074.75	997.992	1156.91	958.586	1165.94	1243.76	1254.62	1120.36	1260.39	1340.42	1162.66
14	2083712	2100006	-	ENSRNOG00000000044	protein_coding	Tmem175	ensembl	825.161	0.0890981	0.0581025	1.53346	0.125162	0.501126	0.0250247	0.0577068	0.433653	0.66454	0.905528	0.043044	0.0577483	0.745373	0.456046	0.787553	-0.0183093	0.0591772	-0.309398	0.757019	0.930643	892.254	813.256	873.131	871.607	783.266	727.187	761.463	762.233	921.196	886.968	908.695	875.67	835.883	856.212	810.359	825.827	886.85	839.54	837.152	826.723	769.536
3	82324354	82368358	-	ENSRNOG00000000047	protein_coding	Cd82	ensembl	944.843	-0.0327524	0.0741972	-0.441423	0.658907	0.911896	0.0592856	0.0730163	0.811951	0.41682	0.774709	-0.0210534	0.0754636	-0.278988	0.780254	0.937387	0.182627	0.0746571	2.44621	0.0144369	0.120993	951.037	964.245	1086.14	1043.43	964.936	951.726	854.682	860.304	807.748	865.754	953.519	901.881	733.921	788.274	890.834	746.438	1118.62	1109.7	1191.4	1157.99	888.455
14	2100106	2174319	+	ENSRNOG00000000048	protein_coding	Gak	ensembl	2525.48	0.0457787	0.0456093	1.00371	0.315516	0.731451	0.0463378	0.0453567	1.02163	0.306955	0.690785	0.0479952	0.0429173	1.11832	0.263431	0.634064	-0.0300151	0.044961	-0.667581	0.504401	0.81212	2464.72	2290.86	2484.76	2481.53	2565.22	2532.62	2502.25	2644.03	2534.42	2502.3	2531.51	2445.47	2659.08	2528.62	2539.62	2599.76	2449.85	2421.79	2450.86	2304.45	2710.58
13	91054974	91093714	+	ENSRNOG00000000053	protein_coding	Crp	ensembl	0.427572	1.39546	2.84177	0.491054	0.623388	NA	-0.970051	2.94798	-0.329056	0.742113	NA	-0.904135	2.69342	-0.335683	0.73711	NA	1.77311	2.90306	0.610773	0.54135	NA	2.09942	1.0413	0	0	0	1.13979	1.0474	0	1.13448	0	0	0.970809	0	0	0.93575	0	0	0	0	0	0.982805
16	19866022	19872775	-	ENSRNOG00000000054	protein_coding	Abhd8	ensembl	2049.14	-0.045266	0.0601194	-0.752935	0.451489	0.818542	-0.192817	0.0597581	-3.22663	0.00125258	0.0181884	0.0193181	0.0626749	0.308227	0.75791	0.931621	-0.171177	0.0605445	-2.8273	0.00469427	0.0559895	1721.52	2005.55	1836.69	2028.54	1610.21	1506.8	1523.97	1837.13	2518.54	2432.6	2426.58	2738.65	2153.31	2235.46	1965.07	2173.61	2126.14	2086.75	1957.7	2346.7	1983.3
14	2194933	2226599	+	ENSRNOG00000000060	protein_coding	Cplx1	ensembl	3059.86	0.0845086	0.0457874	1.84567	0.0649399	0.359446	0.0113956	0.0456179	0.249805	0.802738	0.953107	0.0948067	0.0463193	2.04681	0.0406768	0.23104	0.0689781	0.0464568	1.48478	0.137603	0.462281	3066.2	2950.01	2961.01	2884.53	2707.18	2434.6	2627.94	2472.16	4048.95	3458.97	3858.9	3892.94	3491.93	3265.71	3153.48	3053.28	3047.47	3116.08	3067.07	3040.92	2820.65
14	2247808	2297156	-	ENSRNOG00000000062	protein_coding	Pcgf3	ensembl	480.371	-0.0545104	0.0797444	-0.683564	0.49425	0.842109	0.0877507	0.0791643	1.10846	0.267662	0.654549	0.112806	0.084402	1.33654	0.181374	0.533028	0.243425	0.0876689	2.77664	0.0054924	0.0629624	587.838	572.716	585.771	561.286	358.377	340.798	380.208	335.965	587.659	574.812	636.698	581.515	451.255	375.058	402.372	324.856	553.563	646.843	595.701	567.472	376.414
14	2325308	2326437	+	ENSRNOG00000000064	protein_coding	Atp5i	ensembl	1041.22	0.0648449	0.0621931	1.04264	0.297116	0.716546	0.0126447	0.0616385	0.205143	0.837461	0.966011	-0.00447228	0.0629608	-0.0710328	0.943372	0.98708	0.0911953	0.0632557	1.44169	0.149389	0.479249	1165.18	1142.31	1228.81	1119.45	972.878	1087.36	947.901	951.578	1083.43	1073.86	1067.62	1113.52	1017.6	924.151	990.023	878.753	1123.41	1009.97	1073.01	1103.26	975.925
14	2328750	2371884	-	ENSRNOG00000000065	protein_coding	Pde6b	ensembl	3.82262	0.516276	0.926879	0.557005	0.577524	NA	1.13057	1.04197	1.08504	0.277906	NA	1.35736	0.920431	1.47471	0.140292	NA	0.362212	0.999224	0.362493	0.716983	NA	5.24855	5.20651	4.01901	5.20673	3.97093	3.41938	1.0474	6.79698	7.94134	1.01021	5.09358	0	8.07616	0.930666	3.743	0	2.87317	5.80997	2.79672	0.960189	6.87963
13	100715260	100740729	-	ENSRNOG00000000066	protein_coding	Fbxo28	ensembl	480.235	0.0176306	0.0842991	0.209143	0.834337	0.963232	-0.101923	0.0837516	-1.21697	0.223616	0.603112	0.0216373	0.0796826	0.271543	0.785973	0.939006	-0.00934345	0.0815625	-0.114556	0.908797	0.978232	453.475	473.792	401.901	475.895	544.018	488.971	517.418	542.788	444.715	385.902	426.842	456.28	504.76	489.53	457.582	469.033	466.41	489.974	468.917	460.891	504.179
13	110033550	110077947	-	ENSRNOG00000000068	protein_coding	Ppp2r5a	ensembl	1078.98	0.0204482	0.0578208	0.353649	0.723602	0.9344	0.0359589	0.0568154	0.632906	0.526795	0.838841	0.0445826	0.0539927	0.825716	0.408965	0.75705	-0.0202695	0.0557553	-0.363543	0.716199	0.91608	1024.52	980.906	1034.9	1037.18	1191.28	1075.96	1123.87	1155.49	1030.11	1067.8	1105.31	1062.06	1134.7	1180.08	1247.35	1191.75	972.088	938.31	1048.77	1012.04	1058.48
14	2613406	2633951	+	ENSRNOG00000000073	protein_coding	Tmed5	ensembl	402.702	0.070784	0.0862547	0.820639	0.411852	0.79453	0.146619	0.0854924	1.715	0.086346	0.367023	-0.0733364	0.0838929	-0.874167	0.382028	0.737071	0.0984324	0.0860463	1.14395	0.252646	0.60715	446.127	432.14	440.082	407.167	358.377	393.228	408.488	403.935	376.646	355.595	376.925	348.52	383.618	359.237	391.143	343.106	447.256	422.191	490.358	425.364	375.431
14	2658267	2700978	-	ENSRNOG00000000075	protein_coding	Mtf2	ensembl	281.657	-0.626512	0.111646	-5.61158	2.00484e-08	1.46558e-06	-0.471996	0.110133	-4.28571	1.82159e-05	0.000507981	-0.394655	0.102459	-3.85182	0.000117244	0.00300306	-0.303916	0.108034	-2.81315	0.00490587	0.0579065	224.638	303.019	206.979	315.528	239.249	354.475	240.903	296.154	197.399	373.779	219.024	338.812	305.885	385.296	287.275	331.243	201.122	291.467	237.721	270.773	262.409
14	13192347	13274979	+	ENSRNOG00000000081	protein_coding	Antxr2	ensembl	228.376	-0.0655289	0.12103	-0.541426	0.588214	0.887773	-0.0210259	0.120392	-0.174645	0.861359	0.970591	-0.0573038	0.115311	-0.49695	0.619224	0.87515	0.0898769	0.118737	0.75694	0.449086	0.777414	244.582	248.871	217.027	216.6	271.016	239.356	237.761	236.923	170.172	211.135	208.837	194.162	184.742	198.232	231.13	198.928	249.008	232.399	235.857	262.132	216.217
2	104854572	104914174	+	ENSRNOG00000000082	protein_coding	Hltf	ensembl	657.816	-0.0657424	0.0700286	-0.938793	0.347837	0.751301	0.0625015	0.0694332	0.900168	0.368031	0.738959	-0.121775	0.0676319	-1.80055	0.071774	0.321311	0.207021	0.0700954	2.95342	0.0031427	0.041986	709.604	703.92	702.323	687.289	632.371	722.628	743.657	661.249	599.004	659.67	670.316	623.259	629.941	646.813	646.603	589.485	661.786	698.164	689.858	665.411	580.838
2	198999946	199038703	-	ENSRNOG00000000095	protein_coding	Gpr89b	ensembl	719.898	0.0937847	0.0687133	1.36487	0.172294	0.57717	-0.0655066	0.0681352	-0.96142	0.336341	0.716505	0.0578762	0.0667039	0.867658	0.385582	0.738386	0.0614241	0.0689997	0.890207	0.373355	0.724067	794.631	691.424	701.318	764.349	738.593	662.219	712.235	651.539	768.041	704.119	762	773.735	703.635	679.386	752.343	725.45	729.784	750.454	715.028	741.266	706.637
2	198965685	198999324	+	ENSRNOG00000000096	protein_coding	Pdzk1	ensembl	4.85479	-0.519201	0.765019	-0.678677	0.497343	NA	0.786717	0.699292	1.12502	0.260581	NA	-0.0950656	0.686514	-0.138476	0.889864	NA	0.171309	0.756804	0.226358	0.820923	NA	2.09942	7.28911	11.0523	3.12404	5.9564	6.83875	4.18962	4.85499	3.40343	5.05107	5.09358	5.82485	4.03808	5.58399	1.8715	4.56258	4.78861	2.90498	6.52568	3.84076	4.91402
2	198852500	198919996	+	ENSRNOG00000000098	protein_coding	Rnf115	ensembl	1482.54	0.0420674	0.0519544	0.809698	0.418114	0.797939	0.0543779	0.0515394	1.05507	0.291391	0.677632	0.0445924	0.0498184	0.895099	0.370734	0.727941	0.03556	0.0519705	0.684235	0.493827	0.805822	1638.6	1547.37	1585.5	1492.25	1435.49	1444.12	1549.11	1421.54	1481.63	1444.61	1513.81	1524.17	1488.03	1440.67	1457.9	1400.71	1487.34	1482.51	1567.1	1476.77	1465.36
17	10676943	10686135	+	ENSRNOG00000000104	protein_coding	Thoc3	ensembl	471.015	-0.186433	0.0788	-2.3659	0.0179863	0.165579	-0.0807739	0.0782474	-1.03229	0.301937	0.686206	-0.167246	0.0744281	-2.24708	0.0246351	0.169992	-0.0860889	0.0775439	-1.1102	0.266915	0.621013	413.586	475.875	447.115	487.35	431.839	498.089	435.72	504.919	443.581	480.862	441.104	465.988	478.513	506.282	457.582	489.109	452.045	532.58	453.069	465.692	452.09
17	10756285	10818836	-	ENSRNOG00000000105	protein_coding	Cplx2	ensembl	7772.43	0.046923	0.0623829	0.752177	0.451944	0.818542	0.00292315	0.0623559	0.0468784	0.96261	0.993466	0.196336	0.0617011	3.18205	0.00146235	0.0217307	0.0987903	0.0625573	1.5792	0.114291	0.419605	7652.39	7493.21	7937.55	7384.19	7062.3	5949.71	6673.02	6072.62	10905.7	9733.41	10468.3	10413.9	9107.89	8478.36	8587.38	8220.86	7094.8	7382.53	6460.42	6988.26	7052.61
16	41222238	41234096	-	ENSRNOG00000000108	protein_coding	Aga	ensembl	490.536	-0.099377	0.0869991	-1.14228	0.253339	0.676749	0.0744475	0.0855771	0.869947	0.384329	0.750834	0.0329161	0.0839954	0.391881	0.695147	0.906796	0.124892	0.0860162	1.45196	0.146514	0.4747	461.872	483.164	536.538	524.839	524.163	517.466	496.47	502.006	513.918	519.25	577.612	496.083	484.57	520.242	597.008	480.896	420.44	488.037	443.746	454.17	458.97
16	55152748	55159353	+	ENSRNOG00000000109	protein_coding	Fgf20	ensembl	0.0891346	1.01607	6.00577	0.169182	0.865654	NA	0.953458	6.00577	0.158757	0.87386	NA	0.00962598	6.00582	0.00160277	0.998721	NA	0.026789	6.00577	0.00446054	0.996441	NA	0	0	1.00475	0	0	0	0	0	1.13448	0	0	0	0	0	0	0	0	0	0	0	0
16	80826681	80831792	+	ENSRNOG00000000111	protein_coding	Coprs	ensembl	341.093	0.0303027	0.0942992	0.321346	0.747948	0.942613	-0.125553	0.0928789	-1.3518	0.17644	0.539217	-0.0833891	0.0945713	-0.881759	0.377907	0.734394	-0.0290126	0.0941842	-0.308041	0.758051	0.930663	344.305	355.084	330.564	372.802	301.791	298.625	341.454	344.704	387.991	317.207	359.607	387.353	324.056	373.197	348.099	322.118	322.752	357.313	337.471	361.031	318.429
16	80839374	80850341	-	ENSRNOG00000000112	protein_coding	Champ1	ensembl	1083.76	-0.21947	0.0524393	-4.18522	2.8489e-05	0.000979927	-0.11699	0.0522774	-2.23786	0.0252299	0.172887	-0.188637	0.0500291	-3.77054	0.000162897	0.00386432	-0.0657996	0.0516245	-1.27458	0.202457	0.554208	1027.67	1203.74	1036.91	1129.86	1062.22	1202.48	1114.44	1148.69	930.271	1093.05	954.538	1048.47	944.911	1114.94	1045.23	1082.24	1059.24	1218.16	1047.84	1117.66	1027.03
18	69706522	69723870	-	ENSRNOG00000000113	protein_coding	Elac1	ensembl	193.584	0.0409938	0.128682	0.318567	0.750055	0.943727	-0.121553	0.12793	-0.950152	0.342035	0.720577	0.0884559	0.120908	0.731595	0.464416	0.793061	-0.110363	0.12499	-0.882973	0.377251	0.727209	173.202	168.691	152.723	164.533	206.488	175.528	187.485	208.764	226.895	215.176	206.799	235.907	199.885	207.538	210.544	211.704	167.601	166.552	169.668	175.715	213.269
5	151886035	151898023	-	ENSRNOG00000000121	protein_coding	Pigv	ensembl	178.394	0.100401	0.127653	0.786519	0.431564	0.807038	0.00665812	0.1267	0.0525504	0.95809	0.992701	-0.180599	0.12083	-1.49466	0.135003	0.460002	-0.18204	0.123974	-1.46838	0.142002	0.46902	177.401	160.36	176.837	204.104	162.808	222.259	182.248	203.909	175.844	174.767	158.92	163.096	185.752	196.37	170.306	195.278	178.136	160.742	174.329	143.068	174.939
5	147185474	147204051	+	ENSRNOG00000000122	protein_coding	Ak2	ensembl	355.264	-0.122616	0.095763	-1.28041	0.2004	0.617421	0.199006	0.0943252	2.10979	0.0348767	0.212333	-0.081059	0.0934574	-0.867337	0.385758	0.738386	-0.00281915	0.0981221	-0.0287311	0.977079	0.992621	405.188	391.529	430.035	391.546	315.689	349.916	313.174	315.574	273.409	338.422	315.802	279.593	288.723	295.021	282.596	286.53	399.37	439.621	507.139	419.603	379.363
5	147246037	147270958	+	ENSRNOG00000000123	protein_coding	Rnf19b	ensembl	3036.28	0.258483	0.0919182	2.8121	0.0049219	0.0661295	0.490967	0.091758	5.35068	8.76255e-08	4.00366e-06	0.214273	0.0900841	2.37859	0.0173791	0.134123	0.208544	0.0916189	2.27622	0.0228331	0.164854	3338.08	2983.33	3906.48	2666.89	3408.05	3046.66	3213.44	2938.24	2602.49	1794.14	2625.23	1886.28	3165.85	2598.42	2931.7	2482.04	3468.87	3206.13	4069.23	2990.03	3647.19
5	147850275	147886616	-	ENSRNOG00000000127	protein_coding	Kpna6	ensembl	2058.96	-0.0717273	0.0448984	-1.59755	0.110144	0.471502	-0.0220865	0.0448119	-0.492872	0.622103	0.885378	-0.125688	0.0427377	-2.94091	0.00327251	0.0404943	-0.0270797	0.0443695	-0.610324	0.541648	0.832238	2050.08	2078.44	1917.07	2073.32	2006.31	2134.83	2051.87	2103.18	1908.19	2020.43	1916.21	1933.85	1957.46	2147.05	1952.91	2033.09	2037.07	2201.98	2097.54	2015.44	2031.46
5	58359498	58383071	+	ENSRNOG00000000129	protein_coding	RGD1559864	ensembl	1276.5	0.0867727	0.0645155	1.34499	0.178628	0.586102	-0.145846	0.0643416	-2.26674	0.023406	0.164076	0.22812	0.0636129	3.58606	0.000335713	0.00693878	-0.025764	0.0652187	-0.395039	0.692814	0.905643	1239.71	1185	1212.74	1212.13	1218.08	1000.74	1137.48	1085.58	1677.89	1440.57	1485.29	1697.94	1494.09	1298.28	1281.98	1377.9	1255.57	1281.1	1088.86	1286.65	1295.34
5	58393233	58401871	+	ENSRNOG00000000130	protein_coding	Dnajb5	ensembl	3600.76	0.155096	0.050028	3.10018	0.00193401	0.0333293	0.0801497	0.0500948	1.59996	0.109607	0.418811	0.1742	0.0485661	3.58686	0.000334685	0.00692841	-0.0793966	0.05015	-1.58318	0.11338	0.417622	4196.74	3594.57	3730.65	3503.09	3919.31	3525.38	3404.07	3435.39	3961.59	3373.11	3514.57	3421.13	3853.34	3324.34	3551.17	3636.38	3714.04	3686.42	3687.01	3418.27	3739.57
17	9429175	9441527	-	ENSRNOG00000000133	protein_coding	Txndc15	ensembl	1177.52	0.0214998	0.054817	0.392211	0.694902	0.925604	0.0295122	0.0542451	0.544053	0.586405	0.872366	-0.0686326	0.0531106	-1.29226	0.196268	0.553925	0.0883607	0.0554721	1.59289	0.111186	0.412966	1236.56	1258.93	1323.26	1214.21	1082.08	1156.89	1156.33	1054.5	1153.76	1070.83	1172.54	1181.47	1029.71	1097.25	1056.46	1049.39	1325.49	1335.32	1294.88	1316.42	1170.52
17	28104589	28191437	-	ENSRNOG00000000137	protein_coding	Ly86	ensembl	3.73877	1.69892	1.03902	1.63512	0.102023	NA	0.638633	0.878367	0.727068	0.467184	NA	0.434325	1.09218	0.397668	0.690875	NA	1.77044	1.01576	1.74297	0.0813386	NA	5.24855	3.1239	4.01901	6.24808	2.9782	2.27958	2.09481	0.970998	1.13448	0	8.14973	3.88324	0	0.930666	6.55025	3.65006	10.5349	1.93666	8.39016	2.88057	3.93122
5	127160495	127233079	+	ENSRNOG00000000138	protein_coding	Glis1	ensembl	50.5975	0.0233035	0.269864	0.0863528	0.931186	0.984637	0.129133	0.283576	0.455373	0.648841	0.898957	0.115809	0.222918	0.519516	0.603401	0.870455	-0.424878	0.22827	-1.86129	0.0627026	0.302847	26.2428	32.2803	25.1188	14.5789	60.5567	74.0865	49.228	78.6508	38.5722	38.3881	30.5615	31.0659	70.6664	55.8399	56.145	86.689	40.2243	31.9548	32.6284	35.527	93.3664
17	83221827	83610273	+	ENSRNOG00000000142	protein_coding	Plxdc2	ensembl	913.121	0.00956109	0.0759462	0.125893	0.899817	0.977924	-0.0215796	0.0753706	-0.286314	0.774638	0.944533	0.0656479	0.0735302	0.892802	0.371963	0.729194	-0.0110018	0.0764427	-0.143922	0.885562	0.971937	870.21	924.676	1000.73	911.178	914.307	852.564	860.967	803.015	1042.58	963.744	1008.53	1001.87	906.549	895.3	790.709	885.14	925.159	926.69	855.796	993.796	903.197
5	135074297	135142489	+	ENSRNOG00000000145	protein_coding	Pik3r3	ensembl	503.462	-0.0645808	0.0778817	-0.829216	0.406982	0.792376	0.0646392	0.0778545	0.830257	0.406394	0.766503	-0.0171937	0.0750762	-0.229016	0.818856	0.949943	0.155769	0.0787292	1.97854	0.0478674	0.259642	586.788	598.748	578.738	560.245	564.865	560.778	577.12	515.6	412.95	437.423	404.431	395.119	411.884	454.165	399.565	381.432	544.944	578.092	574.26	533.865	510.076
17	84986991	85141211	-	ENSRNOG00000000150	protein_coding	Dnajc1	ensembl	347.465	-0.0193834	0.100525	-0.192823	0.847098	0.96691	0.083739	0.0993293	0.843044	0.399204	0.762789	-0.11177	0.091472	-1.22191	0.221743	0.589658	0.0408964	0.0951464	0.429826	0.667322	0.892285	326.46	307.184	343.626	317.611	345.471	413.744	430.483	376.747	266.602	300.034	287.278	300.951	362.418	346.208	317.219	352.231	328.499	325.358	339.335	294.778	393.122
5	152966591	152987212	-	ENSRNOG00000000151	protein_coding	Ldlrap1	ensembl	17.0722	-0.00879099	0.385534	-0.0228021	0.981808	0.995813	0.0129742	0.379697	0.0341697	0.972742	0.995742	-0.0310522	0.390942	-0.0794292	0.936691	NA	0.767992	0.377849	2.03254	0.0420995	NA	19.9445	18.7434	22.1046	23.951	16.8765	11.3979	25.1377	16.507	15.8827	14.143	17.3182	8.73728	11.1047	14.8907	23.3937	9.12516	15.3235	18.3982	13.0514	20.164	16.7077
15	57755189	57805185	-	ENSRNOG00000000155	protein_coding	Cog3	ensembl	676.316	-0.073787	0.0704564	-1.04727	0.294974	0.714509	-0.0182524	0.0700173	-0.260684	0.794336	0.951178	-0.0738868	0.0688825	-1.07265	0.283428	0.653725	-0.0434097	0.0673267	-0.644762	0.519081	0.820877	572.092	567.509	553.619	539.418	684.986	783.037	688.145	675.814	653.459	695.027	647.904	652.384	810.645	760.354	733.628	766.513	580.379	638.128	617.143	650.048	696.808
5	171472273	171620948	+	ENSRNOG00000000156	protein_coding	Megf6	ensembl	37.4047	0.529081	0.259373	2.03984	0.041366	0.277207	0.284403	0.256114	1.11045	0.266804	0.653591	0.544619	0.283019	1.92432	0.0543142	0.274933	0.261016	0.271564	0.961159	0.336472	0.693999	80.8277	54.1477	73.347	60.3981	56.5858	36.4733	60.7495	35.9269	27.2275	22.2247	25.4679	20.387	17.1618	13.0293	23.3937	19.1628	46.9284	30.0182	43.8153	36.4872	28.5013
18	40721800	40732127	-	ENSRNOG00000000157	protein_coding	Atg12	ensembl	1506.78	-0.15827	0.0539051	-2.93608	0.00332391	0.0497151	-0.105811	0.0532728	-1.98622	0.0470093	0.255087	-0.0300759	0.0512619	-0.586711	0.557398	0.844208	0.00761554	0.0528811	0.144013	0.885491	0.971937	1514.73	1565.08	1498.09	1575.56	1524.84	1559.24	1607.77	1533.21	1243.39	1497.14	1377.3	1567.86	1505.19	1569.1	1531.82	1552.19	1340.81	1510.59	1428.19	1486.37	1548.9
18	40701984	40716687	-	ENSRNOG00000000158	protein_coding	Cdo1	ensembl	1285.95	0.110081	0.0880367	1.25039	0.211155	0.631161	0.244857	0.0876068	2.79496	0.00519064	0.0555524	-0.0021961	0.0881941	-0.0249007	0.980134	0.995806	0.157422	0.0887439	1.77389	0.0760817	0.337858	1251.25	1389.1	1429.76	1147.56	1082.08	1062.29	1099.78	1051.59	1328.47	1033.45	1349.8	1148.47	1175.08	1213.59	1256.71	1050.31	1642.49	1485.41	1821.6	1595.83	1405.41
X	84666900	84821776	-	ENSRNOG00000000161	protein_coding	Chm	ensembl	552.633	0.0105629	0.0786168	0.134359	0.893118	0.976571	-0.100647	0.078428	-1.28331	0.199385	0.572324	0.111085	0.0722533	1.53743	0.124187	0.439293	-0.0303576	0.0751946	-0.403721	0.686418	0.902844	494.413	516.486	440.082	461.317	645.276	552.799	565.599	580.657	542.28	521.271	526.677	551.419	652.15	604.002	642.86	611.386	498.973	486.1	472.646	529.064	573.958
X	124722628	124766045	-	ENSRNOG00000000164	protein_coding	Lamp2	ensembl	4410.87	0.047104	0.0379876	1.23998	0.214982	0.635875	0.158391	0.0377279	4.19824	2.69e-05	0.00071735	-0.0545825	0.0364423	-1.49778	0.134191	0.458065	0.167314	0.0380176	4.40096	1.07772e-05	0.000370967	4526.35	4424.49	5072	4449.67	4196.28	4385.92	4564.59	4256.85	4519.76	4543.94	4969.3	4400.68	4171.34	4335.04	4628.22	4052.48	4686.13	4334.23	4654.67	4311.25	3957.75
X	23092159	23144325	-	ENSRNOG00000000165	protein_coding	Pfkfb1	ensembl	3.67104	0.790552	0.910624	0.868143	0.385316	NA	0.755239	0.877024	0.861138	0.389162	NA	0.364898	0.781307	0.467035	0.640474	NA	-0.722621	0.865588	-0.834832	0.403812	NA	4.19884	2.0826	6.02852	2.08269	2.9782	6.83875	1.0474	3.88399	1.13448	1.01021	2.03743	0.970809	5.0476	2.792	3.743	5.4751	6.70405	3.87331	4.6612	4.80095	7.86244
X	23146085	23166676	+	ENSRNOG00000000166	protein_coding	Apex2	ensembl	123.764	0.188765	0.152474	1.23802	0.21571	0.636643	0.272953	0.151028	1.8073	0.070716	0.326509	0.282305	0.147646	1.91204	0.0558716	0.279443	0.147993	0.152269	0.97192	0.33109	0.68956	132.263	116.626	156.742	113.507	146.924	103.721	121.499	123.317	106.641	119.205	125.302	119.409	130.228	126.571	128.198	103.114	153.235	109.421	125.852	103.7	150.369
3	114711562	114728411	-	ENSRNOG00000000168	protein_coding	Gatm	ensembl	2921.68	-0.0173495	0.0553133	-0.313659	0.75378	0.944448	0.118128	0.0552028	2.13989	0.032364	0.203028	-0.0148285	0.0539404	-0.274906	0.783389	0.938697	0.187109	0.0552419	3.38708	0.000706417	0.0133091	2914	3185.34	3386.02	3123	3031.81	2964.6	3299.33	3016.89	3920.75	3810.53	3945.49	3480.35	3426.31	3706.84	3873.07	3281.41	2031.33	1987.98	1939.06	1875.25	1936.13
3	114747410	114760410	+	ENSRNOG00000000169	protein_coding	Spata5l1	ensembl	204.044	-0.102491	0.155359	-0.659702	0.509445	0.849721	0.0747949	0.151782	0.492778	0.622169	0.885378	-0.464988	0.127523	-3.64629	0.000266053	0.00578983	-0.327771	0.132847	-2.46728	0.0136144	0.116215	141.711	147.865	153.727	121.838	243.22	321.421	258.709	278.676	91.8927	105.062	101.872	135.913	232.19	323.872	239.552	317.556	128.335	136.534	154.752	129.626	225.062
3	114805922	114828155	-	ENSRNOG00000000170	protein_coding	Slc30a4	ensembl	1637.03	0.0948731	0.0510498	1.85844	0.0631064	0.354557	0.0803743	0.050695	1.58545	0.112865	0.426933	0.00904937	0.0515307	0.175611	0.860599	0.963163	0.109034	0.0523485	2.08284	0.0372656	0.220956	1954.56	1748.35	1807.55	1773.41	1471.23	1384.85	1529.21	1369.11	1799.28	1636.55	1856.1	1791.14	1448.66	1480.69	1518.72	1426.26	1834.04	1847.57	1945.59	1740.82	1437.84
3	114900343	114939371	+	ENSRNOG00000000172	protein_coding	Sqrdl	ensembl	278.127	-0.0743256	0.124201	-0.598432	0.549552	0.869941	-0.242661	0.120904	-2.00705	0.0447446	0.248273	-0.101293	0.126038	-0.803676	0.421584	0.764227	0.0508037	0.124482	0.408122	0.683184	0.901179	306.515	260.325	341.616	416.539	257.118	280.389	264.993	287.415	231.433	302.054	288.297	283.476	182.723	213.122	250.781	248.204	294.978	307.928	272.214	372.554	229.976
7	13039781	13055633	+	ENSRNOG00000000175	protein_coding	Mier2	ensembl	511.689	-0.220241	0.080653	-2.73073	0.00631944	0.0793401	-0.118816	0.0807695	-1.47105	0.141278	0.478211	-0.0104462	0.0734389	-0.142244	0.886887	0.97282	-0.23021	0.0771299	-2.98471	0.00283849	0.0388964	392.592	515.444	418.982	433.2	579.756	557.358	489.138	559.295	458.329	526.322	419.711	469.872	579.465	559.33	529.634	625.073	458.749	483.196	453.069	500.259	546.439
7	13062196	13070281	+	ENSRNOG00000000177	protein_coding	Ppap2c	ensembl	38.1238	0.200321	0.313214	0.639567	0.522454	0.856913	0.111535	0.292525	0.381285	0.702992	0.917145	0.132936	0.295043	0.450565	0.652303	0.890894	0.26486	0.303926	0.871462	0.383502	0.731508	50.3861	23.9499	50.2377	42.6952	54.6003	41.0325	45.0384	45.6369	24.9585	37.3779	40.7487	36.8907	34.3237	26.0586	26.201	22.8129	33.5203	30.0182	50.341	50.89	24.5701
7	119659324	119689939	-	ENSRNOG00000000184	protein_coding	Tmprss6	ensembl	0.754819	0.715907	1.94207	0.36863	0.712403	NA	-0.00826704	2.1804	-0.00379153	0.996975	NA	0.103425	1.75542	0.0589177	0.953018	NA	1.85378	1.97862	0.936907	0.348807	NA	2.09942	1.0413	1.00475	0	0.992733	1.13979	1.0474	0	1.13448	0	0	0.970809	1.00952	0	0	0.912516	0	0.968328	0	0	0.982805
7	119626637	119631426	+	ENSRNOG00000000185	protein_coding	Mpst	ensembl	747.64	-0.0367764	0.0668266	-0.550325	0.582096	0.883658	-0.0124783	0.0654463	-0.190664	0.848789	0.969088	-0.0763218	0.0669461	-1.14005	0.254266	0.625554	0.0788578	0.0663546	1.18843	0.234664	0.587541	738.996	774.728	770.646	834.119	728.666	719.209	776.127	765.146	718.124	762.712	765.056	794.122	683.445	803.164	745.793	692.6	724.995	703.006	801.726	733.585	749.88
7	119616324	119623073	-	ENSRNOG00000000186	protein_coding	Tst	ensembl	2146.43	0.00313915	0.0475612	0.0660024	0.947376	0.988298	0.0920424	0.0476243	1.93268	0.0532761	0.275961	-0.115799	0.0483135	-2.39682	0.016538	0.129684	0.0857579	0.0481014	1.78286	0.0746096	0.334587	2537.15	2542.86	2420.45	2268.05	2173.09	2256.79	2338.85	2154.64	2079.5	2067.91	1898.89	1875.6	1759.59	2013.03	1822.84	1739.26	2260.22	2250.39	2444.33	2194.03	2086.49
7	119554354	119568777	+	ENSRNOG00000000187	protein_coding	Csf2rb	ensembl	11.5028	0.652529	0.666337	0.979277	0.327443	NA	0.86603	0.525339	1.64852	0.0992468	0.39724	-0.535195	0.640242	-0.835926	0.403197	NA	0.728345	0.557725	1.30592	0.191579	NA	6.29826	3.1239	27.1284	8.33077	0.992733	6.83875	5.23702	8.73898	3.40343	2.02043	19.3556	10.6789	2.01904	5.58399	16.8435	9.12516	14.3658	10.6516	23.306	25.9251	14.7421
7	122818975	122861297	+	ENSRNOG00000000190	protein_coding	Ep300	ensembl	639.69	-0.270318	0.0772391	-3.49975	0.000465692	0.01066	-0.0916472	0.077018	-1.18994	0.234068	0.616957	-0.0713559	0.0727554	-0.980765	0.326709	0.693446	-0.076189	0.0744755	-1.02301	0.306304	0.665829	498.612	599.79	571.705	535.252	664.138	707.811	653.581	733.103	555.894	684.925	577.612	637.821	710.702	695.207	697.134	717.238	580.379	688.481	540.699	627.964	623.098
8	42443442	42466908	+	ENSRNOG00000000195	protein_coding	Vwa5a	ensembl	1.11154	-1.16083	1.40952	-0.823569	0.410185	NA	-0.998927	1.43037	-0.698369	0.484946	NA	-0.846567	1.81963	-0.465242	0.641758	NA	-1.85461	1.70773	-1.086	0.277477	NA	0	2.0826	1.00475	1.04135	0.992733	0	1.0474	1.942	1.13448	2.02043	1.01872	3.88324	0	0.930666	0	0.912516	1.91544	2.90498	0.93224	0.960189	0
8	58744849	58772409	-	ENSRNOG00000000196	protein_coding	Cyp19a1	ensembl	0.972878	3.08268	1.81266	1.70063	0.0890117	NA	0.568938	1.83901	0.309372	0.757039	NA	0.00784431	1.89118	0.00414785	0.996691	NA	1.79223	1.90138	0.942595	0.345888	NA	3.14913	1.0413	1.00475	0	0.992733	0	0	0.970998	4.53791	0	1.01872	0.970809	0	0.930666	0	0	0.957722	0	0.93224	0.960189	0.982805
8	85711795	85712648	-	ENSRNOG00000000199	protein_coding	Dppa5	ensembl	0.0434664	0.0542958	6.00577	0.0090406	0.992787	NA	-0.00831171	6.00577	-0.00138395	0.998896	NA	0.00963899	6.00582	0.00160494	0.998719	NA	-0.934807	6.00577	-0.155652	0.876308	NA	0	0	0	0	0	0	0	0	0	0	0	0	0	0	0	0	0	0	0	0	0
8	85553734	85565180	+	ENSRNOG00000000201	protein_coding	Gsta5	ensembl	0.166506	0.0542527	6.00577	0.00903343	0.992792	NA	-0.990602	6.00402	-0.16499	0.868952	NA	1.5521	5.99078	0.259081	0.795572	NA	0.965247	6.0037	0.160775	0.87227	NA	0	0	0	1.04135	0	0	0	0	0	0	0	0	2.01904	0	0.93575	0	0	0	0	0	0
8	96105025	96266343	-	ENSRNOG00000000204	protein_coding	Syncrip	ensembl	1184.12	-0.0584328	0.0580509	-1.00658	0.314137	0.730891	0.0144604	0.0574187	0.251841	0.801164	0.952454	0.0195505	0.055958	0.349378	0.726806	0.920019	0.055751	0.0576045	0.967823	0.333133	0.690695	1188.27	1196.46	1199.68	1251.7	1183.34	1122.7	1157.38	1181.7	1106.12	1134.47	1221.44	1190.21	1145.81	1110.28	1246.42	1176.23	1183.74	1291.75	1232.42	1176.23	1167.57
8	130813214	130930991	-	ENSRNOG00000000219	protein_coding	Ano10	ensembl	985.253	-0.00837307	0.057948	-0.144493	0.885111	0.975084	0.0860124	0.057371	1.49923	0.133814	0.463803	-0.0500855	0.056299	-0.889633	0.373663	0.730699	0.0651445	0.0582917	1.11756	0.263755	0.618091	980.429	1049.63	1123.31	992.403	959.973	955.146	983.513	937.013	1009.68	1015.27	1006.49	975.663	875.254	967.892	908.613	907.041	1050.62	994.473	1048.77	1024.52	960.2
8	130973201	131001459	+	ENSRNOG00000000221	protein_coding	Abhd5	ensembl	383.307	-0.00120178	0.083358	-0.0144171	0.988497	0.997427	-0.109228	0.08186	-1.33433	0.182097	0.54754	0.0368773	0.0833987	0.442181	0.658358	0.893945	0.0348365	0.0829759	0.419839	0.674603	0.89544	384.194	367.579	366.735	423.828	375.253	411.465	379.161	388.399	406.143	416.208	415.636	423.273	402.799	360.168	402.372	362.269	363.934	370.869	365.438	390.797	360.689
10	14945265	15031943	+	ENSRNOG00000000230	protein_coding	Lmf1	ensembl	360.471	-0.0110205	0.0970817	-0.113518	0.90962	0.980117	0.0587694	0.0982361	0.598246	0.549676	0.852072	0.081806	0.0928492	0.881063	0.378284	0.73491	0.100028	0.0932383	1.07282	0.283352	0.639399	339.056	324.886	318.507	328.024	410.991	359.034	431.531	403.935	351.688	368.728	323.952	287.359	386.646	396.464	427.638	351.319	321.795	325.358	304.843	294.778	438.331
7	119647375	119658149	+	ENSRNOG00000000231	protein_coding	Kctd17	ensembl	1354.41	0.0781188	0.0507978	1.53784	0.124088	0.499828	-0.0531878	0.0505254	-1.0527	0.292481	0.678344	0.124886	0.0495596	2.51991	0.0117385	0.102215	-0.106604	0.0511608	-2.08371	0.0371868	0.220592	1487.44	1371.39	1362.45	1438.1	1299.49	1197.92	1268.41	1317.64	1524.74	1481.98	1416.02	1440.68	1391.12	1321.55	1309.11	1422.61	1350.39	1279.16	1344.29	1399	1348.41
10	36345939	36360666	+	ENSRNOG00000000233	protein_coding	Grm6	ensembl	19.5493	-0.216124	0.364191	-0.593434	0.552891	0.872016	-0.359872	0.36296	-0.991492	0.321445	0.70384	0.400173	0.348122	1.14952	0.250342	NA	-0.365879	0.353282	-1.03566	0.300362	NA	12.5965	19.7847	16.0761	18.7442	17.8692	13.6775	12.5689	26.2169	26.093	20.2043	18.3369	22.3286	25.238	20.4746	27.1367	25.5504	15.3235	21.3032	14.9158	22.0844	23.5873
10	67762995	67774788	+	ENSRNOG00000000236	protein_coding	Zfp207	ensembl	2103.77	-0.118967	0.0450339	-2.64172	0.00824855	0.0961882	0.0206528	0.0447213	0.461812	0.644216	0.896136	-0.154048	0.0457039	-3.37056	0.000750158	0.0130816	-0.0143643	0.0445688	-0.322294	0.74723	0.926652	1943.01	2203.39	2099.94	2142.05	1965.61	2328.59	2115.76	2075.02	1909.33	2025.48	1927.41	1933.85	1906.98	2061.42	2065.2	2055.9	2166.37	2308.49	2304.5	2164.27	2086.49
10	67739103	67751003	-	ENSRNOG00000000237	protein_coding	RGD1310429	ensembl	413.655	-0.079761	0.0853856	-0.934126	0.350239	0.753512	-0.0124199	0.0850541	-0.146023	0.883903	0.976107	-0.0546773	0.0836963	-0.653283	0.513574	0.821768	0.0442462	0.0849717	0.520717	0.602564	0.864891	354.802	385.282	391.854	351.975	394.115	418.304	392.777	382.573	428.832	465.709	424.805	469.872	394.722	434.621	448.224	415.195	442.467	445.431	410.186	417.682	422.606
10	69423086	69424980	+	ENSRNOG00000000239	protein_coding	Ccl7	ensembl	938.063	-0.293761	0.323352	-0.908486	0.363621	0.761801	0.275926	0.322625	0.855252	0.392411	0.75703	-0.265789	0.311116	-0.854308	0.392935	0.744478	0.0521918	0.321053	0.162564	0.870862	0.970051	707.505	995.484	1089.15	663.338	982.805	1323.3	907.053	1078.78	225.761	192.951	284.222	192.22	553.217	682.178	658.768	619.598	842.795	1146.5	1073.01	1365.39	1744.48
10	76320041	76341419	+	ENSRNOG00000000244	protein_coding	Coil	ensembl	205.655	-0.107094	0.114426	-0.935925	0.349312	0.752299	-0.174337	0.116795	-1.49267	0.135524	0.466501	-0.241068	0.109636	-2.19882	0.027891	0.184067	-0.144244	0.114459	-1.26023	0.207587	0.559303	181.6	220.756	172.818	199.939	199.539	226.819	179.106	218.474	212.147	232.349	189.481	207.753	188.78	214.053	207.736	224.479	225.065	214	176.193	199.719	194.595
10	97735548	97756522	-	ENSRNOG00000000245	protein_coding	Slc16a6	ensembl	147.872	0.225489	0.181414	1.24295	0.213886	0.635066	0.140256	0.181231	0.773909	0.438985	0.789947	-0.108736	0.180467	-0.602527	0.546824	0.837541	-0.325076	0.181148	-1.79453	0.0727281	0.330036	177.401	169.732	137.651	126.003	132.033	132.216	161.3	171.867	136.137	116.175	124.283	126.205	121.142	114.472	120.712	173.378	183.883	139.439	206.957	170.914	152.335
10	97710905	97721441	+	ENSRNOG00000000246	protein_coding	Amz2	ensembl	1680.61	-0.0795096	0.0528413	-1.50469	0.132405	0.513054	-0.0350501	0.0524871	-0.667785	0.504271	0.825368	0.0721142	0.051012	1.41367	0.157459	0.497624	-0.00918696	0.0531771	-0.172761	0.862839	0.967278	1519.98	1697.32	1705.07	1765.08	1568.52	1504.53	1533.4	1608.94	1911.59	1941.63	1920.28	1934.82	1726.28	1649.14	1721.78	1689.07	1675.06	1749.77	1601.59	1652.49	1637.35
10	105796680	105815697	+	ENSRNOG00000000247	protein_coding	Mfsd11	ensembl	416.28	-0.019548	0.0951712	-0.205398	0.837261	0.964129	-0.0541161	0.0944465	-0.572982	0.566657	0.86091	0.0502094	0.0915206	0.548613	0.583271	0.860101	-0.0254756	0.0935146	-0.272424	0.785296	0.941218	375.796	417.562	370.754	390.505	436.802	373.852	367.639	462.195	444.715	404.086	429.898	452.397	393.713	416.938	451.031	438.008	403.201	416.381	410.186	413.842	425.554
10	105792779	105795959	-	ENSRNOG00000000248	protein_coding	Srsf2	ensembl	3373.73	-0.139358	0.0632386	-2.20369	0.0275464	0.218396	0.0657171	0.0632699	1.03868	0.298954	0.684419	0.0320836	0.0609872	0.526071	0.598839	0.868795	0.0645749	0.0628714	1.02709	0.304376	0.663676	3049.41	3513.35	3089.62	3007.41	3569.87	3501.44	3541.28	3376.16	2877.03	3194.3	2855.46	2720.21	3657.49	3441.6	3560.53	3402.77	3477.49	3639.94	3668.36	3456.68	3588.22
10	105787935	105792599	+	ENSRNOG00000000249	protein_coding	Mettl23	ensembl	85.9647	0.0433546	0.199865	0.216919	0.828272	0.96142	-0.15975	0.20127	-0.793706	0.427366	0.780557	0.0229806	0.194161	0.118359	0.905784	0.976783	0.0127602	0.198392	0.0643181	0.948717	0.98468	103.921	84.3454	66.3137	81.225	105.23	98.0221	85.8872	70.8828	88.4892	74.7559	79.4599	79.6063	78.7426	92.1359	93.575	86.689	74.7023	99.7377	85.7661	97.9393	79.6072
10	105781753	105787804	-	ENSRNOG00000000250	protein_coding	Jmjd6	ensembl	419.322	-0.279311	0.095132	-2.93604	0.00332436	0.0497151	0.134127	0.0946646	1.41686	0.156523	0.509172	-0.245568	0.0873383	-2.81169	0.00492827	0.05448	-0.0595626	0.0894569	-0.665824	0.505523	0.813025	331.708	417.562	375.778	358.223	437.795	480.992	445.147	474.818	340.343	337.412	334.139	307.746	418.951	480.223	479.104	462.646	330.414	463.829	424.169	367.753	424.572
10	105713317	105723701	-	ENSRNOG00000000251	protein_coding	St6galnac1	ensembl	0.345386	0.812469	3.65953	0.222014	0.824303	NA	1.68108	3.66001	0.459309	0.646012	NA	0.00964848	3.43399	0.0028097	0.997758	NA	0.773454	3.65634	0.211538	0.832468	NA	1.04971	1.0413	0	0	0	0	1.0474	0	1.13448	0	2.03743	0	0	0	0.93575	0	0	0	0	0	0
19	38237965	38321529	-	ENSRNOG00000000257	protein_coding	Smpd3	ensembl	2310.95	0.0562377	0.0537792	1.04571	0.295693	0.715569	-0.056282	0.0537059	-1.04797	0.294654	0.680011	0.157083	0.0513547	3.05878	0.00222243	0.0300725	0.0527776	0.0535478	0.985618	0.324321	0.683895	2058.48	2081.56	2107.97	2099.36	2380.57	2081.26	2214.21	2119.69	2869.09	2644.74	2530.49	2604.68	2781.23	2529.55	2514.36	2496.64	2152.96	2063.51	1983.81	2176.75	2350.87
19	38189605	38237309	+	ENSRNOG00000000258	protein_coding	Prmt7	ensembl	628.74	0.00785035	0.0692902	0.113297	0.909795	0.980151	-0.0839242	0.0689954	-1.21637	0.223843	0.60334	0.0528458	0.0673555	0.78458	0.4327	0.772989	0.0655013	0.0687245	0.953101	0.340539	0.697391	637.174	617.492	604.862	645.635	600.603	563.057	609.59	607.844	709.048	657.65	676.428	678.595	664.264	652.397	684.969	665.224	578.464	633.286	547.225	610.681	612.287
19	41941077	41960084	-	ENSRNOG00000000262	protein_coding	Zfp821	ensembl	515.018	-0.108378	0.0771176	-1.40536	0.159915	0.558414	-0.278464	0.0766782	-3.6316	0.000281672	0.00534622	-0.0764721	0.0730734	-1.04651	0.295326	0.66614	-0.251253	0.0748799	-3.35541	0.000792484	0.0146065	445.077	470.668	421.997	527.963	502.323	541.401	453.526	548.614	500.304	551.577	466.572	572.777	529.998	529.549	527.763	658.837	483.649	519.024	443.746	515.622	520.886
19	56243408	56259197	+	ENSRNOG00000000264	protein_coding	Def8	ensembl	612.935	0.0639476	0.0711722	0.898491	0.368924	0.766977	-0.0499415	0.0709405	-0.703991	0.481438	0.812627	-0.0425107	0.0689609	-0.616446	0.5376	0.832932	0.0523993	0.0715234	0.732617	0.463792	0.788184	634.025	597.707	602.852	666.462	622.443	645.122	601.21	589.396	695.435	660.68	593.912	630.055	589.56	593.765	628.824	591.31	611.984	596.49	622.736	590.517	584.769
20	19318250	19358720	+	ENSRNOG00000000274	protein_coding	Phyhipl	ensembl	2603.1	0.059577	0.0505261	1.17913	0.238345	0.661677	0.0458574	0.0503853	0.910135	0.362752	0.734728	-0.0918353	0.0503895	-1.82251	0.0683777	0.312374	0.0467301	0.0505605	0.92424	0.355361	0.709451	2756.54	2764.66	2645.52	2744.99	2559.27	2662.55	2763.05	2594.51	2865.69	2537.66	2679.22	2576.53	2632.83	2675.66	2598.58	2426.38	2506.36	2493.44	2660.61	2427.36	2382.32
20	19360230	19479326	-	ENSRNOG00000000275	protein_coding	Fam13c	ensembl	343.181	0.0784676	0.0948494	0.827287	0.408075	0.792757	-0.194466	0.0942135	-2.0641	0.039008	0.228775	0.431097	0.0946275	4.55573	5.2204e-06	0.000212792	0.170938	0.0993319	1.72088	0.0852723	0.361167	361.1	377.992	327.55	372.802	389.151	255.313	289.084	251.488	444.715	401.055	387.112	459.193	379.58	293.16	334.998	286.53	362.019	325.358	342.132	378.315	336.119
20	27366213	27437428	+	ENSRNOG00000000277	protein_coding	Tet1	ensembl	240.325	-0.0984847	0.119174	-0.826395	0.40858	0.793246	-0.141809	0.118548	-1.19622	0.231612	0.614377	0.132647	0.113837	1.16523	0.243926	0.61585	0.00661828	0.117986	0.0560939	0.955267	0.986219	185.799	215.549	177.841	209.311	225.35	197.184	231.476	234.981	276.812	335.391	283.203	301.922	305.885	291.298	266.689	265.542	231.769	199.475	217.212	235.246	229.976
20	48881194	48925082	+	ENSRNOG00000000279	protein_coding	Rtn4ip1	ensembl	290.965	0.13971	0.0973968	1.43444	0.151448	0.54665	0.152091	0.0977242	1.55633	0.119631	0.439974	-0.10694	0.0911571	-1.17313	0.240742	0.612366	0.205544	0.0960371	2.14025	0.0323342	0.201472	307.565	267.614	301.426	283.246	285.907	315.722	323.648	246.633	302.905	275.789	286.259	251.44	302.856	321.08	309.733	279.23	294.978	277.91	277.808	244.848	305.652
11	87058616	87075786	+	ENSRNOG00000000281	protein_coding	Prodh	ensembl	1341.64	-0.0744559	0.057448	-1.29606	0.194956	0.609522	0.237232	0.0579326	4.09496	4.22233e-05	0.00106523	0.00359875	0.0550014	0.0654301	0.947832	0.988324	0.102039	0.0576222	1.77083	0.0765894	0.338813	1305.84	1455.74	1423.74	1172.56	1428.54	1384.85	1463.22	1281.72	1496.38	1582	1472.05	1192.15	1405.25	1430.43	1395.2	1366.04	1294.84	1282.07	1282.76	1172.39	1243.25
11	87220618	87222607	+	ENSRNOG00000000282	protein_coding	Gsc2	ensembl	0.291457	0.0543676	4.33976	0.0125278	0.990005	NA	-0.0082384	4.33976	-0.00189836	0.998485	NA	0.793999	3.99449	0.198773	0.84244	NA	0.026784	4.33976	0.00617177	0.995076	NA	0	1.0413	0	0	1.98547	0	0	0	1.13448	0	0	0.970809	0	0.930666	0	0	0	0	0.93224	0	0
11	87224421	87233327	+	ENSRNOG00000000283	protein_coding	Dgcr14	ensembl	446.668	-0.139494	0.0878158	-1.58849	0.112176	0.476049	0.0271342	0.0862892	0.314457	0.753174	0.938797	-0.101843	0.0753643	-1.35135	0.176584	0.52564	0.0379698	0.0792615	0.479045	0.631907	0.879005	327.51	374.869	369.749	373.843	501.33	581.294	519.513	538.904	343.747	373.779	379.981	370.849	549.179	564.914	518.405	471.771	337.118	362.155	349.59	334.146	534.646
11	87722350	87733735	+	ENSRNOG00000000288	protein_coding	Scarf2	ensembl	414.978	0.0785964	0.0942595	0.83383	0.404377	0.790347	-0.115133	0.0911365	-1.2633	0.206482	0.5821	-0.123565	0.0937664	-1.31779	0.187573	0.542988	0.0218472	0.094758	0.230558	0.817658	0.950653	496.513	430.058	553.619	550.872	398.086	416.024	413.725	461.224	341.478	397.014	409.524	446.572	264.494	327.594	360.264	346.756	468.326	402.824	456.798	535.786	347.913
20	46428124	46519145	+	ENSRNOG00000000299	protein_coding	Foxo3	ensembl_havana	902.101	0.104767	0.0842588	1.2434	0.213722	0.634909	0.00153185	0.0835107	0.0183432	0.985365	0.997383	0.152185	0.0793169	1.9187	0.0550228	0.277029	0.135842	0.0820267	1.65607	0.0977077	0.386341	653.969	689.342	711.366	682.082	956.994	810.392	873.536	873.898	1067.54	885.958	1017.7	997.021	1116.53	1076.78	1136	950.842	802.571	750.454	783.082	829.604	1038.82
20	46667121	46758306	+	ENSRNOG00000000302	protein_coding	Sesn1	ensembl	609.839	-0.113271	0.0900805	-1.25744	0.208595	0.627771	-0.449655	0.0890434	-5.04984	4.42185e-07	1.7923e-05	0.263047	0.0865143	3.04051	0.00236182	0.0314734	0.0447884	0.089595	0.499898	0.617147	0.872992	461.872	607.079	473.239	612.312	608.545	484.412	547.793	524.339	751.024	678.864	659.11	907.706	770.264	668.218	645.667	634.199	518.127	561.63	482.9	687.496	632.926
20	46610146	46666831	-	ENSRNOG00000000303	protein_coding	Cep57l1	ensembl	142.598	-0.113512	0.154667	-0.733913	0.463002	0.823776	-0.199152	0.150672	-1.32176	0.186247	0.554114	-0.0497295	0.141629	-0.351126	0.725493	0.919152	-0.0508659	0.145086	-0.350592	0.725894	0.91975	111.269	114.543	104.494	133.292	164.794	170.969	160.253	166.041	135.003	148.502	146.695	159.213	153.447	163.797	157.206	136.877	110.138	122.009	121.191	134.427	142.507
20	46250363	46261995	+	ENSRNOG00000000304	protein_coding	Cd164	ensembl_havana	3060.53	0.0148575	0.04546	0.326826	0.7438	0.941381	0.0674659	0.0451647	1.49377	0.135234	0.466306	-0.0577871	0.0440947	-1.31052	0.190019	0.546649	0.107591	0.0457569	2.35137	0.0187045	0.143853	3296.09	3297.8	3438.27	3459.35	2855.1	2995.37	3066.8	2927.56	2901.99	2907.4	3067.36	2854.18	2473.32	2700.79	2799.76	2674.58	3525.37	3417.23	3629.21	3367.38	2942.52
20	46211892	46215121	-	ENSRNOG00000000306	protein_coding	Smpd2	ensembl	213.077	-0.05703	0.122627	-0.465067	0.641883	0.907639	-0.165949	0.121311	-1.36797	0.171322	0.533672	-0.0387965	0.113626	-0.34144	0.732772	0.922494	-0.151181	0.117591	-1.28565	0.198566	0.549346	180.55	199.93	207.984	212.435	255.132	238.217	204.244	256.343	216.685	205.074	176.238	208.724	209.98	215.914	212.415	217.179	186.756	201.412	182.719	214.122	198.527
20	46199981	46211931	+	ENSRNOG00000000307	protein_coding	Mical1	ensembl	152.215	0.138497	0.158621	0.873132	0.382591	0.776351	-0.170524	0.15546	-1.0969	0.272686	0.659776	0.210567	0.15843	1.32908	0.183821	0.536829	0.267624	0.162584	1.64606	0.099751	0.390301	164.804	134.328	149.708	177.029	145.932	110.56	106.835	126.23	166.768	208.104	185.406	185.425	151.428	143.323	192.764	127.752	175.263	124.914	163.142	195.879	130.713
20	46168177	46189807	+	ENSRNOG00000000308	protein_coding	Zbtb24	ensembl	314.704	-0.232919	0.105943	-2.19853	0.0279114	0.220646	-0.491431	0.104763	-4.69087	2.72044e-06	9.42213e-05	-0.313117	0.0893629	-3.50388	0.000458536	0.00885226	-0.0938067	0.0897972	-1.04465	0.296184	0.654281	197.346	214.508	181.86	241.592	365.326	493.53	399.061	413.645	199.668	235.38	191.519	286.389	338.189	431.829	372.428	406.07	206.868	259.512	184.584	255.41	400.984
20	45922806	46044739	-	ENSRNOG00000000312	protein_coding	Fig4	ensembl	1109.57	0.0405444	0.0553124	0.733007	0.463554	0.82394	0.0413793	0.0546847	0.75669	0.449236	0.79564	0.0422643	0.0528719	0.799372	0.424075	0.766401	0.0383894	0.0550763	0.697022	0.485789	0.800226	1079.1	1117.32	1152.45	1168.39	1107.89	1113.58	1113.39	1090.43	1205.95	1092.04	1153.19	1143.61	1130.66	1117.73	1095.76	1091.37	1102.34	1081.62	1140.13	1039.89	1116.47
20	47494270	47563223	+	ENSRNOG00000000314	protein_coding	Sec63	ensembl	3060.83	-0.0377721	0.0371721	-1.01614	0.309562	0.727202	0.0752284	0.036904	2.03849	0.0415012	0.238093	-0.0279284	0.0349393	-0.799341	0.424093	0.766401	0.0933598	0.0365693	2.55295	0.0106814	0.0986329	2946.54	3019.77	3110.72	3024.07	3085.41	3170.9	3239.62	3124.67	2784.01	2904.37	2950.2	2814.38	2902.37	3014.43	3154.41	2962.94	3126.96	3169.34	3191.06	2943.94	3175.44
20	47750762	47910376	-	ENSRNOG00000000316	protein_coding	Sobp	ensembl	1819.56	0.0609589	0.073285	0.831806	0.405518	0.791308	-0.0323812	0.0730371	-0.443353	0.65751	0.903194	0.172747	0.0739349	2.33647	0.0194668	0.145462	-0.117601	0.0733085	-1.60419	0.108672	0.408636	1569.32	1755.63	1849.75	1768.21	1803.8	1463.49	1549.11	1730.32	2265.55	1950.72	2126.06	2250.34	2061.44	2003.72	1814.42	2036.74	1839.78	1700.38	1568.03	1661.13	1816.22
20	48299964	48310176	-	ENSRNOG00000000320	protein_coding	Timm10b	ensembl	0.222837	0.977667	5.30383	0.184332	0.853753	NA	-0.00836514	5.33735	-0.00156728	0.998749	NA	0.0153193	4.92136	0.00311282	0.997516	NA	0.0267465	5.33735	0.00501119	0.996002	NA	1.04971	1.0413	0	0	0	1.13979	0	0	1.13448	0	0	0	0	0	0	0	0	0	0	0	0.982805
20	48335540	48340847	+	ENSRNOG00000000321	protein_coding	Cd24	ensembl	3401.74	0.143064	0.0426509	3.3543	0.000795667	0.0163919	0.143491	0.0426353	3.36555	0.000763911	0.0120398	-0.0537477	0.0417599	-1.28706	0.198072	0.556038	0.14231	0.0428328	3.32246	0.00089228	0.016051	3724.37	3401.93	3448.31	3262.54	3440.81	3649.61	3556.99	3299.45	3341.04	2917.5	3243.59	2847.38	2913.47	2962.31	2957.91	2678.23	4049.25	3761.95	4042.19	3616.07	3691.41
20	49318308	49393141	+	ENSRNOG00000000322	protein_coding	Atg5	ensembl	438.723	-0.0594495	0.0838067	-0.709365	0.478098	0.832763	-0.018797	0.0832656	-0.225748	0.821398	0.960197	-0.134667	0.0825377	-1.63158	0.102769	0.39481	-0.014288	0.0840496	-0.169995	0.865014	0.967539	440.878	473.792	424.006	481.102	387.166	414.884	433.626	419.471	437.908	461.668	458.423	459.193	401.789	437.413	447.288	418.845	452.045	452.209	454.933	415.762	425.554
20	49464919	49556519	-	ENSRNOG00000000323	protein_coding	Prdm1	ensembl_havana	9.52377	1.30862	0.890163	1.47009	0.141538	NA	1.02015	0.739523	1.37947	0.167751	0.527052	0.285791	0.505805	0.565022	0.572059	NA	-0.0530274	0.541294	-0.0979641	0.921961	NA	4.19884	3.1239	8.03803	1.04135	23.8256	17.0969	6.28443	24.2749	3.40343	1.01021	6.1123	1.94162	10.0952	12.0987	14.0362	9.12516	4.78861	0.968328	3.72896	5.76114	20.6389
20	50652745	50783938	+	ENSRNOG00000000327	protein_coding	Hace1	ensembl	729.011	0.0825113	0.063154	1.30651	0.191379	0.604595	0.016277	0.0628899	0.258817	0.795776	0.951178	0.0721199	0.0591517	1.21924	0.222755	0.59096	-0.000221335	0.0615181	-0.00359789	0.997129	0.999005	694.908	664.35	681.223	662.297	739.586	706.671	742.61	690.379	787.327	736.446	756.907	750.435	820.74	785.482	816.91	807.577	704.883	664.273	655.365	656.77	767.57
5	138227855	138239307	-	ENSRNOG00000000335	protein_coding	Ermap	ensembl	0.376596	0.912819	3.22487	0.283056	0.777134	NA	1.67178	3.23904	0.516135	0.60576	NA	0.930364	3.06447	0.303596	0.761435	NA	0.80693	3.22383	0.250302	0.802354	NA	2.09942	0	1.00475	0	0	0	1.0474	0	0	1.01021	1.01872	0	1.00952	0	0.93575	0.912516	0	0	0	0	0
15	4882947	4893920	+	ENSRNOG00000000340	protein_coding	RGD1304704	ensembl	1255.14	0.0159507	0.0516472	0.308839	0.757444	0.946141	0.0753433	0.0510926	1.47464	0.140309	0.476526	-0.0213255	0.0504692	-0.422545	0.672627	0.898623	0.0324066	0.0524409	0.617965	0.536599	0.829969	1361.47	1355.77	1392.59	1381.87	1145.61	1188.8	1210.8	1197.24	1268.35	1259.74	1358.97	1279.53	1140.76	1204.28	1192.15	1119.66	1364.75	1337.26	1396.5	1278.01	1194.11
15	4894213	4951918	-	ENSRNOG00000000341	protein_coding	Nid2	ensembl	376.185	0.331869	0.0985986	3.36586	0.000763048	0.0157917	0.263686	0.0989911	2.66374	0.00772783	0.0755916	0.0288271	0.0987317	0.291974	0.770306	0.934495	0.127821	0.0979908	1.30442	0.192091	0.541015	551.098	387.364	448.12	435.283	389.151	359.034	496.47	398.109	330.133	307.105	345.345	267.943	256.418	266.17	350.906	346.756	479.819	377.648	448.407	339.907	334.154
6	103808288	103809192	-	ENSRNOG00000000345	processed_pseudogene	Rn60_6_1120.1	havana	0.0404504	0.0542958	6.00577	0.0090406	0.992787	NA	-0.969918	6.00577	-0.161498	0.871701	NA	0.00963899	6.00582	0.00160494	0.998719	NA	0.0267989	6.00577	0.00446219	0.99644	NA	0	0	0	0	0	0	0	0	0	0	0	0.970809	0	0	0	0	0	0	0	0	0
20	53789760	54517710	-	ENSRNOG00000000368	protein_coding	Grik2	ensembl_havana	698.32	0.0172931	0.0727951	0.237558	0.812224	0.95872	-0.065184	0.0728634	-0.894607	0.370997	0.74132	0.183554	0.0710247	2.58437	0.00975582	0.0895332	-0.00789208	0.0741935	-0.106372	0.915288	0.979588	679.162	734.118	663.137	622.725	605.567	567.616	632.633	579.686	862.203	809.182	767.094	858.195	839.921	718.474	688.712	730.013	721.164	686.544	672.145	724.943	719.413
20	25064702	25826659	-	ENSRNOG00000000373	protein_coding	Ctnna3	ensembl	22.7431	-0.0232925	0.380669	-0.0611885	0.951209	0.989845	-0.512601	0.400098	-1.28119	0.200128	0.573356	-0.154364	0.374583	-0.412095	0.680269	0.90114	0.296336	0.408851	0.724801	0.468574	NA	33.5907	26.0325	9.04278	26.0337	24.8183	30.7744	15.7111	16.507	14.7482	30.3064	20.3743	31.0659	19.1809	21.4053	17.7792	10.0377	32.5625	25.1765	22.3738	15.363	25.5529
20	26534535	26534760	+	ENSRNOG00000000376	protein_coding	LOC100360884	ensembl	0.590907	1.00866	2.30562	0.437478	0.661765	NA	0.93314	2.30766	0.404367	0.685943	NA	-0.0470131	2.11642	-0.0222134	0.982278	NA	2.88492	2.19981	1.31144	0.189708	NA	1.04971	0	1.00475	0	0	1.13979	1.0474	0	1.13448	1.01021	1.01872	0.970809	0	0	0.93575	0	0	0	0	0	1.96561
20	26516836	26589210	-	ENSRNOG00000000378	protein_coding	Ctnna3_2	ensembl	0.36879	-0.682298	3.59828	-0.189618	0.849609	NA	-0.970037	3.6444	-0.266172	0.790106	NA	-1.57653	3.35716	-0.469602	0.638639	NA	2.58607	3.54426	0.72965	0.465604	NA	1.04971	1.0413	0	1.04135	0	0	0	0	0	0	0	0	0	0	0.93575	0	0	0.968328	0	0	0
20	26988774	27074139	+	ENSRNOG00000000383	protein_coding	Mypn	ensembl	42.0779	-0.0319182	0.271896	-0.117391	0.90655	0.979079	-0.189505	0.2706	-0.700315	0.483731	0.813262	0.117237	0.255373	0.459081	0.646176	0.888438	0.169082	0.261217	0.647286	0.517447	0.820187	34.6404	44.776	35.1664	44.7779	43.6802	33.054	38.754	31.0719	36.3033	40.4086	23.4305	39.8032	41.3903	48.3946	52.402	51.1009	46.9284	34.8598	51.2732	40.328	53.0714
20	27082961	27083411	-	ENSRNOG00000000384	protein_coding	Atoh7	ensembl	0.98932	0.0288631	1.68757	0.0171033	0.986354	NA	0.376702	1.65721	0.227311	0.820182	NA	0.170697	1.69177	0.100898	0.919631	NA	-0.0303638	1.87204	-0.0162197	0.987059	NA	0	2.0826	1.00475	2.08269	0.992733	3.41938	0	0.970998	2.26895	0	3.05615	0.970809	1.00952	0	0.93575	0	0.957722	0.968328	0	0	0.982805
20	27103317	27117664	-	ENSRNOG00000000386	protein_coding	Pbld1	ensembl	5.4959	-0.407731	0.836463	-0.487447	0.625941	NA	-1.14675	0.788664	-1.45404	0.145936	NA	0.519026	0.628747	0.825492	0.409092	NA	-0.331035	0.671193	-0.493204	0.621869	NA	1.04971	5.20651	3.01426	4.16539	9.92733	6.83875	10.474	4.85499	6.80686	4.04086	2.03743	8.73728	9.08568	6.51466	3.743	8.21264	0.957722	1.93666	2.79672	4.80095	7.86244
20	27254984	27308070	-	ENSRNOG00000000387	protein_coding	Slc25a16	ensembl	657.47	-0.0513567	0.0733146	-0.700497	0.483617	0.835549	0.0462891	0.0728308	0.63557	0.525057	0.837907	-0.0282874	0.0696892	-0.405908	0.68481	0.90145	0.0363039	0.071518	0.507618	0.611721	0.87005	679.162	640.4	620.938	603.981	662.153	667.918	714.33	704.944	635.307	656.639	664.203	679.566	721.807	724.058	710.234	730.013	548.775	629.413	625.533	569.392	656.513
20	32057454	32080089	-	ENSRNOG00000000392	protein_coding	Supv3l1	ensembl	471.452	-0.175385	0.0828475	-2.11696	0.0342634	0.249668	-0.0638462	0.0831849	-0.767521	0.442772	0.791886	-0.0801671	0.0755271	-1.06143	0.288492	0.658798	-0.16571	0.0789367	-2.09927	0.035793	0.21513	441.928	490.453	394.868	424.869	512.25	565.337	503.802	544.73	365.302	448.535	371.832	376.674	484.57	507.213	463.196	554.81	418.524	445.431	435.356	456.09	535.629
20	32120320	32139790	-	ENSRNOG00000000394	protein_coding	Srgn	ensembl	5.10975	-0.519494	0.853149	-0.608914	0.542582	NA	-0.274	0.792565	-0.345713	0.729559	NA	-0.917661	0.749962	-1.22361	0.221099	NA	0.755377	0.725026	1.04186	0.297476	NA	1.04971	2.0826	7.03328	6.24808	0	4.55917	10.474	4.85499	2.26895	4.04086	2.03743	1.94162	7.06664	6.51466	6.55025	3.65006	5.74633	6.77829	2.79672	6.72133	3.93122
20	32191734	32211454	-	ENSRNOG00000000395	protein_coding	LOC606294	ensembl	2433.44	-0.00140986	0.0420457	-0.0335316	0.973251	0.99441	-0.0519935	0.042018	-1.23741	0.215936	0.59319	-0.0832318	0.0404955	-2.05533	0.0398467	0.228793	-0.0431566	0.0424216	-1.01733	0.308998	0.667412	2500.41	2585.55	2569.16	2590.87	2316.05	2423.2	2323.14	2423.61	2639.93	2579.08	2385.83	2559.05	2254.26	2446.72	2232.7	2332.39	2571.48	2554.45	2372.55	2445.6	2251.61
20	32239748	32269146	-	ENSRNOG00000000396	protein_coding	Ddx50	ensembl	1103.34	0.0114069	0.0588838	0.193719	0.846396	0.96691	0.149633	0.0586759	2.55016	0.0107674	0.097003	0.032638	0.0573349	0.569253	0.569185	0.851675	0.0760096	0.0541879	1.4027	0.160705	0.497748	916.397	889.271	876.145	840.367	1277.65	1416.76	1301.92	1242.88	870.144	812.212	902.583	788.297	1302.28	1183.81	1292.27	1234.63	920.371	985.758	1002.16	878.573	1476.17
20	32373443	32416045	-	ENSRNOG00000000397	protein_coding	Ccar1	ensembl	1304.98	-0.1156	0.0508149	-2.27492	0.0229106	0.193248	0.0481611	0.0509294	0.945644	0.34433	0.722647	-0.00229054	0.045242	-0.0506287	0.959621	0.991394	-0.0613717	0.0474448	-1.29354	0.195825	0.545261	1088.55	1170.42	1108.24	1004.9	1468.25	1503.39	1434.94	1527.38	1068.68	1189.02	1080.86	1111.58	1505.19	1475.11	1461.64	1496.53	1129.15	1202.66	1125.21	1087.89	1538.09
20	32471672	32501723	-	ENSRNOG00000000398	protein_coding	Zufsp	ensembl	184.052	-0.0782598	0.134642	-0.581244	0.561076	0.876201	0.00551532	0.13533	0.0407547	0.967491	0.994504	-0.0378046	0.123172	-0.306925	0.7589	0.931797	-0.0145185	0.12356	-0.117502	0.906462	0.977315	143.81	153.071	124.589	130.168	190.605	226.819	217.86	189.345	158.827	186.89	158.92	134.942	215.028	213.122	211.479	230.867	153.235	141.376	159.413	175.715	229.976
20	33077106	33082963	+	ENSRNOG00000000405	protein_coding	Vgll2	ensembl	1.44835	0.0366538	1.40821	0.0260286	0.979235	NA	0.287338	1.64196	0.174997	0.861082	NA	1.06444	1.61424	0.659408	0.509634	NA	-1.50467	1.50846	-0.997491	0.318526	NA	0	2.0826	3.01426	0	1.98547	0	0	1.942	3.40343	3.03064	0	2.91243	1.00952	0	1.8715	2.73755	2.87317	0.968328	0	0	0.982805
20	33100191	33323368	-	ENSRNOG00000000406	protein_coding	Ros1	ensembl	9.07089	0.0776646	0.538563	0.144207	0.885337	NA	-0.111709	0.524951	-0.212799	0.831484	0.964069	0.53187	0.525191	1.01272	0.311196	NA	-0.975826	0.530618	-1.83904	0.0659099	NA	14.6959	8.33041	12.057	13.5375	7.94186	6.83875	7.33183	13.594	7.94134	8.08171	9.16845	8.73728	11.1047	4.65333	6.55025	11.8627	4.78861	8.71495	5.59344	6.72133	10.8109
20	33359196	33453767	+	ENSRNOG00000000407	protein_coding	Dcbld1	ensembl	175.888	-0.0371137	0.122177	-0.30377	0.761303	0.947674	-0.101131	0.121535	-0.832115	0.405344	0.766088	0.000812744	0.126641	0.0064177	0.994879	0.998985	-0.0729642	0.125172	-0.582913	0.559952	0.841207	192.097	178.063	180.856	196.815	162.808	174.388	163.395	167.983	188.323	215.176	182.35	213.578	148.399	162.866	184.343	171.553	187.713	190.761	183.651	177.635	151.352
20	33471351	33521312	-	ENSRNOG00000000408	protein_coding	Gopc	ensembl	1139.63	-0.0916709	0.0642012	-1.42787	0.15333	0.550085	-0.0936609	0.0639647	-1.46426	0.143123	0.481899	-0.0827556	0.0627212	-1.31942	0.187029	0.541906	-0.0534869	0.0652508	-0.819712	0.41238	0.751262	1197.72	1288.09	1081.12	1319.39	974.864	1070.26	1002.37	1002.07	1158.3	1250.65	1250.98	1249.43	1085.23	1124.24	1006.87	1125.13	1195.24	1247.21	1176.49	1173.35	1081.09
20	33527932	33543849	+	ENSRNOG00000000410	protein_coding	Nepn	ensembl	1.35285	-0.401303	1.4563	-0.275563	0.782884	NA	-0.0414156	1.46635	-0.0282441	0.977467	NA	-0.0548805	1.36327	-0.0402564	0.967889	NA	0.49311	1.60193	0.307822	0.758218	NA	0	2.0826	2.00951	3.12404	2.9782	4.55917	1.0474	0.970998	1.13448	0	0	0	0	0.930666	0	0	1.91544	2.90498	1.86448	0.960189	2.94841
20	33557052	33584011	+	ENSRNOG00000000411	protein_coding	Nus1	ensembl	1361.23	-0.0392021	0.053512	-0.732586	0.463811	0.82394	-0.00119183	0.0531122	-0.0224399	0.982097	0.996488	-0.0152002	0.0524761	-0.289659	0.772077	0.934495	0.0153597	0.0546506	0.281054	0.778669	0.938802	1521.03	1522.38	1430.77	1457.89	1221.06	1248.07	1236.99	1166.17	1469.15	1468.85	1564.75	1548.44	1302.28	1316.89	1324.09	1302.16	1357.09	1472.83	1439.38	1431.64	1199.02
20	34258791	34420825	+	ENSRNOG00000000412	protein_coding	Slc35f1	ensembl	1928.19	0.111501	0.0488494	2.28255	0.022457	0.190842	-0.0133499	0.0485905	-0.274743	0.783513	0.947035	0.125029	0.0479879	2.60542	0.00917625	0.0858668	0.0856554	0.049126	1.74359	0.0812312	0.349617	1906.27	1821.24	1801.52	1933.78	1852.44	1635.6	1727.17	1681.77	2344.96	2060.84	2330.82	2220.24	2204.79	2106.1	2139.12	1924.5	1945.13	1839.82	1802.95	1820.52	1892.88
20	34633157	34642905	+	ENSRNOG00000000413	protein_coding	Pln	ensembl	2.06344	0.732083	1.19466	0.612795	0.540012	NA	0.453979	1.28375	0.353636	0.723612	NA	-0.540266	1.26771	-0.426176	0.669979	NA	0.782171	1.19049	0.657017	0.51117	NA	5.24855	1.0413	3.01426	1.04135	1.98547	4.55917	8.37924	0.970998	1.13448	2.02043	0	2.91243	1.00952	0.930666	0	2.73755	2.87317	1.93666	2.79672	0	0.982805
20	34575950	34684419	-	ENSRNOG00000000414	protein_coding	Cep85l	ensembl	388.101	0.064568	0.107051	0.603154	0.546406	0.868859	0.4746	0.104922	4.52335	6.08697e-06	0.00019361	0.00198572	0.0949488	0.0209136	0.983315	0.996407	0.239225	0.0948539	2.52204	0.0116676	0.104353	285.521	257.201	335.588	232.22	479.49	515.186	549.888	425.297	260.93	277.809	307.652	256.294	452.265	377.85	507.176	425.232	293.063	266.29	392.473	254.45	510.076
20	34894419	34909266	+	ENSRNOG00000000415	protein_coding	Asf1a	ensembl	611.907	-0.08017	0.0710235	-1.12878	0.25899	0.68238	0.122192	0.0709129	1.72313	0.0848648	0.363591	-0.0217104	0.0684107	-0.317354	0.750975	0.928563	0.148356	0.0713067	2.08053	0.037477	0.221283	611.981	665.392	648.066	573.782	578.763	612.068	652.533	588.425	585.39	656.639	648.923	580.544	614.798	637.506	638.181	572.147	647.42	632.318	625.533	610.681	599.511
1	167051209	167091454	+	ENSRNOG00000000417	protein_coding	Numa1	ensembl	2836.17	-0.0886406	0.036956	-2.39855	0.0164603	0.157171	-0.049847	0.0367234	-1.35736	0.174666	0.537075	-0.0500921	0.0346604	-1.44523	0.148394	0.482055	-0.0434152	0.0362198	-1.19866	0.23066	0.583446	2615.88	2802.14	2572.17	2717.92	2771.71	2825.54	2754.67	2921.73	2693.25	2872.04	2786.19	2802.73	2907.42	2999.54	3046.8	3019.52	2705.56	2849.79	2724.94	2845.04	2868.81
20	4572100	4574957	+	ENSRNOG00000000418	protein_coding	Zbtb12	ensembl_havana	97.3	-0.357878	0.171246	-2.08984	0.0366321	0.260098	-0.0589473	0.160977	-0.366184	0.714227	0.922097	-0.133239	0.164491	-0.810008	0.417936	0.761598	-0.509698	0.169981	-2.99857	0.00271252	0.0377147	75.5791	94.7584	100.475	122.879	88.3532	94.6027	73.3183	100.013	76.01	127.287	110.021	114.555	88.8378	97.7199	84.2175	108.589	91.9413	91.9911	120.259	107.541	81.5728
20	4536263	4561063	-	ENSRNOG00000000419	protein_coding	Cfb	ensembl_havana	0.0413639	0.0543069	6.00577	0.00904246	0.992785	NA	-0.00830056	6.00577	-0.0013821	0.998897	NA	0.971425	6.00582	0.161747	0.871505	NA	0.0268101	6.00577	0.00446405	0.996438	NA	0	0	0	0	0.992733	0	0	0	0	0	0	0	0	0	0	0	0	0	0	0	0
20	4530342	4536210	+	ENSRNOG00000000420	protein_coding	Nelfe	ensembl_havana	550.204	0.0609155	0.0791986	0.769148	0.441805	0.813437	0.0272563	0.0774338	0.351995	0.724842	0.927256	-0.0297946	0.0763345	-0.390316	0.696303	0.907216	0.168535	0.078912	2.13573	0.0327014	0.203064	568.943	528.981	566.681	607.105	563.872	535.702	580.262	552.498	553.625	512.179	550.107	543.653	504.76	519.311	516.534	477.246	551.648	562.598	663.755	598.198	511.058
20	4519474	4530127	-	ENSRNOG00000000421	protein_coding	Skiv2l	ensembl_havana	1319.99	0.117024	0.0536588	2.1809	0.029191	0.225389	-0.0638815	0.0531016	-1.20301	0.228974	0.610657	-0.0378619	0.0509647	-0.742906	0.457539	0.788239	-0.0211935	0.0530257	-0.399684	0.689389	0.904322	1437.05	1312.04	1378.52	1320.43	1391.81	1367.75	1329.16	1392.41	1272.88	1168.82	1210.24	1298.94	1187.2	1238.72	1296.95	1282.08	1363.8	1275.29	1306.07	1446.05	1324.82
20	4517307	4519390	+	ENSRNOG00000000422	protein_coding	Dxo	ensembl_havana	196.124	-0.339602	0.123103	-2.75867	0.00580369	0.0747989	-0.0807201	0.119914	-0.673152	0.500851	0.822413	-0.0123072	0.108378	-0.113559	0.909588	0.978481	-0.266437	0.112826	-2.36149	0.0182019	0.141267	143.81	169.732	175.832	179.112	212.445	218.84	187.485	247.604	137.272	208.104	153.826	171.833	207.961	214.984	207.736	231.779	161.855	183.014	178.99	187.237	239.804
20	4317440	4318343	-	ENSRNOG00000000423	unprocessed_pseudogene	LOC100360835	havana	27.602	-0.0364511	0.329967	-0.110469	0.912037	0.98088	0.479614	0.320929	1.49446	0.135056	0.466035	-0.179724	0.285181	-0.630211	0.528556	0.829767	-0.366024	0.293378	-1.24762	0.212171	NA	17.8451	31.239	30.1426	22.9096	28.7893	28.4948	27.2325	35.9269	21.5551	13.1328	27.5054	15.5329	29.2761	33.504	29.944	39.2382	24.9008	22.2715	25.1705	21.1242	33.4154
20	4486219	4489551	-	ENSRNOG00000000428	protein_coding	Cyp21a1	ensembl_havana	2.8065	-1.38844	1.23712	-1.12232	0.261726	NA	0.966087	1.45283	0.66497	0.50607	NA	-0.86112	0.921038	-0.934945	0.349816	NA	-0.188289	0.950538	-0.198087	0.842977	NA	2.09942	4.16521	2.00951	1.04135	2.9782	2.27958	1.0474	6.79698	1.13448	2.02043	1.01872	0	4.03808	4.65333	8.42175	2.73755	0	1.93666	0.93224	0.960189	2.94841
20	4414276	4422284	+	ENSRNOG00000000431	protein_coding	Atf6b	ensembl_havana	2305.98	0.0617247	0.0409517	1.50725	0.131745	0.5119	-0.0161462	0.0407549	-0.396179	0.691973	0.913925	0.0105184	0.0395264	0.26611	0.790154	0.941207	-0.0629528	0.0407209	-1.54596	0.122115	0.436136	2391.24	2246.09	2292.85	2273.26	2196.92	2187.26	2290.67	2385.74	2383.54	2294.2	2244.23	2339.65	2273.44	2255.93	2182.17	2376.19	2381.85	2315.27	2349.25	2350.54	2363.65
20	4411876	4413367	+	ENSRNOG00000000432	protein_coding	Fkbpl	ensembl_havana	239.292	-0.21722	0.105452	-2.0599	0.0394083	0.269561	-0.372559	0.106475	-3.49904	0.00046694	0.00808235	-0.138487	0.0983696	-1.40783	0.159183	0.500788	-0.44083	0.101587	-4.33944	1.42844e-05	0.000470752	227.787	248.871	173.822	246.799	237.263	273.55	226.239	304.893	225.761	275.789	214.949	259.206	244.304	272.685	227.387	321.206	187.713	220.779	178.058	227.565	233.907
20	4392626	4396251	+	ENSRNOG00000000433	protein_coding	Prrt1	ensembl_havana	3602.31	0.0119585	0.0503192	0.237653	0.81215	0.95872	-0.133003	0.0503497	-2.64159	0.00825175	0.0794422	0.0739507	0.0513645	1.43972	0.149946	0.484596	-0.129364	0.0503785	-2.56784	0.0102334	0.0957624	3436.75	3610.19	3245.35	3490.59	3540.09	3118.47	3192.49	3701.44	4506.14	4057.02	3761.1	4249.23	3968.42	3921.83	3680.3	3855.38	3352.98	3479.2	3223.69	3493.17	3411.31
20	4381455	4401611	-	ENSRNOG00000000435	protein_coding	Ppt2	ensembl_havana	355.537	-0.108859	0.0912432	-1.19307	0.232843	0.654254	-0.19308	0.0909782	-2.12227	0.0338153	0.208221	0.00846235	0.0886298	0.0954796	0.923934	0.98169	-0.0487411	0.0928446	-0.524975	0.599601	0.863559	371.597	383.199	304.44	381.133	349.442	331.679	304.795	340.82	369.84	430.351	401.374	411.623	407.846	386.226	366.814	371.394	338.076	354.408	321.623	378.315	290.91
20	4378206	4380601	-	ENSRNOG00000000436	protein_coding	Egfl8	ensembl_havana	54.7512	-0.326291	0.242806	-1.34383	0.179002	0.586763	-0.136502	0.237938	-0.573689	0.566178	0.86091	-0.37037	0.236677	-1.56488	0.117612	0.426695	-0.110314	0.239191	-0.461197	0.644657	0.884927	65.082	67.6846	45.2139	71.8529	56.5858	60.409	69.1287	72.8248	40.8412	52.5311	41.7674	57.2777	38.3618	49.3253	46.7875	51.1009	40.2243	61.0046	72.7147	48.9697	44.2262
20	4369178	4378270	+	ENSRNOG00000000437	protein_coding	Agpat1	ensembl_havana	4511.52	0.0868944	0.0477428	1.82005	0.0687513	0.371842	-0.00464019	0.0476522	-0.0973762	0.922428	0.986835	0.0365953	0.0478896	0.76416	0.444772	0.782086	-0.0148608	0.0479386	-0.309996	0.756564	0.930643	4627.12	4627.54	4680.14	4643.37	4364.05	4021.19	4111.06	4353.95	5494.27	4598.5	5094.6	5134.61	4465.11	4606.8	4517.8	4453.08	4561.63	4552.11	4320	4361.18	4253.58
20	4366246	4368694	-	ENSRNOG00000000438	protein_coding	Rnf5	ensembl_havana	1199.83	0.0881125	0.0535939	1.64408	0.100161	0.452453	-0.00839708	0.0531026	-0.158129	0.874355	0.973951	0.114477	0.0524937	2.18077	0.0292007	0.189574	-0.0694301	0.0544138	-1.27597	0.201968	0.554208	1268.05	1230.82	1342.35	1317.3	1192.27	1072.54	1094.54	1209.86	1359.1	1254.69	1230.61	1238.75	1104.41	1047	1088.28	1127.87	1307.29	1214.28	1269.71	1308.74	1171.5
20	4363152	4366080	+	ENSRNOG00000000439	protein_coding	Ager	ensembl_havana	46.1997	-1.06686	0.297661	-3.58415	0.000338175	0.00812397	-0.742884	0.301346	-2.46522	0.0136928	0.11446	-0.959335	0.300343	-3.19413	0.00140255	0.0210799	-1.56784	0.317986	-4.93054	8.20035e-07	3.94112e-05	30.4416	62.4781	29.1379	33.3231	14.891	60.409	19.9007	50.4919	29.4964	88.8989	30.5615	56.3069	45.4284	44.672	28.0725	75.7388	42.1398	62.9413	39.1541	79.6957	34.3982
20	4357733	4362683	+	ENSRNOG00000000440	protein_coding	Pbx2	ensembl_havana	526.179	-0.082734	0.0789616	-1.04778	0.294742	0.714368	-0.191779	0.0786863	-2.43726	0.0147989	0.120269	-0.0220857	0.0780878	-0.282831	0.777306	0.936458	-0.138869	0.0810434	-1.71352	0.0866172	0.363598	448.226	538.353	469.22	539.418	463.606	436.54	428.389	473.847	599.004	609.159	579.65	658.208	487.598	503.49	501.562	534.734	623.477	617.793	527.648	602.039	491.402
20	4355175	4357108	+	ENSRNOG00000000441	protein_coding	Gpsm3	ensembl_havana	18.3082	0.0324154	0.412701	0.0785446	0.937395	0.986337	-0.248048	0.408185	-0.607685	0.543396	0.848656	0.72399	0.412033	1.75712	0.0788982	NA	0.219061	0.435173	0.503387	0.614692	NA	24.1433	20.826	18.0856	16.6615	15.8837	11.3979	7.33183	9.70998	26.093	21.2145	19.3556	19.4162	30.2856	15.8213	28.0725	22.8129	10.5349	16.4616	17.7126	28.8057	20.6389
20	4329811	4353786	+	ENSRNOG00000000442	protein_coding	Notch4	ensembl_havana	134.04	0.371455	0.171672	2.16375	0.0304838	0.231816	-0.0621071	0.169345	-0.366749	0.713806	0.922051	0.335267	0.159895	2.09679	0.0360124	0.216009	0.0213894	0.162392	0.131714	0.89521	0.974456	125.965	99.9649	90.4278	121.838	129.055	127.657	141.4	145.65	191.727	138.399	186.425	151.446	205.942	147.045	169.371	195.278	90.9836	74.5612	85.7661	96.0189	147.421
20	4302347	4508215	-	ENSRNOG00000000443	protein_coding	C4a	ensembl_havana	119.461	-0.070387	0.153803	-0.457644	0.647208	0.908684	0.245326	0.150224	1.63306	0.102456	0.403921	-0.369962	0.152857	-2.42032	0.0155069	0.124642	0.0107654	0.158486	0.0679269	0.945844	0.984132	131.214	144.741	174.827	120.796	111.186	135.635	145.589	123.317	107.775	112.134	110.021	112.614	72.6854	95.8586	76.7315	83.039	128.335	128.788	155.684	133.466	105.16
20	4066132	4070722	-	ENSRNOG00000000451	protein_coding	RT1-Ba	ensembl_havana	1.34024	2.2013	1.63259	1.34835	0.177547	NA	-2.10898	1.45838	-1.44611	0.148146	NA	0.641473	1.27484	0.50318	0.614838	NA	-2.14441	1.63017	-1.31545	0.188359	NA	2.09942	0	1.00475	4.16539	1.98547	2.27958	1.0474	1.942	1.13448	1.01021	0	2.91243	1.00952	0	0	0.912516	1.91544	0	0.93224	0.960189	2.94841
20	4020317	4026347	+	ENSRNOG00000000454	protein_coding	RT1-DOb	ensembl_havana	5.07978	-0.134762	0.699128	-0.192758	0.847149	NA	-0.100957	0.689504	-0.14642	0.88359	NA	0.249	0.77199	0.322542	0.747042	NA	-0.513337	0.661309	-0.776245	0.437605	NA	5.24855	5.20651	7.03328	6.24808	2.9782	2.27958	3.14221	5.82599	6.80686	7.0715	5.09358	8.73728	5.0476	6.51466	8.42175	12.7752	2.87317	3.87331	2.79672	1.92038	2.94841
20	3995544	4009588	+	ENSRNOG00000000455	protein_coding	Tap2	ensembl_havana	0.0399051	1.01608	6.00577	0.169183	0.865653	NA	-0.00831171	6.00577	-0.00138395	0.998896	NA	0.00963899	6.00582	0.00160494	0.998719	NA	0.0267989	6.00577	0.00446219	0.99644	NA	0	0	0	0	0	0	0	0	0	0	0	0	0	0	0	0	0.957722	0	0	0	0
20	3990613	3993770	+	ENSRNOG00000000456	protein_coding	Psmb8	ensembl_havana	136.208	-0.0364336	0.148268	-0.245728	0.805893	0.957662	0.00574321	0.150298	0.0382122	0.969519	0.995224	-0.234766	0.160866	-1.45939	0.144457	0.475243	0.438871	0.156634	2.80188	0.0050805	0.0593082	202.594	165.567	157.746	141.623	152.881	212.001	141.4	108.752	85.0858	114.154	88.6284	100.964	79.7521	95.8586	109.483	72.0888	168.559	181.077	169.668	168.033	145.455
20	3979035	3989670	+	ENSRNOG00000000457	protein_coding	Tap1	ensembl_havana	965.657	-0.109218	0.114426	-0.954486	0.339838	0.747698	0.153658	0.114973	1.33647	0.181397	0.546558	-0.0565155	0.106916	-0.528597	0.597085	0.868075	0.153153	0.109327	1.40087	0.161252	0.497867	551.098	673.722	763.613	575.865	1503	1633.32	1165.76	1236.08	614.887	588.955	522.602	445.601	1244.74	1442.53	1205.25	1084.98	643.589	696.228	531.377	612.601	1541.04
20	3973420	3978846	-	ENSRNOG00000000459	protein_coding	Psmb9	ensembl_havana	245.463	-0.277903	0.113851	-2.44094	0.0146492	0.145816	0.0365461	0.114607	0.318882	0.749816	0.937235	-0.224461	0.111977	-2.00453	0.0450135	0.245901	0.142116	0.11489	1.23697	0.216097	0.570406	230.936	286.358	238.127	267.626	255.132	336.239	256.614	248.575	200.802	231.339	183.369	175.716	190.799	247.557	209.608	178.853	254.754	315.675	291.791	253.49	282.065
20	5262120	5269338	+	ENSRNOG00000000461	protein_coding	Brd2	ensembl_havana	1.36964	-1.38552	1.60473	-0.863395	0.38792	NA	-0.485265	1.41057	-0.344021	0.73083	NA	-0.990796	1.57604	-0.628662	0.529571	NA	-0.058917	1.4086	-0.0418266	0.966637	NA	0	3.1239	1.00475	1.04135	1.98547	2.27958	0	0	1.13448	2.02043	1.01872	3.88324	0	0.930666	2.80725	1.82503	0.957722	0	1.86448	0.960189	0
20	3830164	3859019	+	ENSRNOG00000000463	protein_coding	Col11a2	ensembl_havana	888.569	-0.167212	0.12299	-1.35956	0.173969	0.57906	0.216459	0.122736	1.76362	0.0777957	0.345111	-0.0451929	0.121555	-0.371789	0.71005	0.912813	0.0513188	0.122163	0.420086	0.674423	0.895387	871.259	975.7	801.793	781.01	753.484	789.876	1111.3	935.071	512.784	637.445	593.912	464.047	540.093	494.183	602.623	658.837	1158.84	1182.33	1536.33	1293.38	1115.48
20	3823042	3829141	+	ENSRNOG00000000464	protein_coding	Rxrb	ensembl_havana	1153.45	-0.0391227	0.0553053	-0.707395	0.479321	0.833484	-0.163495	0.0545231	-2.99863	0.00271193	0.0336342	-0.00105083	0.0528743	-0.0198741	0.984144	0.996867	-0.0923176	0.0542781	-1.70083	0.0889756	0.368159	1009.82	1076.71	1022.84	1150.69	1099.95	1052.03	1066.26	1171.99	1251.33	1262.77	1254.04	1345.54	1233.63	1243.37	1252.03	1285.73	1055.41	1065.16	1007.75	1176.23	1132.19
20	3819414	3822779	-	ENSRNOG00000000465	protein_coding	Slc39a7	ensembl_havana	2074.73	-0.0722905	0.0502667	-1.43814	0.150394	0.544543	-0.00544502	0.0499379	-0.109036	0.913174	0.984577	-0.091818	0.0534752	-1.71702	0.0859756	0.356297	0.0076818	0.0502685	0.152815	0.878544	0.97107	2167.65	2249.21	2159.22	2288.88	1895.13	1887.5	2058.15	2097.35	2208.83	2205.3	2415.38	2271.69	1946.35	2183.34	2220.53	2084.19	1889.58	2118.7	1922.28	1954.95	1787.72
20	3817179	3819236	-	ENSRNOG00000000466	protein_coding	Hsd17b8	ensembl_havana	334.293	0.0391333	0.0975329	0.401232	0.68825	0.923759	0.10908	0.0953387	1.14413	0.252568	0.639258	-0.0077016	0.0935947	-0.0822867	0.934419	0.98389	0.0635446	0.0973511	0.652736	0.513926	0.818019	304.416	316.556	385.825	325.942	319.66	316.862	318.411	326.255	374.378	314.177	350.439	362.112	299.827	318.288	338.741	290.18	336.16	355.376	373.828	340.867	352.827
20	3812287	3815835	-	ENSRNOG00000000467	protein_coding	Ring1	ensembl_havana	541.294	-0.0141321	0.0790055	-0.178874	0.858036	0.968223	0.0571527	0.0780653	0.732114	0.464099	0.803395	0.0526904	0.0757961	0.695159	0.486956	0.806585	-0.0138088	0.0793607	-0.174	0.861865	0.967244	517.507	540.435	578.738	530.045	540.047	520.885	504.849	553.469	577.449	611.18	597.987	553.361	557.255	544.439	551.157	562.11	548.775	511.277	545.36	569.392	534.646
20	5432006	5441589	-	ENSRNOG00000000470	protein_coding	Vps52	ensembl	1679.39	-0.0131368	0.0464434	-0.282857	0.777287	0.952036	0.0100612	0.046477	0.216477	0.828616	0.963223	0.030925	0.0439937	0.702941	0.482093	0.803549	-0.0922106	0.0463726	-1.98847	0.0467596	0.255553	1693.18	1660.88	1569.43	1579.72	1646.94	1642.44	1537.59	1667.2	1730.08	1746.66	1704.31	1595.04	1821.17	1695.67	1623.53	1740.17	1682.72	1744.93	1663.12	1726.42	1729.74
20	5446104	5447680	+	ENSRNOG00000000471	protein_coding	B3galt4	ensembl	28.1896	-0.140563	0.317229	-0.443096	0.657696	0.911471	-0.855274	0.310939	-2.75061	0.00594837	0.0619434	-0.500026	0.309871	-1.61366	0.106602	0.40389	-1.33327	0.317632	-4.19754	2.6983e-05	NA	16.7954	23.9499	12.057	28.1164	23.8256	36.4733	10.474	37.8689	23.824	35.3575	29.5428	48.5404	23.219	31.6426	21.5222	51.1009	32.5625	22.2715	21.4415	36.4872	20.6389
20	5456206	5457368	+	ENSRNOG00000000473	protein_coding	Pfdn6	ensembl	324.619	-0.0120177	0.092995	-0.129229	0.897176	0.977311	0.056501	0.0913995	0.618176	0.536459	0.843601	0.0102413	0.0927198	0.110454	0.912049	0.979193	-0.0932114	0.0928409	-1.00399	0.315383	0.674512	353.752	343.629	378.792	341.562	324.624	288.367	301.653	330.139	341.478	319.228	320.896	324.25	302.856	296.882	306.926	330.331	293.063	331.168	343.997	337.027	302.704
20	5458511	5466266	-	ENSRNOG00000000474	protein_coding	Rgl2	ensembl	683.168	-0.018749	0.0716208	-0.261781	0.79349	0.95459	0.00967333	0.0716861	0.13494	0.892659	0.978314	0.101754	0.0685225	1.48497	0.137551	0.464309	0.0341674	0.0710681	0.480769	0.630681	0.878979	619.329	659.144	671.175	615.436	685.978	620.047	676.624	623.38	715.855	769.783	688.652	653.354	730.893	683.109	713.041	725.45	731.699	666.209	639.517	717.262	704.671
20	5476346	5479512	-	ENSRNOG00000000476	protein_coding	Zbtb22	ensembl	808.401	0.0455978	0.0661304	0.689513	0.4905	0.840496	-0.232417	0.0652714	-3.56078	0.000369749	0.00665395	-0.0189278	0.0639985	-0.295754	0.767418	0.934317	-0.0766623	0.0656989	-1.16687	0.243261	0.596691	767.338	801.802	792.751	893.476	802.128	765.94	782.411	849.623	838.379	778.875	776.262	964.013	757.14	834.807	762.636	809.402	856.203	805.649	740.199	854.569	786.244
20	5480104	5485851	-	ENSRNOG00000000477	protein_coding	Daxx	ensembl	428.536	-0.213399	0.0896777	-2.37962	0.0173306	0.161733	-0.150553	0.0889144	-1.69324	0.0904096	0.377097	-0.10991	0.0835679	-1.31522	0.188436	0.544067	-0.0834893	0.0876756	-0.952253	0.340969	0.697527	338.007	418.603	411.949	425.911	414.962	445.659	386.492	424.326	372.109	469.75	366.738	455.309	450.246	503.49	457.582	471.771	432.89	439.621	388.744	416.722	444.228
20	5491276	5491486	-	ENSRNOG00000000478	protein_coding	AC128962.1	ensembl	0.215326	0.05423	5.39842	0.0100455	0.991985	NA	1.03376	5.39118	0.19175	0.847938	NA	-0.0294109	4.97335	-0.00591371	0.995282	NA	0.00638686	5.39606	0.00118362	0.999056	NA	0	0	1.00475	0	0	1.13979	0	0	0	0	0	0	0	0	0	0	0	0	0	0	0.982805
20	5509059	5526174	+	ENSRNOG00000000479	protein_coding	Kifc1	ensembl	52.0901	-0.26296	0.261572	-1.0053	0.31475	0.730995	-0.100884	0.240851	-0.418865	0.675315	0.908789	-0.40019	0.262097	-1.52688	0.126792	0.443383	-0.322877	0.250646	-1.28818	0.197684	0.548194	49.3364	39.5695	56.2662	60.3981	30.7747	53.5702	40.8488	57.2889	21.5551	47.4801	68.254	75.7231	28.2666	36.296	43.0445	45.6258	55.5479	64.878	65.2568	66.2531	50.123
20	5526961	5531940	+	ENSRNOG00000000480	protein_coding	Phf1	ensembl	536.314	-0.0207981	0.0840566	-0.247429	0.804576	0.957662	0.0957489	0.0835361	1.1462	0.251713	0.638362	0.0454394	0.080931	0.561459	0.574485	0.854288	-0.0655629	0.0827318	-0.792475	0.428084	0.763275	462.922	508.155	499.363	444.655	536.076	541.401	547.793	559.295	587.659	561.679	583.725	504.821	557.255	533.271	518.405	552.072	518.127	518.055	539.767	568.432	572.975
20	5532024	5533601	-	ENSRNOG00000000481	protein_coding	Cuta	ensembl	667.935	0.165106	0.0779729	2.11748	0.0342194	0.249481	0.0660548	0.0768288	0.859767	0.389917	0.755273	0.0507496	0.0757846	0.669655	0.503077	0.815869	0.0168992	0.078409	0.215526	0.829357	0.954949	721.151	660.185	716.389	706.033	641.305	615.488	656.723	658.336	738.545	699.068	823.123	808.684	666.283	640.298	626.952	625.986	708.714	580.028	671.213	599.158	621.133
20	5535434	5564658	+	ENSRNOG00000000483	protein_coding	Syngap1	ensembl	10520.5	0.0164436	0.04089	0.402142	0.68758	0.923543	-0.152501	0.040883	-3.73018	0.000191346	0.00388424	0.124911	0.0396389	3.15123	0.00162585	0.0235249	-0.116258	0.04091	-2.8418	0.00448594	0.0541545	10083.5	9996.49	9040.77	10199	10080.2	9167.35	9491.58	10029.4	12830.9	11801.3	11243.6	12781.7	12269.7	11284.3	10707.8	11659.2	9762.06	10372.7	9514.44	10179.9	10519
20	5609629	5618222	-	ENSRNOG00000000485	protein_coding	Bak1	ensembl	598.227	-0.0681896	0.0762806	-0.893931	0.371359	0.768666	-0.0927026	0.0752628	-1.23172	0.218054	0.596303	-0.15386	0.0726371	-2.11821	0.0341576	0.20888	-0.0424215	0.0757638	-0.559919	0.575535	0.849042	580.49	644.566	650.076	673.751	603.582	661.079	606.447	646.684	578.583	610.169	599.005	582.485	599.655	684.97	604.494	602.261	570.802	563.567	522.054	627.004	516.955
20	5618974	5625361	+	ENSRNOG00000000486	protein_coding	Ggnbp1	ensembl	7.26271	-0.736796	0.581428	-1.26722	0.205077	NA	0.0103276	0.610683	0.0169115	0.986507	NA	0.991974	0.630904	1.57231	0.115879	NA	-0.183074	0.549468	-0.333185	0.738995	NA	2.09942	8.33041	8.03803	3.12404	4.96366	2.27958	5.23702	4.85499	7.94134	11.1124	5.09358	7.76647	9.08568	4.65333	11.229	10.9502	8.6195	10.6516	4.6612	7.68152	8.84524
20	6745744	6791520	-	ENSRNOG00000000487	protein_coding	Grm4	ensembl	237.229	0.125245	0.108726	1.15193	0.249348	0.67251	0.136249	0.107787	1.26405	0.206211	0.58179	0.13842	0.11128	1.24389	0.213541	0.577599	-0.044275	0.11153	-0.396979	0.691383	0.904912	245.632	233.252	264.25	215.559	252.154	182.367	213.671	218.474	327.864	283.87	301.54	293.184	264.494	271.754	218.965	250.942	214.53	202.38	220.941	207.401	210.32
20	7136007	7138981	+	ENSRNOG00000000488	protein_coding	Hmga1	ensembl	713.389	-0.0462176	0.104412	-0.442646	0.658021	0.911471	0.170642	0.103785	1.64419	0.100138	0.398793	-0.168262	0.104962	-1.60307	0.108919	0.409137	0.0107543	0.106746	0.100747	0.919752	0.981452	837.669	783.059	847.007	774.762	590.676	691.854	628.443	529.194	692.031	713.211	780.337	735.873	621.864	674.733	614.788	608.648	829.387	944.119	1019.87	838.245	545.457
20	7215774	7219549	-	ENSRNOG00000000490	protein_coding	Rps10	ensembl	1052.18	0.157119	0.0543872	2.8889	0.00386592	0.0557319	0.00322421	0.0536345	0.0601145	0.952064	0.991175	-0.139082	0.0532989	-2.60948	0.00906808	0.0850965	0.0801853	0.0550086	1.45769	0.144927	0.473401	1060.21	946.543	996.716	1024.69	841.837	926.651	936.38	893.318	1393.14	1289.03	1397.68	1329.04	1149.84	1196.84	1262.33	1199.96	1028.59	894.735	1002.16	1024.52	792.141
20	7292824	7307285	-	ENSRNOG00000000491	protein_coding	Spdef	ensembl	5.68169	-0.629958	0.729505	-0.863542	0.38784	NA	-0.151501	0.691457	-0.219103	0.826569	NA	1.17168	0.69243	1.69212	0.0906231	NA	-0.157212	0.667032	-0.235688	0.813675	NA	4.19884	5.20651	4.01901	4.16539	4.96366	3.41938	4.18962	3.88399	5.67239	8.08171	6.1123	8.73728	7.06664	6.51466	3.743	8.21264	1.91544	4.84164	5.59344	4.80095	11.7937
20	7409401	7427582	+	ENSRNOG00000000493	protein_coding	Snrpc	ensembl	393.458	0.044521	0.0930507	0.478459	0.632323	0.904439	0.0211866	0.0928121	0.228274	0.819433	0.959376	-0.0116138	0.0904534	-0.128395	0.897836	0.975359	-0.0424215	0.0943205	-0.449759	0.652884	0.887042	440.878	413.397	438.073	416.539	406.028	398.927	336.217	361.211	417.488	375.8	369.794	389.294	367.465	390.88	407.051	384.169	406.074	435.747	414.847	399.439	369.535
20	7431355	7471901	+	ENSRNOG00000000495	protein_coding	Uhrf1bp1	ensembl	435.715	-0.299962	0.0968391	-3.09753	0.00195138	0.0334793	-0.0950755	0.0958235	-0.992194	0.321103	0.703663	-0.179865	0.0947934	-1.89744	0.0577697	0.284942	-0.125502	0.0971501	-1.29184	0.196413	0.546303	435.63	485.247	434.054	481.102	316.682	403.486	371.829	399.08	426.563	556.628	453.329	484.434	450.246	479.293	480.975	522.872	361.061	466.734	448.407	462.811	362.655
20	7484550	7636498	+	ENSRNOG00000000498	protein_coding	Anks1a	ensembl	1560.06	0.0614409	0.052312	1.17451	0.240191	0.663543	-0.00316234	0.052101	-0.0606963	0.951601	0.99106	-0.0510043	0.0485743	-1.05003	0.293706	0.664079	0.0136048	0.0512099	0.265667	0.790496	0.942577	1549.37	1511.97	1463.93	1533.9	1655.88	1753	1626.62	1703.13	1445.32	1353.69	1294.79	1305.74	1503.18	1555.14	1505.62	1472.8	1548.64	1488.32	1621.17	1550.71	1808.36
20	7645626	7654429	-	ENSRNOG00000000499	protein_coding	Tcp11	ensembl	5.26997	0.443091	0.721038	0.614518	0.538873	NA	0.645779	0.692585	0.932419	0.35112	NA	-0.0833467	0.714337	-0.116677	0.907116	NA	0.488996	0.692744	0.705882	0.480262	NA	3.14913	4.16521	9.04278	3.12404	2.9782	5.69896	6.28443	4.85499	11.3448	7.0715	5.09358	6.79566	5.0476	5.58399	7.486	2.73755	3.83089	1.93666	6.52568	3.84076	4.91402
20	7718282	7746332	+	ENSRNOG00000000500	protein_coding	Scube3	ensembl	100.449	0.151207	0.164159	0.921096	0.357	0.755921	-0.242569	0.166072	-1.46063	0.144117	0.483852	0.0888863	0.157206	0.565414	0.571792	0.852669	-0.144121	0.178592	-0.806985	0.419675	0.756758	142.761	117.667	122.58	132.251	141.961	140.194	81.6976	84.4768	80.5479	87.8886	51.9546	70.8691	83.7902	77.2453	54.2735	61.1386	126.419	105.548	109.072	130.586	119.902
20	7762327	7786050	+	ENSRNOG00000000501	protein_coding	Zfp523	ensembl	850.137	0.101814	0.0634953	1.60349	0.108827	0.469417	-0.070687	0.0632985	-1.11672	0.264112	0.650403	0.222596	0.0627049	3.5499	0.000385372	0.00776496	-0.171044	0.065189	-2.62382	0.00869509	0.0858455	918.496	775.77	817.87	901.806	828.932	687.295	696.524	776.798	1041.45	980.918	937.219	986.342	986.301	821.778	743.921	852.29	878.231	886.988	858.593	857.449	845.212
20	7788084	7809561	+	ENSRNOG00000000502	protein_coding	Def6	ensembl	24.2514	-0.190675	0.337848	-0.56438	0.572495	0.880169	0.228294	0.337976	0.675475	0.499374	0.821442	-0.489679	0.316977	-1.54484	0.122384	0.436432	-0.272671	0.321091	-0.849201	0.395769	NA	31.4913	31.239	28.1331	22.9096	24.8183	34.1938	28.2799	43.6949	15.8827	28.286	23.4305	21.3578	23.219	31.6426	17.7792	24.6379	17.239	14.5249	19.577	16.3232	14.7421
20	7818289	7885334	+	ENSRNOG00000000503	protein_coding	Ppard	ensembl	1730.02	0.0790749	0.0683143	1.15752	0.247062	0.670963	0.297191	0.0680648	4.36629	1.26376e-05	0.000370852	-0.0713133	0.0633414	-1.12586	0.260226	0.631457	0.0234739	0.065335	0.359285	0.719382	0.917857	1447.55	1478.65	1758.32	1296.48	2165.15	2369.63	2003.69	2180.86	1262.67	1075.88	1263.21	1058.18	1797.96	1888.32	1870.56	1777.58	1463.4	1415.7	1489.72	1310.66	2257.5
20	7895083	7906143	+	ENSRNOG00000000504	protein_coding	Fance	ensembl	290.673	-0.0159871	0.108144	-0.147832	0.882476	0.974134	-0.195324	0.10777	-1.81241	0.0699228	0.324206	-0.204126	0.0914544	-2.23199	0.0256153	0.174686	-0.122613	0.0948108	-1.29324	0.195928	0.545311	218.34	217.632	214.013	212.435	350.435	402.347	352.975	410.732	232.568	229.319	207.818	241.731	302.856	363.89	349.97	354.056	209.741	219.81	184.584	238.127	344.964
20	7908304	7910868	+	ENSRNOG00000000505	protein_coding	Rpl10a	ensembl	1404.77	0.0218769	0.0531235	0.411812	0.680478	0.920184	-0.0594985	0.0522496	-1.13874	0.254813	0.641584	-0.0873905	0.051509	-1.69661	0.089771	0.366309	-0.0145892	0.053055	-0.274983	0.783329	0.940453	1451.75	1461.99	1466.94	1595.34	1357.07	1473.75	1371.05	1444.84	1363.64	1402.18	1440.47	1543.59	1256.85	1277.8	1349.35	1332.27	1449.03	1339.2	1485.06	1441.24	1310.08
20	7908226	7930930	-	ENSRNOG00000000506	protein_coding	Tead3	ensembl	559.819	-0.0996864	0.0833018	-1.19669	0.231427	0.653458	0.00397246	0.0819147	0.0484951	0.961322	0.993466	-0.0694996	0.071368	-0.97382	0.330146	0.696363	-0.121181	0.0741803	-1.6336	0.102343	0.3957	410.437	449.842	473.239	439.448	649.247	738.585	714.33	758.349	355.091	394.994	370.813	342.696	557.255	581.666	557.707	621.423	453.96	458.987	459.594	522.343	800.003
20	7931674	7943576	-	ENSRNOG00000000507	protein_coding	Tulp1	ensembl	0.296084	0.0543569	3.88514	0.013991	0.988837	NA	-0.00824884	3.88514	-0.00212318	0.998306	NA	0.903525	3.54585	0.254811	0.798869	NA	0.026792	3.88514	0.00689602	0.994498	NA	0	1.0413	1.00475	0	0.992733	1.13979	0	0	0	0	0	0	1.00952	0	0	0	0.957722	0	0	0.960189	0
20	8109635	8120181	+	ENSRNOG00000000508	protein_coding	Armc12	ensembl	0.0389896	0.0542958	6.00577	0.0090406	0.992787	NA	-0.00831171	6.00577	-0.00138395	0.998896	NA	0.00963899	6.00582	0.00160494	0.998719	NA	0.988578	6.00577	0.164605	0.869255	NA	0	0	0	0	0	0	0	0	0	0	0	0	0	0	0.93575	0	0	0	0	0	0
20	5831573	5865776	-	ENSRNOG00000000511	protein_coding	Srpk1	ensembl	939.192	0.0123601	0.0596287	0.207284	0.835788	0.963641	0.0686508	0.0587723	1.16808	0.242774	0.627607	-0.0164223	0.0562993	-0.291697	0.770518	0.934495	-0.064882	0.0586017	-1.10717	0.268221	0.622232	903.8	905.932	945.473	882.021	950.045	933.49	923.811	973.911	928.002	914.244	992.23	897.027	988.32	972.546	896.448	964.529	921.328	909.26	954.614	977.473	897.301
20	5881676	5927071	-	ENSRNOG00000000512	protein_coding	Slc26a8	ensembl	188.372	0.00679389	0.128763	0.0527627	0.957921	0.991597	-0.170062	0.130108	-1.30708	0.191186	0.560655	0.27178	0.125047	2.17342	0.0297489	0.191715	-0.274086	0.127177	-2.15515	0.0311504	0.197793	138.562	137.452	119.566	130.168	136.004	133.356	105.788	150.505	267.737	240.431	221.062	277.651	273.58	205.677	256.395	285.617	168.559	188.824	155.684	156.511	218.183
20	5933303	5995196	+	ENSRNOG00000000513	protein_coding	Mapk14	ensembl	1387.61	-0.0864293	0.0568582	-1.52009	0.12849	0.506402	-0.0111422	0.0565917	-0.196888	0.843915	0.96816	0.00565547	0.0562452	0.10055	0.919908	0.981038	-0.0637796	0.0568172	-1.12254	0.261633	0.616641	1354.13	1528.63	1397.61	1451.64	1385.86	1313.04	1310.3	1384.64	1300.11	1451.68	1343.69	1339.72	1406.26	1446.25	1373.68	1396.15	1456.69	1390.52	1444.04	1428.76	1344.48
20	6018374	6027467	+	ENSRNOG00000000515	protein_coding	Mapk13	ensembl	1.69427	1.50047	1.37017	1.09509	0.273476	NA	0.26895	1.21566	0.221237	0.824908	NA	-1.29223	1.65348	-0.781518	0.434498	NA	0.165295	1.42231	0.116216	0.907481	NA	4.19884	2.0826	6.02852	2.08269	0	0	0	1.942	1.13448	0	1.01872	0	0	0.930666	0.93575	0	2.87317	0.968328	1.86448	6.72133	0.982805
20	6193084	6194145	-	ENSRNOG00000000516	protein_coding	Pxt1	ensembl	0.0399051	1.01608	6.00577	0.169183	0.865653	NA	-0.00831171	6.00577	-0.00138395	0.998896	NA	0.00963899	6.00582	0.00160494	0.998719	NA	0.0267989	6.00577	0.00446219	0.99644	NA	0	0	0	0	0	0	0	0	0	0	0	0	0	0	0	0	0.957722	0	0	0	0
20	6211420	6219894	+	ENSRNOG00000000517	protein_coding	Kctd20	ensembl	374.93	-0.133362	0.0904168	-1.47497	0.140221	0.525912	-0.116351	0.0896845	-1.29733	0.194517	0.565445	-0.064261	0.0864959	-0.742938	0.457519	0.788239	-0.157488	0.0892638	-1.7643	0.0776812	0.341626	318.062	395.695	369.749	416.539	361.355	364.733	342.501	373.834	377.781	383.881	338.214	368.907	365.446	378.781	365.878	428.882	377.342	397.014	366.37	380.235	362.655
20	6225800	6251635	-	ENSRNOG00000000519	protein_coding	Stk38	ensembl	483.649	0.0141237	0.0999381	0.141324	0.887614	0.975235	0.150506	0.0992892	1.51583	0.129563	0.456249	-0.00223184	0.0950628	-0.0234775	0.981269	0.995806	-0.0939209	0.0985511	-0.953018	0.340581	0.697391	453.475	399.86	465.201	423.828	436.802	466.175	428.389	538.904	452.656	552.587	473.703	443.66	550.188	498.837	511.855	505.534	503.762	448.336	550.954	475.294	514.007
20	6288285	6298219	+	ENSRNOG00000000520	protein_coding	Srsf3	ensembl	1863.32	-0.0549368	0.0536595	-1.0238	0.305928	0.724056	-0.0422747	0.053283	-0.793399	0.427545	0.780651	0.0381452	0.0495365	0.770041	0.441276	0.778798	0.16657	0.0518359	3.21341	0.00131169	0.0215557	1680.59	1740.01	1654.83	1750.5	2053.96	2073.28	2153.46	1970.15	1469.15	1553.71	1456.76	1569.8	2025.1	1978.6	2103.57	1865.18	1738.26	1784.63	1844.9	1780.19	2203.45
20	6351458	6358865	+	ENSRNOG00000000521	protein_coding	Cdkn1a	ensembl	4056.36	0.05913	0.0559174	1.05745	0.290305	0.711284	0.0617618	0.0563377	1.09628	0.272957	0.660002	-0.058639	0.0532914	-1.10035	0.271182	0.640537	0.0952625	0.0557936	1.70741	0.0877463	0.365567	5082.7	5139.86	4675.12	4401.77	6205.57	6478.58	5104	5208.43	3581.54	3235.72	3116.25	2864.86	4230.9	4590.04	3796.34	3471.21	3460.25	3337.83	2680.19	2728.86	3838.83
20	6419033	6500524	-	ENSRNOG00000000522	protein_coding	Cpne5	ensembl	1398.32	-0.0414818	0.0700148	-0.592471	0.553535	0.872258	0.133307	0.070102	1.90161	0.0572216	0.287687	0.143695	0.068569	2.09563	0.0361149	0.216328	0.103303	0.0705166	1.46494	0.142937	0.470401	1542.02	1556.75	1544.31	1404.78	1493.07	1262.89	1377.34	1260.35	1589.4	1600.18	1703.29	1535.82	1409.29	1375.52	1434.5	1312.2	1307.29	1403.11	1252	1157.99	1255.04
20	6516264	6864388	-	ENSRNOG00000000523	protein_coding	Ppil1	ensembl	291.022	0.113659	0.104206	1.09071	0.275399	0.69939	-0.152536	0.103263	-1.47716	0.139633	0.475296	-0.0802986	0.102717	-0.781744	0.434365	0.773035	-0.103628	0.10502	-0.986743	0.323769	0.683267	320.162	326.969	275.303	289.494	268.038	266.711	277.562	297.125	322.192	262.656	319.877	332.987	290.742	291.298	285.404	294.743	301.682	282.752	271.282	337.987	248.65
20	6869797	6903853	+	ENSRNOG00000000524	protein_coding	RGD735065	ensembl	1006.4	0.12828	0.0559259	2.29375	0.0218049	0.187766	0.0683459	0.0552178	1.23775	0.215809	0.593111	-0.0318125	0.054485	-0.583877	0.559303	0.845055	0.0252149	0.0565183	0.446138	0.655498	0.888382	1153.63	1000.69	1140.4	1089.25	991.74	988.2	967.802	1010.81	1083.43	1006.17	1122.63	1080.51	914.625	972.546	992.831	922.554	1052.54	1000.28	1031.99	972.672	896.318
20	6923498	6932786	+	ENSRNOG00000000525	protein_coding	Pi16	ensembl	81.9569	0.209392	0.183116	1.14349	0.252835	0.676465	0.0353489	0.185512	0.190548	0.84888	0.969088	0.0533928	0.18351	0.290953	0.771087	0.934495	0.14661	0.188164	0.779159	0.435886	0.767941	88.1757	99.9649	94.4468	80.1837	77.4332	84.3446	83.7924	75.7378	91.8927	79.8069	67.2353	79.6063	79.7521	74.4533	65.5025	64.7886	112.053	73.5929	89.4951	84.4967	75.676
20	6937348	6961144	-	ENSRNOG00000000527	protein_coding	Mtch1	ensembl	5712.91	0.0911434	0.0375246	2.4289	0.0151449	0.148775	0.00686034	0.0372752	0.184046	0.853977	0.969681	0.102257	0.0364919	2.80218	0.00507586	0.0557371	0.018252	0.0377401	0.483622	0.628654	0.87814	5875.23	5987.48	6240.53	6011.69	5473.93	4999.13	5172.08	5245.33	6541.4	5917.84	6411.8	6551.02	5735.08	5459.28	5668.77	5453.2	5982.89	5363.57	5997.1	6004.06	5444.74
20	6973398	6990024	+	ENSRNOG00000000528	protein_coding	Fgd2	ensembl	7.68229	-0.0501512	0.632524	-0.0792874	0.936804	NA	-0.0977497	0.563401	-0.173499	0.862259	NA	0.670811	0.678775	0.988266	0.323022	NA	0.108895	0.593482	0.183484	0.854418	NA	6.29826	8.33041	17.0808	9.37212	4.96366	3.41938	6.28443	6.79698	3.40343	5.05107	6.1123	4.85404	3.02856	1.86133	6.55025	6.38761	10.5349	6.77829	6.52568	20.164	10.8109
20	8165307	8169556	+	ENSRNOG00000000529	protein_coding	Pim1	ensembl	322.045	0.700026	0.24868	2.81497	0.00487814	0.0656064	0.464773	0.247619	1.87696	0.0605229	0.296734	0.487615	0.229351	2.12606	0.0334979	0.205706	-0.160036	0.231869	-0.690203	0.490066	0.803018	339.056	135.369	236.117	129.127	721.717	455.917	536.271	580.657	82.8168	79.8069	88.6284	90.2852	302.856	243.834	300.376	376.869	159.94	116.199	192.041	133.466	751.846
20	8369331	8384089	-	ENSRNOG00000000531	protein_coding	Ccdc167	ensembl	51.0127	0.212369	0.227777	0.932355	0.351153	0.754167	-0.292673	0.228791	-1.27921	0.200822	0.573806	-0.00747169	0.227906	-0.0327841	0.973847	0.995466	0.0275802	0.231972	0.118894	0.905359	0.977315	67.1814	53.1064	53.2519	53.1087	43.6802	50.1508	48.1806	46.6079	56.7239	50.5107	53.992	61.161	45.4284	51.1866	41.173	45.6258	54.5901	50.353	35.4251	59.5317	50.123
20	8312792	8368765	+	ENSRNOG00000000532	protein_coding	Cmtr1	ensembl	2269.53	0.027826	0.0403003	0.690466	0.489901	0.840296	0.0367679	0.0400051	0.919079	0.358054	0.732346	-0.0128539	0.0383738	-0.334965	0.737652	0.923616	0.0649396	0.0402246	1.61442	0.106435	0.403404	2318.81	2304.4	2281.8	2280.55	2198.9	2206.64	2235.16	2165.32	2228.11	2126.5	2276.83	2236.74	2116.96	2190.79	2244.86	2127.07	2438.36	2423.72	2456.45	2319.82	2347.92
20	8515142	8574083	-	ENSRNOG00000000536	protein_coding	Mdga1	ensembl	553.145	0.0278118	0.0819662	0.339308	0.734377	0.938235	-0.133206	0.0811033	-1.64243	0.100501	0.399244	0.0655919	0.0772344	0.849257	0.395738	0.747423	-0.203659	0.0807429	-2.52232	0.0116585	0.104345	517.507	506.073	479.268	518.591	549.974	528.863	495.422	569.005	610.349	538.444	578.631	640.734	690.512	621.685	549.285	599.523	496.1	542.263	503.41	553.069	521.869
20	8901931	9249821	-	ENSRNOG00000000540	protein_coding	Btbd9	ensembl	501.898	0.120681	0.0786126	1.53514	0.124749	0.501126	-0.0265709	0.0784357	-0.338761	0.73479	0.930402	0.163583	0.0779014	2.09987	0.0357401	0.214865	-0.0961407	0.0781683	-1.22992	0.218727	0.573781	542.7	524.816	505.391	470.689	533.098	429.702	456.668	515.6	538.877	488.944	527.695	528.12	532.017	507.213	497.819	521.959	516.212	457.051	445.611	504.099	509.093
20	9273594	9291611	-	ENSRNOG00000000541	protein_coding	Glo1	ensembl	1659.55	0.0120392	0.046714	0.257722	0.796622	0.955366	0.0329056	0.046665	0.705145	0.48072	0.812047	-0.0300748	0.044998	-0.668358	0.503905	0.816354	0.0535153	0.0476259	1.12366	0.261157	0.61663	1899.98	1845.19	1759.32	1722.39	1619.15	1689.17	1573.2	1545.83	1715.33	1662.81	1711.44	1686.3	1625.33	1615.64	1553.34	1522.99	1713.36	1774.94	1722.78	1667.85	1584.28
20	9313271	9560683	+	ENSRNOG00000000542	protein_coding	Dnah8	ensembl	18.9997	-0.0294451	0.400031	-0.0736071	0.941323	0.986743	-0.372729	0.408039	-0.913464	0.360998	0.733979	0.246848	0.398386	0.61962	0.535508	NA	0.226658	0.422351	0.536658	0.591504	NA	13.6462	10.413	11.0523	4.16539	11.9128	7.97854	13.6163	5.82599	30.6309	38.3881	26.4866	37.8615	36.3427	29.7813	33.687	27.3755	17.239	17.4299	12.1191	24.9649	11.7937
20	41266566	41383425	+	ENSRNOG00000000543	protein_coding	Frk	ensembl	7.93385	0.936617	0.635123	1.4747	0.140292	NA	-0.262719	0.527989	-0.497585	0.618777	NA	-0.444193	0.590749	-0.751915	0.452102	NA	-0.0706025	0.561077	-0.125834	0.899863	NA	13.6462	8.33041	12.057	21.8683	5.9564	12.5377	12.5689	12.623	4.53791	2.02043	9.16845	4.85404	3.02856	3.72266	5.6145	4.56258	6.70405	2.90498	6.52568	9.60189	6.87963
20	41106991	41209729	-	ENSRNOG00000000546	protein_coding	Nt5dc1	ensembl	206.924	0.00388807	0.128847	0.0301758	0.975927	0.994791	-0.0597716	0.126681	-0.471829	0.637049	0.893321	-0.0693092	0.114065	-0.607627	0.543435	0.835013	-0.0113886	0.119981	-0.09492	0.924378	0.982616	167.954	182.228	206.979	172.864	248.183	257.593	257.662	242.749	167.903	174.767	140.583	180.57	215.028	225.221	205.865	239.079	190.587	168.489	186.448	200.68	239.804
20	41100071	41102057	+	ENSRNOG00000000547	protein_coding	Tspyl4	ensembl	2607.12	0.110335	0.0535773	2.05936	0.03946	0.269617	0.00390765	0.0534967	0.0730447	0.941771	0.989201	0.160131	0.0532462	3.00736	0.00263527	0.0343865	0.0340784	0.0539033	0.632214	0.527247	0.825651	2477.32	2475.17	2439.54	2466.95	2307.11	2025.41	2259.25	2231.35	3406.84	2924.57	3225.26	3298.81	3093.17	2818.99	2781.05	2785	2718.01	2525.4	2461.11	2350.54	2468.81
20	41083317	41085876	+	ENSRNOG00000000549	protein_coding	Tspyl1	ensembl	2838.35	0.119332	0.0479703	2.48762	0.0128599	0.132467	0.0759605	0.0478103	1.58879	0.112108	0.425125	0.200467	0.0455693	4.39916	1.08668e-05	0.00040483	0.215958	0.047688	4.52856	5.93861e-06	0.000223666	2957.03	2890.65	2994.17	2710.63	3239.29	2818.71	3008.15	2786.76	2937.16	2546.75	2887.04	2736.71	3090.14	2715.68	2991.59	2640.82	2856.88	2624.17	2681.12	2667.41	3050.63
20	31734183	31736213	-	ENSRNOG00000000551	protein_coding	RGD1305587	ensembl	158.986	0.278979	0.143173	1.94854	0.0513503	0.31294	-0.0651829	0.138999	-0.468945	0.639109	0.894328	-0.0656444	0.138308	-0.474623	0.635055	0.883682	-0.111556	0.142055	-0.785305	0.432275	0.76539	128.065	131.204	168.799	140.582	144.939	140.194	143.494	155.36	242.778	170.726	197.631	229.111	167.58	178.688	166.563	178.853	153.235	124.914	139.836	162.272	124.816
20	31456852	31598119	-	ENSRNOG00000000552	protein_coding	Col13a1	ensembl	4.93002	1.35196	0.752936	1.79559	0.0725603	NA	0.156106	0.682459	0.22874	0.819071	NA	0.822029	0.79426	1.03496	0.300686	NA	-0.501748	0.854616	-0.587103	0.557134	NA	12.5965	5.20651	7.03328	7.28943	7.94186	3.41938	1.0474	2.91299	3.40343	1.01021	3.05615	2.91243	1.00952	1.86133	3.743	1.82503	9.57722	3.87331	12.1191	9.60189	5.89683
20	31035729	31044097	+	ENSRNOG00000000556	protein_coding	Nodal	ensembl	0.0413639	0.0543069	6.00577	0.00904246	0.992785	NA	-0.00830056	6.00577	-0.0013821	0.998897	NA	0.971425	6.00582	0.161747	0.871505	NA	0.0268101	6.00577	0.00446405	0.996438	NA	0	0	0	0	0.992733	0	0	0	0	0	0	0	0	0	0	0	0	0	0	0	0
20	31265483	31310675	+	ENSRNOG00000000557	protein_coding	Sar1a	ensembl	4406.11	0.0582088	0.0336821	1.72818	0.0839557	0.413005	0.0567574	0.0334124	1.69869	0.0893769	0.374849	-0.00586519	0.032227	-0.181996	0.855586	0.961475	0.0622241	0.0337985	1.84103	0.0656167	0.31135	4670.16	4611.92	4819.8	4677.73	4296.55	4261.68	4367.68	4350.07	4551.52	4306.54	4602.56	4554.06	4105.72	4117.26	4356.85	4057.96	4666.98	4426.23	4761.88	4407.27	4183.8
20	31234493	31245956	+	ENSRNOG00000000559	protein_coding	Npffr1	ensembl	1.95053	-0.278158	1.0966	-0.253656	0.799762	NA	0.764348	1.34394	0.568736	0.569536	NA	0.834543	1.10972	0.752032	0.452032	NA	1.30466	1.30258	1.0016	0.316538	NA	4.19884	1.0413	3.01426	2.08269	0.992733	0	3.14221	1.942	2.26895	4.04086	1.01872	0.970809	5.0476	1.86133	2.80725	0.912516	0.957722	2.90498	0.93224	0	2.94841
20	31096214	31202515	+	ENSRNOG00000000560	protein_coding	Lrrc20	ensembl	145.934	-0.0603829	0.142894	-0.422571	0.672608	0.916976	0.0792057	0.138857	0.57041	0.568399	0.861726	-0.0950595	0.132724	-0.716222	0.473855	0.79933	0.156195	0.1376	1.13514	0.256318	0.610979	123.866	130.163	152.723	147.871	156.852	176.668	172.822	149.534	139.541	134.359	133.452	138.826	160.514	154.491	161.885	156.04	131.208	146.217	159.413	136.347	130.713
20	30938901	30975473	-	ENSRNOG00000000561	protein_coding	Pald1	ensembl	141.219	-0.475371	0.1551	-3.06492	0.00217727	0.0365034	0.0824987	0.147699	0.558559	0.576463	0.866578	0.0289817	0.14167	0.204572	0.837906	0.957503	-0.0886214	0.139917	-0.633384	0.526483	0.825651	111.269	120.791	142.675	154.119	165.786	139.055	165.49	174.78	88.4892	135.369	129.377	119.409	149.409	174.034	136.619	162.428	87.1527	140.408	126.785	104.661	166.094
20	30812353	30888752	-	ENSRNOG00000000563	protein_coding	Adamts14	ensembl	144.951	0.179738	0.167713	1.0717	0.283853	0.707827	-0.159018	0.162273	-0.979936	0.327118	0.709302	0.0330091	0.145261	0.22724	0.820237	0.950924	-0.173664	0.144881	-1.19866	0.230658	0.583446	86.0762	76.015	91.4326	95.8039	142.954	144.754	134.068	173.809	121.389	132.338	135.489	126.205	166.571	173.104	222.708	224.479	117.8	80.3712	93.224	134.427	190.664
20	30791422	30804166	+	ENSRNOG00000000564	protein_coding	Tbata	ensembl	0.447875	-2.19155	2.80907	-0.780169	0.435292	NA	-0.411371	2.73868	-0.150208	0.8806	NA	1.76875	2.68812	0.657987	0.510547	NA	-0.934934	2.91049	-0.321229	0.748037	NA	0	0	1.00475	0	0	0	0	0.970998	0	1.01021	0	1.94162	1.00952	0	0	0	0	1.93666	0.93224	0.960189	0.982805
20	30699872	30749941	-	ENSRNOG00000000565	protein_coding	Sgpl1	ensembl	1523.08	-0.021234	0.0640305	-0.331623	0.740174	0.940222	0.186352	0.0637175	2.92467	0.00344826	0.0401401	0.00117016	0.0636511	0.018384	0.985333	0.997147	0.0896318	0.0642862	1.39426	0.163238	0.501473	1572.47	1611.93	1747.27	1491.21	1497.04	1554.68	1581.58	1437.08	1452.13	1590.08	1651.34	1378.55	1499.14	1389.48	1517.79	1470.98	1676.97	1572.56	1703.2	1613.12	1365.12
20	30690810	30696477	+	ENSRNOG00000000566	protein_coding	Pcbd1	ensembl	22.4141	-0.465647	0.343911	-1.35398	0.175744	0.581127	-0.461819	0.344297	-1.34134	0.17981	0.544588	-0.0456994	0.341147	-0.133958	0.893436	0.974141	0.0774566	0.353051	0.219392	0.826345	NA	20.9942	30.1977	16.0761	28.1164	26.8038	22.7958	17.8059	16.507	17.0172	19.1941	16.2995	26.2118	15.1428	22.336	23.3937	16.4253	23.943	36.7965	27.035	26.8853	19.6561
20	30339673	30406296	-	ENSRNOG00000000567	protein_coding	Unc5b	ensembl	1838.19	-0.0254277	0.0528151	-0.481447	0.630199	0.903815	0.144666	0.0530542	2.72676	0.00639593	0.065153	-0.188136	0.0506672	-3.71318	0.000204674	0.00463013	0.118636	0.0534542	2.21939	0.0264604	0.178892	2001.8	2155.49	2005.49	1796.32	1927.89	2150.79	1912.56	1815.77	1927.48	1962.85	1989.55	1798.91	1771.71	1965.57	1920.16	1692.72	1852.23	1783.66	1732.1	1582.39	1551.85
20	30287424	30327362	-	ENSRNOG00000000568	protein_coding	Slc29a3	ensembl	568.275	0.0543734	0.072291	0.752146	0.451963	0.818542	0.0400956	0.0708042	0.566289	0.571197	0.863113	-0.0530479	0.0704693	-0.752779	0.451582	0.785583	0.0836229	0.0731571	1.14306	0.253014	0.607451	644.522	574.798	679.214	656.048	590.676	608.649	597.021	556.382	580.852	583.904	599.005	559.186	480.532	540.717	518.405	507.359	560.267	556.788	595.701	606.84	520.886
20	29897594	29919999	+	ENSRNOG00000000569	protein_coding	MGC112715	ensembl	2195.49	0.0193236	0.0537064	0.359801	0.718996	0.93311	0.02783	0.0532195	0.522929	0.601023	0.878366	-0.0151793	0.0522544	-0.290489	0.771442	0.934495	0.135281	0.0531785	2.54391	0.010962	0.100224	2162.4	2094.06	2343.09	2285.76	2364.69	2341.13	2467.69	2218.73	2040.92	2116.4	2251.36	2112.48	1926.16	2067.01	2162.52	1979.25	2250.65	2152.59	2160	2229.56	2196.57
20	29831314	29856876	+	ENSRNOG00000000571	protein_coding	Psap	ensembl	42135.9	0.0184734	0.0330193	0.559472	0.57584	0.881623	0.10073	0.033	3.05243	0.00227	0.0294764	-0.0394245	0.0314229	-1.25464	0.209609	0.573043	0.152462	0.0330529	4.61266	3.97541e-06	0.00015618	43064.4	43749.2	47996.1	43473.1	40520.4	41078.1	41607.1	38566.1	45964.5	45592	46481	43327.2	39448	41786.9	42896.6	37950.6	44595.4	42636.4	43509.5	41833.5	38338.2
20	29731816	29738507	-	ENSRNOG00000000572	protein_coding	Chst3	ensembl	503.801	0.201572	0.0864101	2.33274	0.0196618	0.174962	0.211782	0.0836139	2.53286	0.0113136	0.100377	0.0380146	0.0786107	0.48358	0.628684	0.881191	0.024996	0.0818847	0.305259	0.760169	0.930915	424.083	355.084	465.201	416.539	516.221	483.272	487.043	479.673	518.456	518.24	678.465	509.675	633.979	654.258	671.868	615.948	449.171	348.598	448.407	435.926	501.23
20	29577518	29579579	-	ENSRNOG00000000574	protein_coding	AC096404.1	ensembl	0.755966	2.104	2.10057	1.00163	0.316522	NA	-0.00826866	2.30782	-0.00358289	0.997141	NA	0.87464	2.13735	0.409217	0.68238	NA	0.386675	1.92889	0.200465	0.841117	NA	0	0	0	0	0	1.13979	2.09481	1.942	3.40343	0	0	0.970809	1.00952	0	1.8715	0.912516	1.91544	0.968328	0.93224	0	0.982805
20	29544629	29558322	-	ENSRNOG00000000576	protein_coding	Anapc16	ensembl	266.277	-0.0528651	0.102234	-0.5171	0.605087	0.895377	-0.0184178	0.100529	-0.183209	0.854634	0.969681	-0.0294596	0.096219	-0.306172	0.759474	0.931797	0.0953131	0.0981633	0.970965	0.331566	0.690004	256.129	281.151	252.193	273.874	276.972	281.529	284.894	282.56	246.182	250.533	294.409	262.118	265.504	268.962	305.99	278.317	243.261	243.05	229.331	248.689	251.598
20	42966140	42971839	+	ENSRNOG00000000579	protein_coding	Marcks	ensembl	7662.63	0.0850605	0.0385115	2.20871	0.0271951	0.217129	-0.00592382	0.0383631	-0.154415	0.877283	0.974956	0.100427	0.0369879	2.71513	0.00662488	0.0680899	0.0896691	0.0386363	2.32085	0.020295	0.151778	8046.03	7864.95	8035.02	8476.56	6982.88	6692.86	7290.98	7249.47	8037.77	7464.47	8177.24	8184.89	7341.23	6573.29	7389.62	6832.01	8786.14	8114.59	8560.76	8201.94	7441.8
20	27575533	27578245	-	ENSRNOG00000000580	protein_coding	Fam26d	ensembl	0.388384	-1.41673	3.49345	-0.40554	0.68508	NA	1.83888	3.54316	0.518995	0.603764	NA	-0.658309	3.31963	-0.198308	0.842804	NA	0.0267913	3.59067	0.00746138	0.994047	NA	0	2.0826	1.00475	0	0	2.27958	0	0	0	0	1.01872	0	1.00952	0	0	0	0.957722	0.968328	0	0	0
20	48503973	48574547	+	ENSRNOG00000000581	protein_coding	Cdc40	ensembl	582.48	-0.061569	0.0738366	-0.833854	0.404363	0.790347	-0.0629676	0.0726908	-0.866239	0.386359	0.752303	-0.0271755	0.0678929	-0.40027	0.688957	0.904368	0.0969907	0.0708736	1.3685	0.171155	0.51254	519.607	546.683	512.424	577.947	609.538	625.746	639.964	584.541	521.86	548.546	567.425	553.361	615.807	666.357	675.611	637.849	537.282	553.883	543.496	564.591	624.081
20	48739639	48758906	-	ENSRNOG00000000582	protein_coding	LOC100911156	ensembl	63.6782	-0.0261254	0.203027	-0.128679	0.897611	0.977311	0.20401	0.202297	1.00847	0.313229	0.696669	-0.275616	0.20077	-1.3728	0.169815	0.51504	0.265566	0.206443	1.28639	0.198309	0.548937	87.1259	78.0976	83.3946	65.6048	57.5785	70.6671	75.4131	62.1438	58.9928	56.572	51.9546	45.628	47.4474	58.6319	46.7875	42.8882	54.5901	68.7513	77.3759	72.9744	57.9855
20	45458558	45598799	+	ENSRNOG00000000583	protein_coding	Cdk19	ensembl	1644.38	0.0329876	0.0562042	0.586925	0.557254	0.874638	-0.0959113	0.0559776	-1.71339	0.0866411	0.367609	0.107238	0.054374	1.97224	0.0485826	0.255856	0.02434	0.0564146	0.431448	0.666143	0.891871	1485.34	1602.56	1574.45	1598.47	1580.43	1407.64	1504.07	1534.18	1991.01	1873.95	1905	2027.05	1816.13	1690.09	1806.93	1689.98	1709.53	1584.18	1455.23	1644.8	1500.74
20	45384000	45399695	-	ENSRNOG00000000585	protein_coding	Amd1	ensembl	2847.67	0.123024	0.0530796	2.31773	0.0204639	0.179859	0.114471	0.0529443	2.16211	0.03061	0.195613	0.0326379	0.0516447	0.63197	0.527406	0.829421	0.124785	0.0534544	2.33443	0.0195734	0.14812	3076.7	2906.27	3118.76	2917.85	2751.86	2585.05	2751.53	2464.39	3001.83	2635.65	2745.44	2670.7	2606.58	2479.29	2770.76	2426.38	3418.11	3186.77	3552.77	3094.69	2712.54
20	45347271	45356359	-	ENSRNOG00000000586	protein_coding	Gtf3c6	ensembl	524.126	0.052378	0.0725879	0.721581	0.470552	0.827754	0.0512272	0.0715127	0.716337	0.473783	0.809032	-0.0222044	0.0708042	-0.313602	0.753823	0.929988	0.0340277	0.0715925	0.475298	0.634575	0.879829	547.949	515.444	565.676	550.872	525.156	536.842	548.84	518.513	502.573	516.22	523.62	488.317	461.351	475.57	512.791	535.647	556.436	518.055	552.818	546.348	500.248
20	45321405	45342949	-	ENSRNOG00000000587	protein_coding	Rpf2	ensembl	368.739	-0.0762165	0.0940384	-0.810483	0.417662	0.797606	0.175901	0.0926005	1.89957	0.0574895	0.288517	-0.053275	0.0869197	-0.612923	0.539928	0.833461	0.0839535	0.0908416	0.924175	0.355395	0.709451	365.299	361.332	381.806	348.851	357.384	414.884	403.251	388.399	313.116	318.218	348.401	323.279	354.342	395.533	376.171	349.494	325.625	378.616	398.067	326.464	446.193
20	45143453	45260120	-	ENSRNOG00000000588	protein_coding	Slc16a10	ensembl	5.44478	-0.87629	0.790301	-1.1088	0.267515	NA	0.329877	0.739082	0.446333	0.655356	NA	-0.0140108	0.697531	-0.0200863	0.983975	NA	0.483891	0.697383	0.693868	0.487765	NA	3.14913	5.20651	8.03803	1.04135	2.9782	3.41938	8.37924	4.85499	4.53791	3.03064	7.13102	5.82485	6.05712	10.2373	7.486	6.38761	1.91544	8.71495	1.86448	6.72133	7.86244
20	45121777	45126063	-	ENSRNOG00000000589	protein_coding	RGD1310495	ensembl	8.30178	-0.181706	0.624938	-0.290758	0.771237	NA	-1.25168	0.724	-1.72884	0.0838378	NA	0.50034	0.611922	0.817652	0.413556	NA	-0.0544673	0.606974	-0.0897358	0.928497	NA	3.14913	9.37171	5.02377	9.37212	5.9564	3.41938	11.5215	8.73898	15.8827	7.0715	4.07487	10.6789	19.1809	13.0293	7.486	6.38761	6.70405	10.6516	0.93224	3.84076	7.86244
20	45094791	45107556	-	ENSRNOG00000000590	protein_coding	Naglt1	ensembl	0.293752	-0.907443	4.31425	-0.210336	0.833405	NA	0.953437	4.31425	0.220997	0.825095	NA	-2.3757	3.92689	-0.604981	0.545191	NA	0.026852	4.31425	0.00622403	0.995034	NA	0	0	0	0	0	2.27958	1.0474	0	0	0	0	0	0	0	0	0.912516	0	0.968328	0.93224	0	0
20	44803666	44961383	+	ENSRNOG00000000593	protein_coding	Rev3l	ensembl	2577.4	-0.10073	0.0493149	-2.04258	0.0410941	0.276612	0.0223578	0.0492607	0.453866	0.649925	0.899364	0.00594741	0.0495036	0.120141	0.904371	0.976571	-0.0494313	0.0484013	-1.02128	0.307121	0.666014	2157.15	2302.32	2231.56	2177.46	2575.15	2733.22	2685.55	2680.92	2578.67	2755.86	2652.74	2427.99	2897.32	2752.91	2857.78	2952.9	2330.14	2516.68	2273.73	2431.2	2791.17
20	44680449	44722873	+	ENSRNOG00000000595	protein_coding	Traf3ip2	ensembl	94.9477	0.0970497	0.192376	0.50448	0.613924	0.898558	0.0583939	0.186975	0.312308	0.754806	0.939017	0.218512	0.157054	1.39131	0.164131	0.507164	-0.0952899	0.161569	-0.589779	0.555339	0.838892	56.6843	53.1064	80.3803	71.8529	135.012	111.7	124.641	134.969	64.6652	75.7661	65.1979	67.9566	109.028	112.611	113.226	127.752	81.4063	61.0046	68.0535	65.2929	136.61
20	44436403	44630318	+	ENSRNOG00000000596	protein_coding	Fyn	ensembl_havana	5278.65	0.0225779	0.034612	0.652313	0.514199	0.852019	0.0278983	0.0344856	0.808985	0.418524	0.775736	0.0436901	0.0340374	1.28359	0.199286	0.557852	0.0946272	0.035027	2.70155	0.00690167	0.0733108	5689.43	5623.03	5760.25	5741.99	5305.16	4849.81	5111.34	4864.7	5925.37	5769.33	5968.66	5771.46	4948.67	5103.77	5182.18	4884.7	5473.38	5426.51	5355.72	5243.59	4820.66
20	44237491	44255065	-	ENSRNOG00000000597	protein_coding	Wisp3	ensembl	1.03214	0.587925	1.52554	0.385387	0.699951	NA	0.859503	1.78656	0.481094	0.630449	NA	1.04927	1.70398	0.615778	0.538041	NA	-1.17382	1.74643	-0.672126	0.501504	NA	3.14913	1.0413	1.00475	0	0.992733	0	0	0	1.13448	2.02043	1.01872	1.94162	0	1.86133	1.8715	1.82503	0.957722	0.968328	0.93224	0	1.96561
20	44220840	44238831	+	ENSRNOG00000000598	protein_coding	Tube1	ensembl	97.1331	0.037702	0.170465	0.221171	0.824959	0.96142	0.146078	0.171069	0.853913	0.393153	0.757265	-0.0406721	0.165935	-0.245109	0.806372	0.947074	0.0206151	0.167797	0.122857	0.90222	0.976739	95.5236	97.8823	91.4326	89.5558	95.3024	98.0221	101.598	104.868	110.044	112.134	100.853	89.3144	95.9044	90.2746	83.2817	97.6392	96.7299	84.2445	105.343	90.2578	83.5384
20	44060731	44209615	+	ENSRNOG00000000599	protein_coding	Lama4	ensembl	168.559	0.283058	0.15097	1.87493	0.0608018	0.346321	0.163913	0.149694	1.09499	0.273521	0.660391	0.0501905	0.1542	0.32549	0.744811	0.926237	0.0544855	0.155567	0.350239	0.726159	0.91975	273.974	207.219	309.464	228.055	201.525	168.689	183.296	171.867	145.213	150.522	126.321	131.059	87.8282	108.888	127.262	105.852	211.657	152.027	187.38	184.356	135.627
20	43084870	43108199	-	ENSRNOG00000000604	protein_coding	Hdac2	ensembl	1578.44	-0.0332383	0.0460273	-0.722143	0.470206	0.827754	-0.0109893	0.0459224	-0.239301	0.810872	0.956048	-0.0377408	0.0450977	-0.836869	0.402666	0.753055	-0.109246	0.0463656	-2.35619	0.0184636	0.142517	1673.24	1698.36	1634.73	1591.18	1455.35	1547.84	1469.51	1640.99	1647.26	1667.86	1604.48	1592.13	1411.31	1461.15	1469.13	1537.59	1618.55	1685.86	1603.45	1694.73	1533.18
20	40236437	40545495	+	ENSRNOG00000000605	protein_coding	Hs3st5	ensembl	43.2729	-0.237809	0.248165	-0.958269	0.337927	0.746082	-0.00832978	0.245485	-0.0339319	0.972931	0.995779	-0.245565	0.241758	-1.01575	0.30975	0.679707	0.216072	0.258511	0.835833	0.403249	0.745663	48.2867	48.9412	42.1997	51.026	35.7384	47.8713	51.3228	35.9269	43.1101	44.4494	52.9733	41.7448	51.4855	45.6026	38.3657	34.6756	36.3934	56.163	42.883	46.0891	30.4669
20	14952213	15334746	-	ENSRNOG00000000606	protein_coding	Pcdh15	ensembl	403.636	0.017068	0.114353	0.149258	0.88135	0.973975	0.262368	0.116065	2.26053	0.0237885	0.166277	0.0971922	0.11206	0.867322	0.385766	0.738386	-0.0773591	0.114321	-0.676682	0.498607	0.808539	372.647	376.951	334.583	248.882	410.991	414.884	360.307	395.196	433.37	458.637	427.861	324.25	472.455	361.098	409.858	425.232	446.298	399.919	422.305	418.643	479.609
20	18457310	18489834	-	ENSRNOG00000000609	protein_coding	Ipmk	ensembl	877.838	-0.206756	0.0618627	-3.34217	0.000831263	0.0169611	0.0109662	0.0615695	0.17811	0.858636	0.969896	-0.157675	0.057207	-2.75622	0.00584742	0.0617259	0.0656394	0.0597072	1.09936	0.271613	0.626905	768.388	861.156	793.755	808.085	833.896	957.425	871.441	899.144	754.427	855.652	772.187	798.005	851.025	962.308	942.3	849.552	791.078	953.803	878.17	818.081	970.028
20	18493538	18506913	+	ENSRNOG00000000610	protein_coding	Cisd1	ensembl	785.5	0.0242827	0.0687642	0.35313	0.723991	0.9344	0.0608891	0.0677564	0.898647	0.368841	0.739632	-0.000557605	0.0737168	-0.00756415	0.993965	0.998792	0.0762438	0.0696345	1.09491	0.273554	0.628424	852.365	878.858	887.198	910.137	771.353	694.133	793.933	722.422	845.186	727.354	917.864	792.18	745.026	796.65	765.443	709.025	765.22	813.395	800.794	796.957	728.258
20	18547370	18580292	+	ENSRNOG00000000611	protein_coding	Ube2d1	ensembl	525.862	-0.0408736	0.0807603	-0.50611	0.612779	0.898228	-0.002469	0.0802054	-0.0307835	0.975442	0.996057	0.138936	0.0813594	1.70769	0.0876942	0.361145	0.0300615	0.0827197	0.363414	0.716296	0.91608	561.595	553.972	546.586	546.707	457.65	406.906	474.474	435.007	631.904	586.935	585.762	617.434	565.331	465.333	501.562	516.484	497.058	592.617	572.395	545.388	485.505
20	18594037	18606152	+	ENSRNOG00000000613	protein_coding	Tfam	ensembl	453.083	-0.0837342	0.083157	-1.00694	0.313963	0.730891	-0.0218399	0.0823025	-0.265361	0.790731	0.950279	-0.132842	0.0818426	-1.62313	0.104561	0.399143	-0.029771	0.0843394	-0.35299	0.724096	0.919696	472.37	525.857	495.344	516.508	392.129	446.798	446.194	463.166	429.967	425.3	414.618	455.309	414.913	435.552	403.308	412.457	484.607	520.96	521.122	481.055	417.692
20	18780605	18940409	+	ENSRNOG00000000614	protein_coding	Bicc1	ensembl	446.69	0.00758642	0.0947168	0.0800958	0.936161	0.9862	0.169907	0.0920549	1.84572	0.0649331	0.309907	-0.0638452	0.0893838	-0.714282	0.475053	0.800417	0.071699	0.091238	0.785846	0.431958	0.765098	428.282	405.066	569.695	494.64	480.483	500.369	524.75	495.209	348.285	427.321	427.861	387.353	415.922	423.453	456.646	455.345	447.256	384.426	465.188	417.682	394.105
6	88447749	88917071	-	ENSRNOG00000000618	protein_coding	Mdga2	ensembl	484.038	0.0668059	0.0880792	0.758476	0.448166	0.8174	0.0613562	0.0873465	0.702446	0.482401	0.812811	0.137884	0.083447	1.65235	0.0984626	0.385374	0.000542096	0.0860551	0.00629941	0.994974	0.9982	494.413	443.594	447.115	432.159	506.294	479.852	516.371	455.398	525.263	461.668	505.283	476.667	586.531	463.472	521.213	542.947	409.905	455.114	478.239	461.851	481.574
10	40208223	40211976	+	ENSRNOG00000000622	protein_coding	Hint1-ps1	ensembl	1446.21	0.0843019	0.0554615	1.52001	0.128509	0.506402	-0.0348891	0.0548172	-0.636463	0.524475	0.837499	0.00123483	0.0560123	0.0220458	0.982411	0.996029	0.0518917	0.0560184	0.926332	0.354274	0.708824	1607.11	1448.45	1588.52	1679.69	1360.04	1298.22	1313.45	1271.04	1623.44	1492.09	1560.67	1617.37	1403.23	1449.05	1474.74	1419.87	1407.85	1427.31	1476.67	1447.01	1353.32
20	20576377	20591550	+	ENSRNOG00000000632	protein_coding	Cdk1	ensembl	75.9813	0.19091	0.217551	0.877541	0.380193	0.774551	0.138533	0.200605	0.690575	0.489833	0.817105	-0.00524008	0.213465	-0.0245478	0.980416	0.995806	0.274957	0.202138	1.36025	0.173752	0.516394	74.5294	57.2716	103.49	108.3	67.5058	63.8283	82.745	71.8538	53.3204	55.5618	68.254	51.4529	29.2761	44.672	82.346	62.9636	79.4909	66.8146	117.462	105.621	82.5556
20	20638579	20713129	-	ENSRNOG00000000633	protein_coding	Rhobtb1	ensembl	106.066	0.0353546	0.164315	0.215163	0.82964	0.961663	-0.229832	0.157926	-1.45531	0.145583	0.48656	0.313174	0.160788	1.94774	0.051446	0.265818	-0.201022	0.162457	-1.23739	0.215943	0.570238	104.971	86.428	99.4706	131.21	116.15	82.065	102.646	100.984	104.372	120.216	120.209	116.497	107.009	81.8986	88.8962	125.927	106.307	101.674	108.14	136.347	98.2805
20	21316826	21426035	+	ENSRNOG00000000634	protein_coding	RGD1306739	ensembl	44.6771	-0.029136	0.261445	-0.111442	0.911266	0.980555	-0.282769	0.268025	-1.05501	0.29142	0.677632	-0.115046	0.255179	-0.450845	0.652101	0.890894	0.0415766	0.27387	0.151811	0.879336	0.97107	68.2312	71.8498	76.3613	68.7289	67.5058	67.2477	49.228	48.5499	37.4378	30.3064	20.3743	29.1243	27.257	25.128	21.5222	31.0255	42.1398	50.353	27.035	46.0891	36.3638
20	21564975	21880716	+	ENSRNOG00000000635	processed_transcript	Arid5b	ensembl_havana	1334.87	0.196593	0.0820587	2.39576	0.0165861	0.157817	0.283755	0.0815086	3.48129	0.000499002	0.00856732	0.169264	0.0783455	2.16048	0.0307358	0.195178	0.00623446	0.0803714	0.0775707	0.93817	0.983335	1313.19	1152.72	1460.91	1008.02	1435.49	1310.76	1377.34	1479.8	1057.33	859.692	1099.2	903.823	1346.7	1179.15	1336.25	1273.87	1466.27	1353.72	1563.37	1501.74	1731.7
20	21932878	22004280	-	ENSRNOG00000000636	protein_coding	Rtkn2	ensembl	76.7943	-0.210506	0.200626	-1.04925	0.294065	0.714329	0.183617	0.193428	0.94928	0.342478	0.720692	0.0196666	0.179814	0.109372	0.912908	0.979193	-0.0859229	0.183837	-0.467387	0.640223	0.881936	60.8832	67.6846	76.3613	73.9356	77.4332	76.3661	78.5554	79.6218	43.1101	68.6946	70.2915	62.1318	78.7426	83.7599	88.8962	105.852	76.6177	73.5929	82.9694	66.2531	92.3836
20	22060224	22086109	+	ENSRNOG00000000638	protein_coding	Zfp365	ensembl	3005.58	0.0708063	0.04723	1.49918	0.133827	0.515627	-0.0922711	0.047143	-1.95726	0.0503171	0.266038	0.238988	0.0501377	4.76663	1.8733e-06	8.90026e-05	-0.0477551	0.0476633	-1.00193	0.31638	0.676076	3269.85	3102.04	2992.16	3052.19	3018.9	2408.38	2721.16	2889.69	3637.13	3271.07	3258.87	3663.83	3213.3	2929.74	2918.6	2980.28	2936.37	2975.67	2864.77	3014.03	3085.02
20	22447994	22449177	+	ENSRNOG00000000639	pseudogene	Ado	ensembl	275.438	-0.0535934	0.105409	-0.508434	0.611149	0.897192	-0.206932	0.105974	-1.95266	0.0508596	0.268198	0.154671	0.104986	1.47326	0.140682	0.468154	-0.0412146	0.108713	-0.379114	0.704603	0.911974	309.664	312.39	249.179	325.942	267.045	240.496	201.102	239.836	309.712	315.187	291.353	328.133	284.685	251.28	284.468	280.142	278.697	304.055	261.027	271.734	253.564
20	22454463	22459026	-	ENSRNOG00000000640	protein_coding	Egr2	ensembl	8967.03	1.82551	0.133343	13.6903	1.1602e-42	5.08878e-40	1.73168	0.133451	12.9762	1.67037e-38	6.16587e-36	0.588544	0.128584	4.57711	4.71433e-06	0.000195801	0.583792	0.131751	4.43101	9.37942e-06	0.000328177	6133.46	1909.75	5870.78	1477.67	20024.4	13157.8	15624.1	13068.7	6503.96	1389.04	5079.32	1454.27	14735	10628.2	15819.8	9085.01	5592.14	1907.61	5136.64	1915.58	18516
20	22728208	22746475	+	ENSRNOG00000000641	protein_coding	LOC100363472	ensembl	73.1483	-0.0666825	0.194757	-0.342388	0.732059	0.937446	-0.297495	0.194954	-1.52598	0.127016	0.452357	-0.249063	0.182792	-1.36255	0.173024	0.518601	-0.360997	0.185588	-1.94515	0.051757	0.270978	77.6786	77.0563	52.2472	70.8116	72.4695	82.065	77.508	90.3028	55.5894	71.7252	67.2353	75.7231	58.5522	81.8986	67.374	104.027	69.9137	64.878	61.5278	75.855	72.7275
20	22913694	22999011	+	ENSRNOG00000000645	protein_coding	Reep3	ensembl	2605.85	0.0573258	0.0439803	1.30344	0.192424	0.606207	0.0479174	0.0438348	1.09314	0.274333	0.661295	0.010838	0.0427513	0.253512	0.799872	0.94458	0.111299	0.0444581	2.50345	0.012299	0.108581	2917.14	2806.31	2954.98	2897.03	2691.3	2654.58	2615.37	2516.83	2625.18	2589.18	2587.54	2437.7	2343.1	2372.27	2518.1	2212.85	2916.26	2733.59	2783.67	2725.02	2426.54
20	22751743	22882673	-	ENSRNOG00000000648	protein_coding	Jmjd1c	ensembl	5631.87	-0.147774	0.0607952	-2.43068	0.0150705	0.148287	0.36542	0.0607584	6.0143	1.80662e-09	1.06031e-07	0.128225	0.0579838	2.2114	0.0270084	0.180595	0.166807	0.0598049	2.78919	0.00528399	0.0611234	4320.61	5060.73	5397.54	3817.58	7299.56	6911.7	6945.34	6279.44	3488.52	3740.82	3617.46	3143.48	6120.72	5432.3	6015	5440.42	4822.13	5206.7	5872.18	4512.89	8868.83
20	23147175	23147490	+	ENSRNOG00000000650	processed_pseudogene	AABR07044838.1	ensembl	0.0399051	1.01608	6.00577	0.169183	0.865653	NA	-0.00831171	6.00577	-0.00138395	0.998896	NA	0.00963899	6.00582	0.00160494	0.998719	NA	0.0267989	6.00577	0.00446219	0.99644	NA	0	0	0	0	0	0	0	0	0	0	0	0	0	0	0	0	0.957722	0	0	0	0
13	53750473	53870429	-	ENSRNOG00000000653	protein_coding	Nr5a2	ensembl	28.7484	0.129583	0.305433	0.42426	0.671376	0.916918	0.0208606	0.299085	0.069748	0.944394	0.989972	0.173705	0.306717	0.566336	0.571165	0.852669	-0.554127	0.301894	-1.8355	0.0664316	NA	24.1433	20.826	25.1188	23.951	16.8765	13.6775	16.7585	28.1589	11.3448	18.1839	16.2995	18.4454	15.1428	17.6826	14.0362	24.6379	58.421	43.5747	50.341	47.0493	50.123
13	55061562	55173693	-	ENSRNOG00000000655	protein_coding	Ptprc	ensembl	15.9019	0.303901	0.594794	0.510935	0.609397	0.897192	0.250554	0.531521	0.471391	0.637362	0.893491	-0.683319	0.590841	-1.15652	0.247469	NA	0.504994	0.54664	0.923813	0.355584	NA	6.29826	6.24781	29.1379	16.6615	2.9782	6.83875	11.5215	12.623	2.26895	7.0715	16.2995	10.6789	5.0476	15.8213	22.458	15.5128	35.4357	18.3982	22.3738	39.3678	19.6561
13	55488531	55561751	-	ENSRNOG00000000657	protein_coding	Nek7	ensembl	454.105	0.0149603	0.0811226	0.184416	0.853687	0.967053	0.109448	0.0805735	1.35836	0.174349	0.537075	-0.0514226	0.0827112	-0.621712	0.534131	0.8322	0.0800398	0.0823645	0.971776	0.331162	0.68956	484.966	451.925	509.41	452.986	432.832	389.809	409.535	432.094	528.666	522.281	558.257	520.354	461.351	509.074	498.755	427.97	434.806	457.051	422.305	406.16	365.603
12	48127149	48238888	-	ENSRNOG00000000658	protein_coding	Acacb	ensembl	227.04	-0.243484	0.139353	-1.74725	0.0805947	0.405119	0.402001	0.137314	2.92761	0.0034158	0.0398045	0.0212481	0.129765	0.163744	0.869933	0.967278	0.0754254	0.132915	0.567473	0.570393	0.846528	155.357	188.476	267.264	169.74	249.176	238.217	257.662	254.401	216.685	302.054	266.904	189.308	260.456	272.685	305.99	262.805	181.009	172.362	194.838	188.197	208.355
12	50285278	50314407	-	ENSRNOG00000000661	protein_coding	Hps4	ensembl	692.464	0.0843127	0.103236	0.816702	0.414099	0.795268	0.390373	0.103391	3.77568	0.000159571	0.0033308	0.020826	0.0994779	0.209353	0.834173	0.956243	0.134934	0.100541	1.34207	0.179573	0.523111	589.937	558.138	671.175	437.366	724.695	794.435	816.976	714.654	626.231	636.435	555.201	495.113	811.654	639.367	770.122	716.325	684.771	592.617	804.523	617.402	839.315
12	50315933	50321145	+	ENSRNOG00000000662	protein_coding	Srrd	ensembl	170.041	-0.0181525	0.125542	-0.144593	0.885032	0.975084	0.110652	0.120687	0.916846	0.359223	0.73292	0.0382931	0.117459	0.326012	0.744415	0.926105	0.148945	0.120956	1.2314	0.218173	0.572581	150.109	163.484	175.832	154.119	168.765	176.668	167.585	175.751	159.961	153.553	189.481	163.096	173.637	163.797	190.893	157.865	160.897	159.774	181.787	189.157	183.784
12	50320821	50333053	-	ENSRNOG00000000663	protein_coding	Tfip11	ensembl	856.314	-0.0873411	0.061803	-1.41322	0.157592	0.555809	0.0741223	0.061194	1.21127	0.225793	0.606046	0.0193747	0.0569152	0.340415	0.733544	0.922614	0.00763918	0.0591846	0.129074	0.897299	0.975169	782.034	797.637	818.874	793.506	950.045	908.414	947.901	936.042	724.931	799.08	770.15	786.355	861.121	851.559	861.826	864.153	802.571	856.002	863.254	747.988	942.51
12	50343086	50383497	-	ENSRNOG00000000664	protein_coding	Tpst2	ensembl	351.201	0.0603196	0.0882931	0.683175	0.494496	0.842109	-0.0471626	0.0873901	-0.539679	0.589418	0.874202	-0.0442229	0.0828573	-0.533724	0.593533	0.866019	-0.0953763	0.0868251	-1.09849	0.271992	0.626974	344.305	372.786	343.626	360.306	379.224	385.25	333.075	368.979	333.536	311.146	319.877	342.696	338.189	357.376	320.962	351.319	373.511	326.326	351.455	345.668	362.655
12	51280150	51341717	-	ENSRNOG00000000665	protein_coding	Pitpnb	ensembl	1609.18	-0.0939702	0.0494638	-1.89978	0.0574623	0.336041	0.0914142	0.0490422	1.86399	0.0623231	0.302468	-0.0769662	0.0471764	-1.63146	0.102794	0.39481	0.0369095	0.0493334	0.748164	0.454361	0.781902	1571.42	1703.57	1670.91	1587.01	1602.27	1648.14	1542.83	1533.21	1503.18	1598.16	1696.16	1537.76	1490.05	1582.13	1627.27	1462.76	1641.54	1733.31	1710.66	1641.92	1557.75
12	48101673	48121271	+	ENSRNOG00000000691	protein_coding	Foxn4	ensembl	13.094	0.0426975	0.513544	0.0831428	0.933738	NA	0.425492	0.489915	0.868503	0.385119	0.750984	-0.147241	0.461376	-0.319134	0.749625	NA	0.250534	0.442814	0.565777	0.571545	NA	15.7457	8.33041	15.0713	13.5375	10.9201	15.9571	17.8059	18.449	6.80686	11.1124	7.13102	6.79566	6.05712	6.51466	10.2932	13.6877	7.66177	8.71495	18.6448	9.60189	19.6561
12	48246569	48254823	-	ENSRNOG00000000692	protein_coding	Ung	ensembl	92.2001	0.263955	0.184195	1.43302	0.151851	0.547089	0.102463	0.179805	0.569859	0.568773	0.86204	-0.045862	0.177391	-0.258536	0.795994	0.9435	0.26974	0.177613	1.51869	0.128839	0.446494	98.6728	68.7259	110.523	86.4318	98.2805	107.14	87.982	94.1868	78.2789	82.8376	79.4599	88.3436	84.7997	93.0666	116.969	86.689	108.223	86.1812	97.8852	93.1384	85.504
12	48292273	48351085	+	ENSRNOG00000000693	protein_coding	Svop	ensembl	2468.23	0.0719941	0.0625245	1.15145	0.249545	0.67251	-0.0710824	0.0627229	-1.13328	0.257098	0.64382	0.120713	0.06124	1.97115	0.0487064	0.255935	0.00274356	0.0631972	0.0434127	0.965373	0.98922	2593.83	2692.81	2486.77	2460.7	2478.85	2342.27	2242.49	2191.54	3235.53	2727.58	2600.78	3032.81	2849.88	2594.7	2376.8	2320.53	2515.94	2478.92	2200.09	2196.91	2258.48
12	48403797	48446978	+	ENSRNOG00000000695	protein_coding	Ssh1	ensembl	258.813	-0.0339216	0.103147	-0.328868	0.742255	0.941005	-0.168859	0.1031	-1.63781	0.101461	0.401299	0.00261449	0.0935023	0.0279618	0.977693	0.995806	-0.0397496	0.0960682	-0.413764	0.679047	0.898249	219.389	223.88	206.979	217.641	253.147	261.012	286.989	294.212	234.837	252.554	221.062	259.206	296.799	286.645	291.018	298.393	238.473	233.367	210.686	241.008	302.704
12	48481750	48554053	+	ENSRNOG00000000697	protein_coding	Coro1c	ensembl	2563.69	0.123433	0.0403869	3.05627	0.00224107	0.0370704	-0.0683782	0.0399777	-1.71041	0.0871902	0.368716	0.123926	0.0394117	3.14439	0.00166432	0.0239742	-0.0827409	0.0406089	-2.0375	0.0415996	0.236735	2640.02	2480.38	2711.83	2683.55	2428.22	2183.84	2340.95	2491.58	2921.28	2615.44	2652.74	2968.73	2579.32	2417.87	2502.2	2588.81	2769.73	2548.64	2625.19	2731.74	2477.65
12	48577905	48579197	+	ENSRNOG00000000699	protein_coding	Selplg	ensembl	3.41994	1.46755	0.907035	1.61796	0.10567	NA	0.577553	0.781091	0.739419	0.459653	NA	0.682664	1.10704	0.616657	0.537461	NA	0.573066	0.972837	0.589066	0.555817	NA	5.24855	2.0826	7.03328	3.12404	1.98547	1.13979	1.0474	0.970998	2.26895	2.02043	6.1123	1.94162	1.00952	0	2.80725	1.82503	10.5349	1.93666	5.59344	9.60189	2.94841
12	48598647	48605705	+	ENSRNOG00000000700	protein_coding	Tmem119	ensembl	12.8101	0.737666	0.471787	1.56356	0.117922	NA	-0.177623	0.438188	-0.405357	0.685215	0.912428	0.788745	0.539005	1.46333	0.143376	NA	-0.10329	0.483744	-0.213522	0.83092	NA	24.1433	12.4956	25.1188	22.9096	13.8983	7.97854	9.42664	11.652	12.4793	9.09193	12.2246	7.76647	8.07616	6.51466	7.486	9.12516	16.2813	9.68328	13.0514	26.8853	7.86244
12	48621454	48627298	-	ENSRNOG00000000701	protein_coding	Iscu	ensembl	1248.49	-0.0330777	0.0567562	-0.582804	0.560025	0.876054	0.0482307	0.0560045	0.861194	0.389131	0.755167	-0.143931	0.0559427	-2.57282	0.0100872	0.0920364	0.0361391	0.0570744	0.633193	0.526607	0.825651	1240.76	1325.58	1402.64	1439.14	1189.29	1248.07	1262.12	1201.12	1306.92	1267.82	1331.46	1197.98	1047.88	1229.41	1153.78	1146.12	1243.12	1284.97	1327.51	1296.26	1177.4
12	48628278	48656097	+	ENSRNOG00000000702	protein_coding	Sart3	ensembl	872.581	-0.195908	0.0625472	-3.13216	0.00173525	0.0306021	-0.0454359	0.0621085	-0.731557	0.464439	0.803395	-0.078007	0.0568525	-1.37209	0.170034	0.515466	-0.113646	0.0593268	-1.91559	0.0554171	0.283337	740.046	877.817	751.556	795.589	935.154	976.802	934.285	953.52	727.2	845.549	755.888	773.735	880.301	982.783	918.906	987.342	740.319	805.649	792.404	804.639	986.736
12	48789261	48793554	+	ENSRNOG00000000704	protein_coding	Cmklr1	ensembl	7.15407	0.374184	0.632414	0.591675	0.554068	NA	0.720225	0.606594	1.18733	0.235099	NA	0.0348559	0.675798	0.0515774	0.958865	NA	0.0892723	0.649604	0.137426	0.890694	NA	17.8451	10.413	13.0618	7.28943	3.97093	5.69896	5.23702	8.73898	1.13448	3.03064	5.09358	1.94162	4.03808	2.792	5.6145	3.65006	8.6195	6.77829	16.7803	12.4825	6.87963
12	49328977	49395126	+	ENSRNOG00000000708	protein_coding	Sgsm1	ensembl	1823.04	-0.058904	0.0597396	-0.986013	0.324127	0.736952	-0.215578	0.0596455	-3.61431	0.000301144	0.00565482	0.0240404	0.0575728	0.417565	0.676265	0.899365	-0.25365	0.0592416	-4.28162	1.85535e-05	0.000593713	1628.1	1814.99	1534.26	1719.26	1860.38	1770.1	1734.5	2049.78	1900.25	1826.47	1696.16	2106.66	2114.94	1945.09	1711.49	2077.8	1717.2	1812.71	1625.83	1820.52	1764.13
11	2785908	2786364	-	ENSRNOG00000000713	processed_pseudogene	AABR07033045.1	ensembl	3.56889	0.155794	0.875292	0.177991	0.85873	NA	0.17558	0.876835	0.200242	0.841291	NA	-0.0152594	0.832824	-0.0183224	0.985382	NA	-0.559898	0.927432	-0.603708	0.546038	NA	4.19884	3.1239	7.03328	8.33077	2.9782	4.55917	3.14221	7.76798	5.67239	4.04086	3.05615	1.94162	6.05712	2.792	0.93575	2.73755	1.91544	2.90498	1.86448	0.960189	1.96561
11	2645865	2662580	+	ENSRNOG00000000715	protein_coding	Pou1f1	ensembl	0.533626	0.047234	2.67323	0.0176693	0.985903	NA	-0.0339895	2.44648	-0.0138932	0.988915	NA	-1.04565	2.4593	-0.425181	0.670704	NA	-1.71825	2.62449	-0.654701	0.51266	NA	1.04971	1.0413	1.00475	1.04135	0	0	0	0.970998	0	0	0	0	1.00952	1.86133	0	0	0	0	1.86448	1.92038	0
11	1982113	1983514	-	ENSRNOG00000000716	protein_coding	Htr1f	ensembl	1.75742	1.67998	1.31036	1.28208	0.199815	NA	-0.248158	1.33918	-0.185306	0.852989	NA	-0.763017	1.35972	-0.561158	0.57469	NA	-1.92552	1.29152	-1.4909	0.135989	NA	3.14913	0	0	2.08269	0.992733	3.41938	2.09481	4.85499	2.26895	2.02043	3.05615	2.91243	2.01904	1.86133	0.93575	3.65006	2.87317	0.968328	0.93224	0	0
11	1896209	1915588	+	ENSRNOG00000000718	protein_coding	Cggbp1	ensembl	1144.74	-0.118012	0.0653955	-1.80459	0.0711386	0.376687	-0.113238	0.0653255	-1.73344	0.0830173	0.358981	-0.0891235	0.0634404	-1.40484	0.160069	0.502137	-0.0388072	0.0652126	-0.595087	0.551785	0.836968	1081.2	1253.73	1049.97	1240.24	1083.07	1183.1	1145.86	1211.8	1032.37	1180.94	1107.35	1157.2	1043.84	1148.44	1128.51	1165.28	1271.85	1243.33	1129.88	1159.91	1107.62
11	1814294	1819095	-	ENSRNOG00000000720	protein_coding	MGC95208	ensembl_havana	71.2308	-0.260399	0.192856	-1.35023	0.176943	0.58339	0.121083	0.190279	0.636345	0.524552	0.837499	-0.366391	0.184241	-1.98865	0.0467402	0.250286	-0.06112	0.181959	-0.3359	0.736946	0.92209	70.3306	69.7672	72.3423	63.5222	70.484	112.839	80.6502	71.8538	51.0515	65.6639	67.2353	62.1318	59.5617	77.2453	67.374	73.9138	57.4633	78.4345	65.2568	62.4123	71.7447
20	4892702	4896992	-	ENSRNOG00000000723	protein_coding	RT1-CE5	ensembl_havana	190.382	0.0119953	0.135641	0.0884338	0.929532	0.984467	0.185722	0.140382	1.32298	0.185842	0.553597	-0.0645983	0.130057	-0.496694	0.619405	0.87515	0.164617	0.142441	1.15569	0.247809	0.601843	303.366	256.16	248.174	222.848	272.009	283.808	218.908	212.648	224.627	260.635	181.332	177.658	237.237	222.429	159.077	170.64	126.419	125.883	124.92	94.0986	106.143
20	295250	310381	+	ENSRNOG00000000728	protein_coding	Clic2	ensembl	8.2693	0.108507	0.590674	0.183701	0.854248	NA	-0.246303	0.63036	-0.390733	0.695995	NA	0.00928154	0.683332	0.0135828	0.989163	NA	-1.29306	0.620284	-2.08463	0.0371031	NA	11.5468	21.8673	10.0475	9.37212	5.9564	6.83875	10.474	22.3329	5.67239	3.03064	2.03743	2.91243	0	1.86133	2.80725	8.21264	14.3658	7.74662	9.3224	12.4825	9.82805
20	237506	284944	+	ENSRNOG00000000729	protein_coding	Tmlhe	ensembl_havana	140.566	0.0230879	0.151173	0.152725	0.878615	0.972996	0.230315	0.149521	1.54035	0.123474	0.447769	0.0474539	0.142522	0.332959	0.739165	0.924114	0.124544	0.142173	0.876006	0.381027	0.730177	146.959	149.947	159.756	137.458	142.954	147.033	225.192	175.751	117.986	107.083	122.246	87.3728	129.219	120.987	137.555	134.14	122.588	124.914	138.904	135.387	161.18
20	844996	845494	+	ENSRNOG00000000748	processed_pseudogene	AABR07044273.1	ensembl	2.88979	1.14336	0.882438	1.29568	0.195085	NA	0.0117335	0.898477	0.0130593	0.98958	NA	-0.58758	1.10388	-0.532287	0.594527	NA	-1.24605	1.05327	-1.18303	0.236797	NA	8.39768	2.0826	2.00951	3.12404	2.9782	2.27958	2.09481	1.942	5.67239	4.04086	4.07487	3.88324	1.00952	2.792	0	4.56258	3.83089	1.93666	3.72896	2.88057	0
20	1814661	1818801	-	ENSRNOG00000000763	protein_coding	RT1-M3-1	ensembl_havana	297.931	0.0390421	0.0955413	0.408641	0.682803	0.92231	0.0399443	0.0934483	0.427448	0.669053	0.906994	-0.00899106	0.0915717	-0.098186	0.921785	0.981189	0.13877	0.0961484	1.44329	0.148939	0.478651	338.007	323.845	337.597	353.017	332.565	339.658	325.743	318.487	254.123	275.789	298.484	279.593	268.532	272.685	259.203	243.642	317.964	286.625	319.758	299.579	285.013
20	1874382	1875322	+	ENSRNOG00000000767	unprocessed_pseudogene	Olfr94-ps1	havana	0.0420633	0.0542958	6.00577	0.0090406	0.992787	NA	-0.00831171	6.00577	-0.00138395	0.998896	NA	0.971418	6.00582	0.161746	0.871506	NA	0.0267989	6.00577	0.00446219	0.99644	NA	0	0	0	0	0	0	0	0	0	0	0	0	1.00952	0	0	0	0	0	0	0	0
20	1876173	1897815	-	ENSRNOG00000000768	protein_coding	Ubd	ensembl_havana	1.98595	-0.848644	1.44267	-0.588244	0.556368	NA	1.61267	1.38277	1.16626	0.243508	NA	-0.0122235	1.10157	-0.0110964	0.991147	NA	0.373887	1.15541	0.323597	0.746243	NA	1.04971	3.1239	2.00951	1.04135	4.96366	7.97854	4.18962	6.79698	0	1.01021	1.01872	0	1.00952	0	0.93575	0	0.957722	0	2.79672	0.960189	1.96561
20	1955359	1984864	-	ENSRNOG00000000774	protein_coding	Gabbr1	ensembl_havana	19377.5	0.0384022	0.0368208	1.04295	0.296973	0.7165	0.0272339	0.0367648	0.740761	0.458839	0.800723	0.0408854	0.036984	1.10549	0.268948	0.640341	0.0361558	0.0368092	0.98225	0.325977	0.685748	19709.4	19261	19215.9	19700.2	18267.3	17185.8	19236.6	19083	22343.5	20841.7	22805	22041.2	20066.2	19710.6	21297.7	19659.2	18015.7	18262.7	19095.1	18228.2	17560.8
20	2004052	2014287	+	ENSRNOG00000000775	protein_coding	Mog	ensembl_havana	9.75418	0.363635	0.567593	0.640662	0.521742	NA	-0.696034	0.569987	-1.22114	0.222033	0.601457	-0.259218	0.561482	-0.461668	0.64432	NA	-0.0401209	0.610148	-0.065756	0.947572	NA	8.39768	14.5782	15.0713	9.37212	9.92733	7.97854	9.42664	13.594	13.6137	5.05107	3.05615	12.6205	7.06664	7.44533	8.42175	6.38761	13.4081	9.68328	7.45792	16.3232	10.8109
20	3176107	3179819	+	ENSRNOG00000000777	protein_coding	RT1-S3	ensembl_havana	130.282	0.048007	0.181438	0.264592	0.791323	0.95459	0.0429687	0.184301	0.233144	0.81565	0.958057	-0.310628	0.199622	-1.55608	0.119688	0.43173	0.0729878	0.188447	0.387312	0.698525	0.90987	129.114	137.452	104.494	118.714	99.2733	152.732	89.0294	73.7958	95.2961	120.216	112.059	96.1101	89.8473	116.333	112.29	114.977	249.965	187.856	187.38	175.715	141.524
20	2077072	2088390	-	ENSRNOG00000000778	protein_coding	Znrd1as1	ensembl_havana	163.234	0.0485996	0.128967	0.376837	0.706295	0.929397	0.231424	0.127816	1.8106	0.0702029	0.324674	-0.142212	0.128752	-1.10454	0.269358	0.640511	-0.00389692	0.131131	-0.0297177	0.976292	0.99243	136.462	133.287	139.661	113.507	129.055	155.012	127.783	130.114	182.651	162.645	203.743	185.425	163.542	155.421	167.499	156.953	200.164	206.254	211.619	173.794	160.197
20	2088533	2092437	+	ENSRNOG00000000779	protein_coding	Znrd1	ensembl_havana	147.818	0.0758862	0.135994	0.558011	0.576837	0.881899	-0.0370916	0.134886	-0.274985	0.783328	0.946974	-0.0482244	0.129017	-0.373782	0.708566	0.912192	0.0256173	0.133056	0.19253	0.847327	0.962119	150.109	142.658	139.661	136.416	138.983	170.969	152.921	148.563	145.213	148.502	125.302	138.826	162.533	151.699	138.491	136.877	147.489	128.788	157.549	158.431	154.3
20	2094931	2098434	+	ENSRNOG00000000780	protein_coding	Ppp1r11	ensembl_havana	1320.48	0.104616	0.0549222	1.9048	0.0568065	0.333649	0.0876361	0.0545729	1.60585	0.108306	0.416107	0.0801389	0.0539711	1.48485	0.137584	0.464309	0.0559061	0.0549412	1.01756	0.308886	0.667412	1310.04	1253.73	1372.49	1281.9	1300.48	1169.43	1255.84	1272.98	1500.91	1328.43	1394.62	1297	1297.23	1268.5	1313.79	1311.29	1386.78	1317.89	1398.36	1341.38	1396.57
20	2098375	2103865	-	ENSRNOG00000000781	protein_coding	Rnf39	ensembl_havana	193.841	0.161986	0.158958	1.01904	0.308182	0.725316	-0.101533	0.161024	-0.630542	0.52834	0.83911	0.898453	0.159556	5.63097	1.79198e-08	1.35593e-06	0.425154	0.163018	2.60801	0.00910707	0.0883379	345.355	274.904	289.369	254.089	364.333	218.84	239.856	189.345	178.113	145.471	160.957	174.746	188.78	120.056	190.893	126.84	159.94	177.204	103.479	144.989	230.959
20	2182941	2191641	-	ENSRNOG00000000782	protein_coding	Trim10	ensembl_havana	1.27669	-0.77321	1.32376	-0.584103	0.559151	NA	-0.516457	1.45224	-0.355629	0.722119	NA	-0.647423	1.60787	-0.402658	0.687199	NA	0.028162	1.43121	0.0196771	0.984301	NA	1.04971	2.0826	1.00475	2.08269	0	1.13979	0	0.970998	1.13448	2.02043	1.01872	0	2.01904	0.930666	1.8715	2.73755	1.91544	2.90498	0.93224	1.92038	0
20	2500689	2514547	+	ENSRNOG00000000785	protein_coding	Trim39	ensembl_havana	320.274	-0.22895	0.0971954	-2.35557	0.0184945	0.168998	0.0604121	0.09795	0.616765	0.53739	0.844071	-0.0498291	0.0955671	-0.521405	0.602085	0.869588	-0.207391	0.096121	-2.1576	0.030959	0.197048	299.167	354.043	273.293	260.337	307.747	365.873	282.799	361.211	290.426	332.361	306.634	283.476	310.932	299.674	303.183	339.456	303.598	360.218	336.539	335.106	366.586
20	2515520	2517499	+	ENSRNOG00000000786	protein_coding	Rpp21	ensembl_havana	246.577	0.0624921	0.101114	0.618036	0.536552	0.863928	-0.0259907	0.0976507	-0.26616	0.790116	0.950093	0.0313897	0.103334	0.30377	0.761303	0.931797	-0.0378894	0.104552	-0.362396	0.717056	0.91645	264.527	245.747	288.364	286.37	207.481	215.421	209.481	233.039	266.602	271.748	299.503	307.746	235.218	201.954	221.773	238.167	272.951	253.702	274.079	283.256	197.544
20	3242470	3249190	+	ENSRNOG00000000787	protein_coding	RT1-T24-2	ensembl_havana	1.47223	-0.222843	1.40083	-0.159079	0.873607	NA	-1.48052	1.49357	-0.991265	0.321556	NA	-0.908542	1.48653	-0.611185	0.541077	NA	-0.678305	1.62147	-0.418328	0.675708	NA	1.04971	2.0826	0	1.04135	0	1.13979	0	0	1.13448	0	0	0	0	0.930666	0	0.912516	2.87317	4.84164	2.79672	7.68152	2.94841
20	3167079	3170946	+	ENSRNOG00000000795	protein_coding	RT1-N3	ensembl_havana	43.4185	0.0238694	0.265946	0.0897527	0.928484	0.984467	0.247085	0.257687	0.958856	0.337631	0.717678	-0.287507	0.275809	-1.04241	0.29722	0.667638	0.0369989	0.265503	0.139354	0.88917	0.97306	55.6346	42.6934	53.2519	40.6125	37.7238	63.8283	50.2754	62.1438	30.6309	40.4086	59.0856	41.7448	25.238	28.8506	37.43	27.3755	46.9284	46.4797	45.6798	50.89	40.295
20	28027054	28076665	+	ENSRNOG00000000796	protein_coding	Ranbp2	ensembl	5338.9	0.133043	0.0397439	3.34749	0.000815459	0.0166985	0.283056	0.039779	7.11571	1.11338e-12	1.04116e-10	0.165917	0.0389038	4.26479	2.00086e-05	0.000680707	0.19303	0.0394954	4.8874	1.02178e-06	4.71501e-05	5747.16	4939.93	5597.48	4451.76	5989.16	5439.09	5961.83	4983.16	5231.07	4791.45	5223.98	4522.03	5717.92	4959.52	5688.42	5043.48	5566.28	5358.73	5857.26	4724.13	5942.04
20	3287506	3299581	-	ENSRNOG00000000798	protein_coding	Gnl1	ensembl_havana	2019.31	0.0208723	0.0484834	0.430504	0.666829	0.914738	-0.0171214	0.0481084	-0.355892	0.721921	0.926094	-0.0685345	0.0466884	-1.46791	0.142128	0.470924	-0.0817434	0.0488241	-1.67424	0.0940828	0.37967	2100.47	1988.89	2169.26	2122.26	1886.19	1976.4	1915.7	2002.2	2091.98	2104.28	2051.7	2260.04	1922.13	2011.17	1876.18	1906.25	2126.14	2134.19	2119.91	2035.6	1887.97
20	3309899	3322826	+	ENSRNOG00000000799	protein_coding	Abcf1	ensembl_havana	2102.52	-0.0140356	0.0422067	-0.332544	0.739479	0.939665	-0.100165	0.0420565	-2.38167	0.0172341	0.13393	-0.0238908	0.0401367	-0.595237	0.551685	0.840169	-0.0426964	0.0419367	-1.01812	0.308623	0.667338	2094.17	2182.57	2002.47	2113.93	2048.01	2105.2	2051.87	2100.27	2152.1	2161.86	1985.48	2164.9	2122.01	2146.12	2107.31	2233.84	2099.33	2064.47	2054.66	2199.79	2039.32
20	35257985	35450514	-	ENSRNOG00000000800	protein_coding	Man1a1	ensembl	941.757	0.0757592	0.087094	0.869856	0.384379	0.777761	-0.0522154	0.0870148	-0.600075	0.548456	0.850923	-0.158995	0.0867088	-1.83366	0.066704	0.308257	-0.027382	0.0874341	-0.313173	0.754149	0.92946	1204.02	1149.6	917.34	1127.78	931.183	1119.28	1048.45	961.288	814.555	722.303	801.73	832.954	729.883	684.97	698.069	772.901	1046.79	1049.67	1105.64	973.632	870.765
20	37587687	37589199	+	ENSRNOG00000000801	protein_coding	Msl3l2	ensembl	178.971	-0.00662948	0.138893	-0.0477309	0.961931	0.991899	-0.26672	0.139044	-1.91824	0.0550801	0.281563	0.0413341	0.129848	0.318327	0.750237	0.928159	-0.136401	0.135228	-1.00867	0.313132	0.67291	175.302	150.989	135.642	212.435	196.561	201.743	149.779	197.113	183.785	179.818	168.088	179.6	205.942	195.44	216.158	199.841	151.32	180.109	144.497	147.869	189.681
20	37465278	37700938	-	ENSRNOG00000000802	protein_coding	Tbc1d32	ensembl	191.162	0.0943135	0.123495	0.763704	0.445043	0.814954	0.0270832	0.124634	0.217302	0.827973	0.963167	0.0418261	0.118041	0.354336	0.723087	0.918361	-0.124513	0.12355	-1.0078	0.313552	0.673309	205.743	179.104	191.908	153.078	202.517	186.926	178.059	188.374	195.13	184.869	164.013	189.308	187.771	189.856	167.499	219.004	210.699	209.159	197.635	200.68	204.423
20	3344870	3350928	+	ENSRNOG00000000804	protein_coding	Mrps18b	ensembl_havana	564.361	-0.0348568	0.078876	-0.441918	0.658548	0.911725	-0.0453982	0.077824	-0.583345	0.559661	0.857683	-0.0873337	0.0779543	-1.12032	0.262578	0.63406	0.0358101	0.0806588	0.44397	0.657064	0.888427	620.379	613.327	603.857	663.338	515.228	540.261	585.499	539.875	584.256	596.026	568.444	648.5	491.636	502.559	489.397	514.659	583.253	620.698	667.484	589.556	491.402
20	37876650	37889090	+	ENSRNOG00000000805	protein_coding	Gja1	ensembl	19879	0.017745	0.0451894	0.392679	0.694556	0.925557	0.147424	0.04521	3.26086	0.00111075	0.0164177	0.00852459	0.0438344	0.194472	0.845806	0.9596	0.202104	0.0452481	4.46658	7.94789e-06	0.000284338	23806.4	23419.9	25512.7	22418.1	22991.7	23108.1	23129.8	20693.9	18691.6	18781.9	17630.9	15661.1	16853.9	17545.8	17102.7	14739	21244.2	20704.8	19674	18572	19291.5
20	38935820	38963310	+	ENSRNOG00000000808	protein_coding	Hsf2	ensembl	915.93	-0.0245438	0.064584	-0.380029	0.703924	0.928741	-0.0531302	0.0646086	-0.822339	0.410884	0.770955	-0.00368449	0.0620974	-0.059334	0.952686	0.990216	0.0121496	0.0631538	0.192381	0.847444	0.962119	949.988	918.428	862.079	883.062	890.481	904.995	978.276	976.824	816.824	875.856	779.318	800.917	925.73	922.29	949.786	979.13	900.258	917.975	894.951	948.667	990.667
20	3351303	3364566	+	ENSRNOG00000000809	protein_coding	Atat1	ensembl_havana	1680.57	0.134379	0.0505798	2.65678	0.00788919	0.093035	0.0265063	0.0505771	0.524077	0.600225	0.877931	0.0901755	0.0485092	1.85894	0.063036	0.29893	-0.09553	0.0509064	-1.87658	0.0605753	0.297987	1658.54	1545.29	1641.77	1587.01	1529.8	1505.67	1542.83	1578.84	1908.19	1651.7	1638.1	1620.28	1760.6	1566.31	1511.24	1652.57	1950.88	1828.2	1830.92	1812.84	1849.64
20	40618128	40712593	+	ENSRNOG00000000811	protein_coding	Pkib	ensembl	50.2675	0.23579	0.221798	1.06308	0.287743	0.71045	-0.121645	0.231268	-0.52599	0.598895	0.877479	0.257857	0.223084	1.15587	0.247732	0.618889	0.259969	0.224606	1.15745	0.24709	0.601134	68.2312	65.602	58.2757	48.9433	54.6003	52.4304	67.0339	40.7819	54.4549	41.4188	37.6925	44.6572	46.4379	39.088	46.7875	45.6258	59.3787	48.4164	37.2896	49.9299	53.0714
20	3364814	3368924	+	ENSRNOG00000000812	protein_coding	RGD1302996	ensembl_havana	590.138	-0.00230964	0.076095	-0.030352	0.975786	0.994791	-0.0182633	0.0761418	-0.239858	0.81044	0.955718	-0.116045	0.0726494	-1.59733	0.110192	0.411172	-0.166824	0.0757276	-2.20295	0.0275985	0.183644	575.241	584.17	522.472	567.534	584.72	592.692	554.077	580.657	642.114	645.527	596.968	586.369	554.227	622.615	549.285	628.723	571.76	560.662	586.379	573.233	600.494
20	40769586	40773350	+	ENSRNOG00000000814	protein_coding	Fabp7	ensembl	18022.8	-0.00400115	0.046441	-0.0861555	0.931343	0.984637	0.100723	0.0464096	2.17031	0.0299836	0.193299	-0.108366	0.0458409	-2.36397	0.0180803	0.137598	0.21236	0.0464993	4.56695	4.94861e-06	0.000190409	20097.8	19524.4	20479.9	19200.4	17479	19228.3	19371.8	16590.5	14078.9	15037	14543.2	13695.2	12946.1	13673.3	14162.6	12757	23185.5	22577.5	24251.3	22305.2	18869.8
20	40778927	40800869	+	ENSRNOG00000000815	protein_coding	Smpdl3a	ensembl	2059.23	0.00760875	0.0495046	0.153698	0.877848	0.972549	0.131826	0.0492497	2.67669	0.00743524	0.0733949	-0.0888681	0.047873	-1.85633	0.0634062	0.300074	0.19562	0.0497472	3.93228	8.41425e-05	0.00225608	2054.28	1910.79	2047.69	1983.77	1896.12	1933.09	1915.7	1736.14	1934.28	2054.78	2061.88	1823.18	1693.97	1870.64	1976.3	1728.31	2451.77	2439.22	2626.12	2335.18	2127.77
20	3372413	3397040	-	ENSRNOG00000000816	protein_coding	Ppp1r18	ensembl_havana	563.628	-0.141042	0.0957522	-1.47299	0.140755	0.526844	0.0639804	0.0933873	0.685109	0.493275	0.81876	-0.36035	0.0951173	-3.78848	0.000151569	0.00362829	-0.0635299	0.0960544	-0.661395	0.508359	0.814296	529.054	599.79	724.427	642.511	454.672	592.692	533.129	511.716	385.722	457.627	518.527	491.229	351.313	466.264	413.601	500.971	721.164	737.866	784.014	813.281	498.282
20	3397834	3401316	-	ENSRNOG00000000818	protein_coding	Nrm	ensembl_havana	25.1985	0.0430261	0.311055	0.138323	0.889985	0.975637	-0.150515	0.303397	-0.496101	0.619823	0.883911	0.115674	0.31946	0.362092	0.717283	0.916971	0.119071	0.322797	0.368873	0.712223	NA	24.1433	22.9086	25.1188	18.7442	22.8329	12.5377	19.9007	21.3619	22.6895	25.2554	27.5054	33.9783	19.1809	27.92	26.201	22.8129	35.4357	31.9548	28.8994	38.4076	27.5185
20	27832932	27879760	+	ENSRNOG00000000823	protein_coding	Gcc2	ensembl	1738.21	-0.12616	0.0492758	-2.56028	0.0104589	0.114461	-0.0529599	0.0493103	-1.07401	0.282817	0.671021	-0.0911428	0.0472061	-1.93074	0.0535149	0.27226	0.017137	0.0489565	0.350045	0.726305	0.91975	1776.11	1904.54	1600.57	1722.39	1661.83	1817.97	1813.06	1808	1658.61	1872.94	1695.14	1805.7	1668.74	1818.52	1734.88	1750.21	1654.94	1779.79	1697.61	1655.37	1653.08
20	27703732	27782587	-	ENSRNOG00000000824	protein_coding	Dse	ensembl	534.367	-0.00439697	0.107472	-0.0409125	0.967366	0.993337	-0.0106747	0.106228	-0.100489	0.919956	0.986185	-0.0904474	0.107999	-0.837483	0.402321	0.752837	-0.0237803	0.108066	-0.220054	0.825829	0.953387	601.484	564.385	627.971	643.552	491.403	525.444	529.987	483.557	426.563	501.066	469.628	493.171	343.237	362.96	456.646	533.822	667.532	621.666	715.96	685.575	505.162
20	27651312	27657984	-	ENSRNOG00000000825	protein_coding	Fam26e	ensembl	50.3153	0.243652	0.264728	0.920388	0.35737	0.756317	-0.726174	0.251998	-2.88167	0.00395574	0.0446038	-0.2001	0.282883	-0.70736	0.479343	0.801771	-0.263966	0.286674	-0.920787	0.357161	0.711202	64.0323	42.6934	60.2852	107.259	33.7529	41.0325	32.4695	43.6949	28.3619	42.429	26.4866	53.3945	10.0952	20.4746	13.1005	19.1628	91.9413	59.068	84.8338	112.342	55.0371
20	3427880	3438397	-	ENSRNOG00000000826	protein_coding	Flot1	ensembl_havana	2465.3	0.0571407	0.0528356	1.08148	0.279483	0.702476	0.0329812	0.0524932	0.628296	0.52981	0.8399	0.0195993	0.0523987	0.374041	0.708374	0.912033	-0.0590969	0.053012	-1.11478	0.264943	0.619368	2292.57	2412.7	2622.41	2349.28	2221.74	2135.97	2088.53	2329.42	2787.41	2416.43	2584.48	2617.3	2401.65	2454.17	2360.9	2429.12	2662.47	2598.02	2668.07	2745.18	2596.57
20	3438798	3440770	-	ENSRNOG00000000827	protein_coding	Ier3	ensembl_havana	1851.22	0.447649	0.185653	2.41121	0.0158997	0.153543	0.813341	0.184509	4.40814	1.04264e-05	0.000312504	0.158077	0.175575	0.90034	0.367939	0.726987	0.0228364	0.179926	0.126921	0.899003	0.975868	730.598	624.781	954.516	468.606	3356.43	3198.26	3219.72	3633.47	619.425	328.32	797.655	347.55	2046.3	1829.69	2283.23	2276.73	659.87	581.965	972.326	803.679	3970.53
20	3582742	3588376	+	ENSRNOG00000000831	protein_coding	Gtf2h4	ensembl_havana	199.087	-0.0502275	0.131429	-0.382165	0.702339	0.928056	0.0944316	0.130514	0.723538	0.46935	0.806118	-0.0517451	0.1214	-0.426237	0.669935	0.898295	-0.0495398	0.124508	-0.397886	0.690715	0.904834	176.351	166.608	179.851	169.74	218.401	210.862	209.481	276.734	169.037	192.951	198.65	172.804	230.171	240.112	218.965	207.141	180.052	184.951	171.532	171.874	201.475
20	3588497	3599515	+	ENSRNOG00000000833	protein_coding	Vars2	ensembl_havana	508.413	-0.0569387	0.0834706	-0.682141	0.49515	0.842109	-0.0868361	0.0833353	-1.04201	0.297407	0.682995	0.00178713	0.078073	0.0228905	0.981738	0.995806	-0.00145884	0.0801215	-0.0182078	0.985473	0.994689	398.89	449.842	411.949	408.208	531.112	553.939	548.84	543.759	468.539	506.117	428.88	468.901	543.122	560.261	538.992	524.697	517.17	482.227	486.629	533.865	598.528
20	4852496	4854678	+	ENSRNOG00000000838	protein_coding	Lta	ensembl_havana	1.27215	0.0575449	1.46382	0.0393115	0.968642	NA	0.865521	1.62163	0.533735	0.593525	NA	1.15669	1.35077	0.856317	0.391822	NA	0.762491	1.65721	0.460106	0.64544	NA	1.04971	1.0413	0	0	0.992733	0	1.0474	0	2.26895	0	2.03743	0	4.03808	2.792	0.93575	1.82503	0.957722	2.90498	1.86448	1.92038	2.94841
20	4822935	4839203	+	ENSRNOG00000000839	protein_coding	Nfkbil1	ensembl_havana	285.843	-0.102151	0.101499	-1.00642	0.314212	0.73094	-0.00610111	0.10174	-0.059968	0.952181	0.991175	-0.287557	0.0926171	-3.1048	0.00190409	0.0266534	-0.0919754	0.0958208	-0.959869	0.337121	0.694456	228.837	276.986	228.079	248.882	263.074	321.421	316.316	301.98	280.216	276.799	264.866	265.031	292.761	379.712	313.476	336.718	248.05	257.575	251.705	234.286	303.687
20	4821285	4823495	-	ENSRNOG00000000840	protein_coding	Atp6v1g2	ensembl_havana	3283.09	0.0602024	0.0454702	1.324	0.185504	0.596855	-0.00786257	0.0453827	-0.17325	0.862455	0.97072	0.0983438	0.0468232	2.10032	0.0357007	0.214824	-0.0431659	0.0459539	-0.939332	0.347561	0.702132	3446.2	3430.05	3353.87	3275.04	3113.21	2749.18	2958.92	2977.08	4013.78	3569.09	3850.75	4005.56	3550.48	3324.34	3248.92	3291.44	3324.25	3312.65	3147.24	3138.86	2972.98
20	4806108	4818569	-	ENSRNOG00000000841	protein_coding	Ddx39b	ensembl_havana	5358.44	-0.0537073	0.0611152	-0.878788	0.379516	0.774551	-0.018948	0.0611643	-0.309788	0.756722	0.939017	-0.0294487	0.0639076	-0.460802	0.644941	0.888024	-0.0886151	0.0609201	-1.45461	0.145776	0.47435	5068	5041.98	4779.61	4520.49	5202.91	5948.57	5363.76	5515.27	5057.5	5711.75	4859.28	4722.99	5701.77	5153.1	5402.08	5778.05	5380.48	5336.45	5126.39	5755.38	5968.57
20	5049496	5052586	+	ENSRNOG00000000842	protein_coding	Ddah2	ensembl_havana	704.531	-0.0147553	0.0694633	-0.212418	0.831781	0.961956	0.065756	0.067584	0.972953	0.330577	0.711756	-0.0662172	0.067765	-0.977159	0.32849	0.694876	-0.0155615	0.0697879	-0.222983	0.823549	0.952414	688.61	676.846	838.969	735.191	598.618	670.198	639.964	670.959	679.552	729.375	725.326	721.311	587.541	626.338	643.796	619.598	755.642	736.897	848.338	849.768	731.207
20	5057701	5059934	+	ENSRNOG00000000843	protein_coding	Ly6g6c	ensembl_havana	5.43929	-0.474071	0.721865	-0.656731	0.511354	NA	0.576397	0.657222	0.877021	0.380475	NA	-1.25301	0.741926	-1.68886	0.0912454	NA	0.061117	0.700718	0.0872205	0.930496	NA	4.19884	6.24781	10.0475	4.16539	4.96366	3.41938	9.42664	8.73898	2.26895	3.03064	6.1123	3.88324	2.01904	4.65333	1.8715	0.912516	5.74633	7.74662	7.45792	7.68152	1.96561
20	5106890	5113113	-	ENSRNOG00000000847	protein_coding	Csnk2b	ensembl_havana	1703.61	0.0436051	0.0513182	0.849701	0.395491	0.783121	-0.00890077	0.0509293	-0.174767	0.861263	0.970591	-0.0454457	0.0497107	-0.914203	0.36061	0.720071	0.0536372	0.0520619	1.03026	0.302889	0.661544	1855.89	1889.96	1853.77	1978.56	1646.94	1689.17	1650.71	1533.21	1728.94	1631.5	1739.97	1768.81	1564.76	1588.65	1548.67	1443.6	1889.58	1795.28	1853.29	1736.98	1581.33
20	5113339	5116383	+	ENSRNOG00000000848	protein_coding	Gpank1	ensembl_havana	196.979	-0.339134	0.122011	-2.77955	0.00544347	0.0713052	-0.360921	0.119466	-3.02112	0.00251845	0.0317968	-0.180302	0.113196	-1.59284	0.111196	0.413034	-0.0825752	0.117024	-0.705627	0.48042	0.797451	141.711	202.012	141.67	193.69	185.641	210.862	182.248	216.532	170.172	211.135	182.35	233.965	186.761	227.082	225.516	201.666	177.179	205.285	182.719	222.764	203.441
20	5120474	5123074	-	ENSRNOG00000000850	protein_coding	Apom	ensembl_havana	13.8559	-0.381829	0.457477	-0.834641	0.40392	0.790184	0.0761671	0.436976	0.174305	0.861626	0.970591	0.14507	0.395449	0.36685	0.713731	NA	0.011705	0.426208	0.027463	0.97809	NA	10.4971	10.413	8.03803	11.4548	17.8692	17.0969	11.5215	16.507	12.4793	20.2043	21.3931	12.6205	17.1618	18.6133	15.9077	12.7752	7.66177	9.68328	11.1869	13.4427	16.7077
20	5125349	5138085	+	ENSRNOG00000000851	protein_coding	Bag6	ensembl_havana	5232.27	0.0398831	0.0344527	1.15762	0.247019	0.670963	-0.0457911	0.034385	-1.33172	0.182952	0.54832	0.0197776	0.0326677	0.605417	0.544902	0.835886	-0.0170889	0.0345418	-0.494731	0.62079	0.874792	5304.19	5334.59	5278.98	5266.09	5160.23	5021.92	4888.24	5066.67	5623.6	5216.75	5180.17	5523.9	5041.54	5167.06	5095.16	5069.03	5532.76	5456.53	5195.37	5369.38	5343.51
20	5139890	5153400	-	ENSRNOG00000000852	protein_coding	Prrc2a	ensembl	15773.3	0.0326268	0.0278516	1.17145	0.241417	0.665156	0.022584	0.0278076	0.812152	0.416705	0.774599	0.00373356	0.0261389	0.142835	0.88642	0.972607	-0.0416222	0.0278829	-1.49275	0.135503	0.458494	15891.6	15889.2	16242.8	15454.6	15109.4	14986	14686.7	15271.8	16471.5	15412.8	15378.5	15639.7	15130.7	14955.8	14866.3	15108.5	17044.6	17018.4	17123.4	16892.6	16006
20	5161333	5166449	-	ENSRNOG00000000853	protein_coding	Aif1	ensembl_havana	20.9051	0.511017	0.542601	0.941792	0.346299	0.751292	0.383504	0.48728	0.78703	0.431264	0.783928	-0.818226	0.579801	-1.41122	0.15818	0.499064	0.735465	0.524295	1.40277	0.160685	NA	18.8948	14.5782	64.3042	22.9096	3.97093	17.0969	15.7111	15.536	5.67239	2.02043	14.262	16.5038	7.06664	4.65333	15.9077	13.6877	37.3511	28.0815	42.883	58.5716	10.8109
20	5170461	5176938	+	ENSRNOG00000000854	protein_coding	Ncr3	ensembl	0.534702	-0.834357	2.5996	-0.320956	0.748244	NA	0.65013	2.52251	0.257732	0.796614	NA	0.0236335	2.43481	0.0097065	0.992255	NA	1.96609	2.37488	0.82787	0.407744	NA	0	0	0	0	0	0	2.09481	0	0	0	1.01872	0.970809	0	0	1.8715	0	0	0.968328	0.93224	0	0.982805
20	5176094	5179212	-	ENSRNOG00000000855	protein_coding	Lst1	ensembl	1.14099	-0.614782	1.65195	-0.372155	0.709778	NA	-0.221577	1.46572	-0.151173	0.879839	NA	0.00966246	2.02119	0.00478058	0.996186	NA	0.940723	1.75158	0.537072	0.591218	NA	1.04971	0	3.01426	0	0	0	1.0474	0.970998	0	2.02043	1.01872	4.85404	0	0	0.93575	0.912516	1.91544	2.90498	1.86448	2.88057	0
20	5020667	5037089	-	ENSRNOG00000000857	protein_coding	Msh5	ensembl_havana	13.2772	0.386299	0.461204	0.837589	0.402261	NA	-0.127268	0.430896	-0.295356	0.767722	0.941908	-0.770218	0.438658	-1.75585	0.079114	NA	-0.345963	0.425843	-0.81242	0.416551	NA	13.6462	12.4956	13.0618	21.8683	7.94186	15.9571	13.6163	17.478	6.80686	8.08171	12.2246	7.76647	8.07616	13.96	14.0362	13.6877	19.1544	9.68328	14.9158	15.363	11.7937
20	5018264	5020151	-	ENSRNOG00000000858	protein_coding	Sapcd1	ensembl_havana	72.0784	0.213494	0.231177	0.923508	0.355742	0.755842	-0.219019	0.223532	-0.979807	0.327181	0.709331	-0.217688	0.230312	-0.945186	0.344564	0.707718	-0.100841	0.23374	-0.431423	0.666161	0.891871	71.3803	76.015	86.4088	95.8039	76.4404	66.1079	62.8443	56.3179	88.4892	71.7252	71.3102	72.8107	41.3903	73.5226	54.2735	62.0511	77.5755	57.1313	82.9694	112.342	52.0886
20	5008508	5017670	+	ENSRNOG00000000860	protein_coding	Vwa7	ensembl_havana	8.65432	-0.269105	0.55487	-0.484988	0.627685	NA	0.247111	0.54487	0.453522	0.650173	NA	-0.166341	0.601381	-0.276599	0.782088	NA	-0.68962	0.574215	-1.20098	0.22976	NA	8.39768	9.37171	11.0523	11.4548	7.94186	5.69896	11.5215	15.536	10.2103	15.1532	11.2059	3.88324	4.03808	7.44533	2.80725	8.21264	7.66177	6.77829	10.2546	12.4825	5.89683
X	140878216	140888796	+	ENSRNOG00000000861	protein_coding	Zic3	ensembl_havana	37.1638	-0.619388	0.278944	-2.22047	0.0263868	0.213091	0.136973	0.296449	0.462045	0.644049	0.896136	-0.144905	0.258564	-0.560422	0.575192	0.854737	-0.424998	0.26922	-1.57863	0.114422	0.419742	47.237	55.189	40.1901	42.6952	47.6512	55.8498	45.0384	73.7958	13.6137	40.4086	15.2808	14.5621	26.2475	29.7813	27.1367	32.8506	31.6048	40.6698	33.5606	24.9649	41.2778
X	159884885	159891327	-	ENSRNOG00000000866	protein_coding	Rbmx	ensembl	869.485	-0.0653356	0.0732997	-0.89135	0.372742	0.769007	0.123931	0.0735683	1.68456	0.0920726	0.380413	-0.0609603	0.0705585	-0.863969	0.387605	0.739381	0.0790805	0.073163	1.08088	0.27975	0.635874	891.204	861.156	837.965	758.1	813.048	884.479	922.764	797.189	849.723	863.733	835.348	775.676	913.616	874.826	786.03	843.165	879.189	1020.62	957.411	880.494	843.246
20	4993560	5008263	+	ENSRNOG00000000867	protein_coding	Vars	ensembl_havana	1678.01	0.0245036	0.0552348	0.443626	0.657313	0.911471	0.0110418	0.0545299	0.202491	0.839533	0.966632	-0.0545791	0.0551677	-0.98933	0.322502	0.689855	-0.0121594	0.0545839	-0.222766	0.823718	0.952414	1587.16	1592.15	1627.7	1672.4	1567.53	1510.22	1602.53	1749.74	1747.1	1592.1	1894.81	1892.11	1698.01	1783.16	1848.11	1759.33	1628.13	1686.83	1703.2	1621.76	1509.59
X	159723866	159841073	-	ENSRNOG00000000869	protein_coding	Arhgef6	ensembl	157.862	-0.00104411	0.140321	-0.00744088	0.994063	0.998351	0.35401	0.141076	2.50936	0.0120948	0.105049	0.138524	0.134388	1.03078	0.302644	0.67319	0.126117	0.140355	0.898554	0.36889	0.720954	171.103	139.534	184.875	147.871	164.794	147.033	145.589	135.94	157.692	184.869	168.088	142.709	170.609	153.56	161.885	177.028	156.109	161.711	166.871	117.143	167.077
X	159703578	159716563	+	ENSRNOG00000000871	protein_coding	Cd40lg	ensembl	0.468242	2.11659	3.36885	0.628283	0.529819	NA	-1.59602	3.41094	-0.467913	0.639847	NA	0.809557	3.09332	0.261712	0.793544	NA	-0.934946	3.43736	-0.271995	0.785626	NA	1.04971	0	0	0	0.992733	2.27958	0	0	1.13448	0	0	0	0	0	0	0.912516	0	0	0	1.92038	2.94841
X	159505344	159511022	+	ENSRNOG00000000873	protein_coding	Brs3	ensembl	1.41466	0.311488	1.33112	0.234005	0.814981	NA	-1.11882	1.34718	-0.83049	0.406262	NA	-0.741512	1.56392	-0.474138	0.635402	NA	0.370103	1.26135	0.293418	0.769203	NA	3.14913	2.0826	1.00475	2.08269	1.98547	1.13979	3.14221	2.91299	1.13448	1.01021	0	2.91243	0	0	1.8715	0.912516	0.957722	0.968328	1.86448	0.960189	0
X	159112880	159172525	+	ENSRNOG00000000875	protein_coding	Fhl1	ensembl	3418.54	0.00165589	0.0449522	0.0368366	0.970615	0.993784	-0.00010499	0.0445458	-0.0023569	0.998119	0.999647	0.0272302	0.0433373	0.628333	0.529786	0.830419	0.00321232	0.045016	0.0713595	0.943112	0.984132	3472.44	3442.54	3940.64	3725.94	3250.21	3242.71	3251.14	3416.94	3617.85	3676.17	3750.91	3823.05	3302.14	3328.06	3351.86	3473.95	3373.1	3335.89	3371.91	3507.57	3131.22
20	4593389	4609632	+	ENSRNOG00000000878	protein_coding	Slc44a4	ensembl_havana	37.2035	0.17797	0.317712	0.560161	0.57537	0.881019	0.403862	0.32227	1.25318	0.21014	0.587529	-0.113125	0.303528	-0.372699	0.709372	0.912783	0.110035	0.323656	0.339976	0.733874	0.921705	68.2312	32.2803	58.2757	49.9846	48.6439	63.8283	57.6073	50.4919	9.07582	22.2247	13.2433	7.76647	13.1238	16.752	8.42175	12.7752	52.6747	45.5114	51.2732	37.4474	52.0886
X	158978755	159045045	+	ENSRNOG00000000879	protein_coding	Slc9a6	ensembl	1885.43	0.101323	0.0486628	2.08215	0.0373285	0.26233	0.00362679	0.0483286	0.0750445	0.940179	0.98882	0.0682627	0.0472525	1.44463	0.14856	0.482235	0.0355106	0.0491429	0.722599	0.469926	0.791118	1936.72	1814.99	1874.87	1851.51	1651.91	1611.67	1661.18	1707.98	2282.57	2051.75	2209.6	2268.78	2001.88	1899.49	1995.95	1834.16	1923.11	1850.47	1900.84	1855.09	1849.64
X	158966673	158978996	-	ENSRNOG00000000881	protein_coding	Mmgt1	ensembl	1149.87	0.0423569	0.0530074	0.799075	0.424247	0.801431	0.0129436	0.052686	0.245674	0.805935	0.954185	-0.0168762	0.0515238	-0.327543	0.743258	0.925102	0.00926085	0.0528651	0.175179	0.860939	0.966955	1216.61	1167.3	1138.39	1231.91	1176.39	1122.7	1140.62	1121.5	1177.59	1178.92	1183.75	1138.76	1131.67	1196.84	1178.11	1157.98	1157.89	1104.86	1159.71	1085.01	1101.72
12	28212333	28251817	+	ENSRNOG00000000885	protein_coding	Auts2	ensembl	915.04	-0.149016	0.072088	-2.06714	0.0387209	0.266846	-0.134758	0.0716875	-1.8798	0.0601353	0.295764	0.0384929	0.0669859	0.574641	0.565534	0.849204	-0.193477	0.0689797	-2.80484	0.00503408	0.058973	611.981	746.613	668.161	729.984	992.733	961.984	866.204	1009.84	875.816	871.815	869.984	976.634	1168.01	1145.65	1023.71	1181.71	796.824	902.481	740.199	795.997	1010.32
12	29308341	29743706	-	ENSRNOG00000000886	protein_coding	Caln1	ensembl	285.487	-0.0134533	0.0989292	-0.135989	0.89183	0.976176	-0.128422	0.0984991	-1.30379	0.192305	0.56229	0.0759972	0.100166	0.758713	0.448024	0.782997	-0.0569807	0.102244	-0.557301	0.577322	0.850031	297.068	314.473	270.279	289.494	283.922	288.367	249.282	267.024	314.25	301.044	323.952	357.258	290.742	259.656	243.295	274.667	308.386	312.77	275.011	302.46	263.392
12	4633746	4634487	+	ENSRNOG00000000887	pseudogene	AABR07035098.1	ensembl	2.38586	-0.64845	1.0552	-0.614527	0.538867	NA	0.201512	1.15685	0.17419	0.861717	NA	-1.04334	1.166	-0.894801	0.370893	NA	0.360126	1.01825	0.353673	0.723584	NA	4.19884	4.16521	1.00475	2.08269	0	0	4.18962	0.970998	2.26895	3.03064	1.01872	1.94162	2.01904	1.86133	2.80725	3.65006	0	2.90498	3.72896	0.960189	1.96561
12	29921443	29930601	+	ENSRNOG00000000888	protein_coding	Sbds	ensembl	1361.02	0.145811	0.0608887	2.39471	0.0166335	0.157937	0.192019	0.0603302	3.18281	0.00145853	0.0204998	0.0359273	0.0595653	0.603158	0.546404	0.837285	0.121246	0.0606671	1.99855	0.0456572	0.252222	1511.58	1288.09	1669.9	1409.98	1434.5	1298.22	1397.24	1352.6	1362.51	1248.62	1394.62	1240.69	1228.59	1321.55	1439.18	1226.42	1453.82	1371.15	1476.67	1322.18	1298.28
2	157031018	157066782	-	ENSRNOG00000000889	protein_coding	LOC304239	ensembl_havana	0.871711	-1.94346	2.15646	-0.901226	0.367468	NA	0.787368	1.89679	0.415106	0.678064	NA	1.29177	1.99145	0.648658	0.516559	NA	-0.0214053	2.01198	-0.0106389	0.991512	NA	0	0	2.00951	2.08269	0	0	1.0474	0.970998	0	3.03064	4.07487	0.970809	2.01904	0	0	1.82503	0	0	0	0	0.982805
12	4737817	4741998	+	ENSRNOG00000000891	protein_coding	AABR07035107.1	ensembl	122.905	-0.0673593	0.162839	-0.413656	0.679126	0.919857	-0.0802234	0.166767	-0.48105	0.630481	0.890161	-0.162208	0.149207	-1.08714	0.276977	0.64623	-0.107765	0.154586	-0.697123	0.485726	0.800226	112.319	96.841	92.4373	76.0183	125.084	144.754	137.21	136.911	119.12	154.563	115.115	128.147	151.428	145.184	132.876	161.515	102.476	101.674	83.9016	103.7	116.954
12	29933906	29958051	-	ENSRNOG00000000893	protein_coding	Tmem248	ensembl	828.43	-0.0215033	0.0637808	-0.337143	0.736009	0.9387	0.0221621	0.0626446	0.353774	0.723508	0.926447	-0.0367099	0.0656785	-0.558933	0.576208	0.855185	0.0605008	0.0632192	0.957	0.338567	0.695819	872.309	866.363	896.24	905.972	865.663	764.8	889.247	816.609	747.621	793.018	892.396	826.158	701.616	793.858	786.966	787.501	841.837	839.54	835.287	852.648	783.295
12	5573729	5822875	-	ENSRNOG00000000894	protein_coding	Fry	ensembl_havana	3434.51	0.000726706	0.0537806	0.0135124	0.989219	0.997427	-0.153085	0.0537842	-2.84628	0.00442335	0.0489711	0.18688	0.0544484	3.43223	0.000598634	0.0109262	-0.0648583	0.0537336	-1.20703	0.227419	0.582382	2890.9	3155.14	2943.93	2990.75	3354.44	2735.5	3031.19	3184.87	4321.22	3846.9	3614.41	4279.33	4210.71	3743.14	3693.4	3901.92	3307.97	3424.97	2989.69	3400.03	3551.86
12	29961120	29988960	-	ENSRNOG00000000895	protein_coding	Rabgef1	ensembl	643.576	-0.0537433	0.0745893	-0.720523	0.471203	0.828306	0.0294337	0.073339	0.401338	0.688171	0.913667	0.263295	0.0683695	3.85106	0.00011761	0.00300306	0.195653	0.069982	2.79576	0.00517773	0.0602224	551.098	590.418	601.847	536.294	858.714	721.488	777.174	670.959	520.725	484.903	518.527	553.361	698.588	610.517	675.611	611.386	554.521	614.888	615.278	606.84	842.264
8	90304148	90304655	+	ENSRNOG00000000896	protein_coding	AABR07070892.1	ensembl	0.249552	0.054377	4.56082	0.0119227	0.990487	NA	1.83334	4.52394	0.405253	0.685291	NA	1.90883	4.17003	0.45775	0.647132	NA	0.0267835	4.56082	0.00587252	0.995314	NA	1.04971	0	1.00475	0	0	0	0	0	0	1.01021	0	0	1.00952	0	0	0	0	0	0.93224	0	0.982805
12	6016884	6078412	-	ENSRNOG00000000897	protein_coding	Rxfp2	ensembl	4.21126	0.889792	0.819075	1.08634	0.27733	NA	-0.109833	0.798268	-0.137589	0.890565	NA	0.904453	0.793087	1.14042	0.254111	NA	0.16701	0.797931	0.209303	0.834211	NA	7.34797	5.20651	3.01426	6.24808	5.9564	5.69896	4.18962	4.85499	4.53791	2.02043	3.05615	3.88324	1.00952	2.792	4.67875	4.56258	4.78861	1.93666	5.59344	2.88057	9.82805
12	30045751	30106894	-	ENSRNOG00000000900	protein_coding	Tpst1	ensembl	674.394	0.0477921	0.0704422	0.678459	0.497481	0.842795	0.0499008	0.069425	0.718773	0.472281	0.807987	0.00526487	0.067702	0.0777653	0.938015	0.985076	0.010143	0.07104	0.142779	0.886465	0.971937	684.411	666.433	714.38	726.86	683.993	669.058	667.197	681.64	662.535	631.384	660.128	631.026	633.979	603.071	538.056	562.11	754.685	734.961	800.794	744.147	665.359
12	30125168	30180116	-	ENSRNOG00000000901	protein_coding	Crcp	ensembl	458.458	-0.00734246	0.0836838	-0.0877405	0.930083	0.984534	-0.0572875	0.0821034	-0.697748	0.485335	0.813842	-0.00935777	0.0810276	-0.115489	0.908058	0.97766	-0.0653095	0.0821269	-0.795226	0.426482	0.762122	437.729	461.297	476.253	474.854	449.708	422.863	433.626	490.354	469.674	476.821	509.358	545.595	467.408	508.143	487.526	474.508	432.89	411.539	401.795	422.483	414.744
12	6322668	6341903	-	ENSRNOG00000000902	protein_coding	Hsph1	ensembl	4487.08	0.139434	0.0526591	2.64786	0.00810032	0.0950303	0.133204	0.0526466	2.53015	0.0114014	0.10088	0.0991058	0.0522553	1.89657	0.0578848	0.284942	0.0816987	0.0526739	1.55103	0.120895	0.433114	5434.35	4599.43	4687.18	4495.49	4971.61	4808.78	4637.91	4209.27	4467.57	3924.68	4274.54	4031.77	4458.04	4055.84	4239.88	4156.51	4545.35	4587.94	4951.13	4158.58	4717.46
12	30165694	30178342	+	ENSRNOG00000000903	protein_coding	Asl	ensembl	331.613	-0.00126783	0.0937816	-0.013519	0.989214	0.997427	0.0401949	0.0916265	0.438682	0.660892	0.903916	0.00945287	0.0912292	0.103617	0.917473	0.980396	-0.0342346	0.0940072	-0.36417	0.715731	0.91608	332.758	324.886	332.573	330.107	307.747	307.744	322.601	324.313	318.788	316.197	350.439	320.367	287.713	313.634	313.476	306.605	357.23	368.933	405.524	409.041	346.93
12	6265748	6316949	+	ENSRNOG00000000904	protein_coding	Wdr95	ensembl	1.60012	3.44619	1.55655	2.21399	0.0268292	NA	2.03608	1.40976	1.44427	0.148663	NA	-1.50832	1.41215	-1.0681	0.285475	NA	0.236457	1.1093	0.213159	0.831203	NA	2.09942	0	3.01426	1.04135	0	1.13979	2.09481	2.91299	1.13448	0	3.05615	0	1.00952	0.930666	3.743	1.82503	2.87317	0	1.86448	0.960189	0.982805
12	6671940	6703980	-	ENSRNOG00000000905	protein_coding	Tex26	ensembl	8.67117	0.953869	0.578	1.65029	0.0988831	NA	-0.17984	0.566025	-0.317725	0.750693	NA	0.75487	0.569324	1.3259	0.184871	NA	0.852679	0.607818	1.40285	0.16066	NA	18.8948	9.37171	16.0761	11.4548	12.9055	5.69896	18.8533	6.79698	10.2103	6.06129	3.05615	7.76647	11.1047	3.72266	1.8715	4.56258	8.6195	3.87331	7.45792	8.64171	7.86244
12	6711747	6740715	-	ENSRNOG00000000906	protein_coding	Medag	ensembl	47.4641	0.127651	0.253412	0.503731	0.614451	0.898933	-0.191129	0.247654	-0.77176	0.440256	0.790749	0.281695	0.280294	1.005	0.314899	0.683799	-0.321612	0.279144	-1.15214	0.249264	0.603882	83.9768	49.9825	60.2852	66.6462	27.7965	26.2152	31.4221	41.7529	40.8412	43.4392	52.9733	54.3653	37.3522	31.6426	29.0082	43.8008	57.4633	73.5929	64.3246	82.5763	41.2778
12	6854920	6879155	-	ENSRNOG00000000907	protein_coding	Alox5ap	ensembl	4.384	1.22123	1.05214	1.16071	0.245759	NA	1.37992	0.757159	1.8225	0.0683786	NA	0.171842	0.973054	0.1766	0.859822	NA	0.201913	0.822477	0.245494	0.806074	NA	4.19884	1.0413	18.0856	1.04135	1.98547	1.13979	2.09481	3.88399	0	2.02043	7.13102	4.85404	3.02856	0.930666	4.67875	2.73755	5.74633	0.968328	10.2546	8.64171	1.96561
12	6929978	6956985	-	ENSRNOG00000000909	protein_coding	Uspl1	ensembl	763.418	-0.112278	0.0723459	-1.55196	0.120672	0.493612	-0.0349821	0.0719739	-0.486038	0.62694	0.887928	-0.105523	0.0738595	-1.4287	0.15309	0.490494	-0.139226	0.0719101	-1.93611	0.0528537	0.274641	680.212	824.711	716.389	741.439	710.797	704.391	714.33	781.653	715.855	782.916	713.102	763.056	770.264	872.964	767.315	822.177	807.359	775.63	811.049	792.156	757.742
12	30198822	30227772	+	ENSRNOG00000000913	protein_coding	Gusb	ensembl	219.591	0.157803	0.121824	1.29534	0.195203	0.609874	0.0779773	0.118989	0.655334	0.512253	0.830071	-0.0419694	0.11869	-0.353606	0.723634	0.91864	0.132135	0.122782	1.07617	0.28185	0.637532	242.483	205.136	255.207	217.641	209.467	200.603	203.197	195.171	215.551	224.268	251.623	216.49	179.695	217.776	191.829	176.116	249.965	204.317	234.925	269.813	222.114
12	30303725	30304037	-	ENSRNOG00000000917	protein_coding	Nupr1l	ensembl	129.195	0.119279	0.138722	0.859838	0.389878	0.77947	-0.151921	0.136374	-1.11401	0.265276	0.651668	0.0785099	0.133593	0.587678	0.556749	0.843744	-0.0210807	0.137386	-0.153441	0.87805	0.97107	130.164	113.502	129.613	142.665	133.026	110.56	122.546	123.317	132.734	128.297	123.265	143.68	148.399	145.184	127.262	139.615	135.996	125.883	119.327	127.705	123.833
12	30308469	30314521	-	ENSRNOG00000000918	protein_coding	Zbed5	ensembl	316.03	-0.317892	0.103862	-3.06071	0.00220811	0.0367038	-0.297232	0.102696	-2.8943	0.00380002	0.0431952	-0.536784	0.10105	-5.31206	1.08394e-07	6.6671e-06	-0.186149	0.103538	-1.79789	0.0721941	0.328668	301.267	396.736	312.478	350.934	262.081	368.153	314.221	316.545	257.526	294.983	250.604	334.929	237.237	375.989	261.074	347.669	290.19	368.933	303.91	377.354	282.065
12	30450310	30464374	+	ENSRNOG00000000920	protein_coding	Phkg1	ensembl	55.6725	0.0353152	0.251423	0.140461	0.888296	0.975235	0.12138	0.252819	0.480107	0.631152	0.890394	-0.0331572	0.254242	-0.130416	0.896237	0.975114	0.340623	0.245142	1.38949	0.164682	0.502611	68.2312	63.5194	61.29	53.1087	75.4477	88.9038	72.2709	66.9988	40.8412	45.4596	36.6738	18.4454	33.3142	32.5733	48.659	36.5006	56.5056	50.353	62.4601	80.6559	57.9855
12	7865938	7911526	+	ENSRNOG00000000921	protein_coding	Ubl3	ensembl	3058.97	-0.00467195	0.0388078	-0.120387	0.904177	0.979079	-0.00366497	0.0388183	-0.0944136	0.924781	0.986996	-0.00891982	0.0375693	-0.237423	0.812329	0.948015	0.12818	0.0393331	3.25885	0.00111866	0.0190282	3256.2	3326.96	3313.68	3304.19	3024.86	3010.19	3085.65	2901.34	3623.52	3511.5	3331.2	3313.37	3107.3	3223.83	3175	2876.25	2913.39	2973.73	2768.75	2815.28	2700.75
12	30464676	30491103	-	ENSRNOG00000000922	protein_coding	Sumf2	ensembl	469.613	-0.0136332	0.0868554	-0.156965	0.875273	0.971791	0.0638682	0.0868316	0.735541	0.46201	0.802825	-0.0556777	0.0843066	-0.660419	0.508985	0.819191	0.114281	0.0880137	1.29845	0.194133	0.543641	508.06	516.486	516.443	498.805	464.599	487.831	481.806	503.948	474.212	514.199	469.628	476.667	431.065	439.274	465.068	382.344	491.311	458.019	474.51	422.483	472.729
12	30491586	30501814	-	ENSRNOG00000000923	protein_coding	Cct6a	ensembl	2379.02	0.0358439	0.0447778	0.800485	0.42343	0.800535	-0.00670931	0.0446462	-0.150277	0.880546	0.975412	-0.0241713	0.0432401	-0.559001	0.576161	0.855185	0.0579662	0.045022	1.28751	0.197918	0.548494	2600.13	2388.75	2349.11	2528.39	2290.23	2401.54	2358.76	2236.21	2428.92	2391.18	2424.55	2450.32	2258.3	2272.69	2305.69	2238.4	2485.29	2548.64	2500.27	2331.34	2372.49
12	8032809	8108973	+	ENSRNOG00000000924	protein_coding	Slc7a1	ensembl	1713.57	-0.0333272	0.0722961	-0.460982	0.644812	0.907985	0.143814	0.0715062	2.0112	0.044304	0.246902	0.0782063	0.0714107	1.09516	0.273446	0.642894	0.031097	0.0720266	0.431744	0.665928	0.891871	1637.55	1701.49	1997.45	1698.44	1501.01	1367.75	1633.95	1691.48	2104.46	1944.66	2687.37	2404.69	2010.96	1880.88	2380.55	2100.61	1308.25	1452.49	1382.51	1355.79	1129.24
12	30514050	30526562	+	ENSRNOG00000000925	protein_coding	Psph	ensembl	438.494	0.0626453	0.0884935	0.707909	0.479002	0.833289	-0.0500448	0.0875437	-0.571655	0.567556	0.861218	-0.0797021	0.0872779	-0.913199	0.361138	0.720489	0.017013	0.0896916	0.189683	0.849557	0.963316	502.811	468.586	430.035	508.177	414.962	417.164	439.91	433.065	500.304	451.566	560.294	524.237	431.065	440.205	441.674	419.757	415.651	433.811	401.795	408.081	336.119
12	30570386	30573564	-	ENSRNOG00000000926	protein_coding	Mrps17	ensembl	419.599	-0.066331	0.0800027	-0.829109	0.407043	0.792376	-0.0348417	0.0787662	-0.442343	0.658241	0.903274	0.00511779	0.0787724	0.0649693	0.948198	0.988517	0.0138235	0.0806983	0.171299	0.863989	0.967278	428.282	473.792	464.196	469.647	410.991	421.723	412.677	430.152	449.253	420.249	428.88	430.068	375.541	393.672	401.437	395.119	401.285	443.494	428.83	454.17	393.122
12	30740520	30811055	-	ENSRNOG00000000931	protein_coding	Sfswap	ensembl	957.225	-0.18288	0.0652433	-2.80304	0.00506226	0.067482	0.00373756	0.0655856	0.0569875	0.954555	0.992341	-0.0189419	0.0620029	-0.3055	0.759985	0.931797	-0.149991	0.0644478	-2.32733	0.0199478	0.15024	841.868	937.171	819.879	791.424	874.598	952.866	940.57	944.781	889.43	1068.81	885.265	920.327	1081.2	1020.94	956.336	1097.76	955.806	1047.73	967.665	956.349	1023.1
12	31609053	31629882	-	ENSRNOG00000000934	protein_coding	Piwil1	ensembl	0.578191	1.01019	2.41132	0.418935	0.675264	NA	2.45767	2.34786	1.04677	0.295205	NA	-2.13334	2.24635	-0.949694	0.342268	NA	0.31143	2.29736	0.13556	0.892169	NA	1.04971	0	1.00475	0	0	0	0	0	1.13448	1.01021	1.01872	0	0	1.86133	1.8715	0	0	0	0.93224	0	0
12	31335372	31360255	+	ENSRNOG00000000936	protein_coding	Stx2	ensembl	394.326	-0.069069	0.093967	-0.735035	0.462318	0.823437	0.0783069	0.0929264	0.842677	0.399409	0.762869	-0.105702	0.0885688	-1.19345	0.232694	0.603102	-0.0139259	0.0912814	-0.15256	0.878745	0.97107	357.951	382.158	417.978	346.768	397.093	419.443	462.953	410.732	372.109	381.861	364.701	341.725	379.58	387.157	376.171	424.32	376.385	396.046	398.999	430.165	377.397
12	8725517	8741952	+	ENSRNOG00000000937	protein_coding	Slc46a3	ensembl	81.0226	0.137412	0.206207	0.666378	0.505169	0.847448	0.0240886	0.204019	0.11807	0.906012	0.981816	-0.178116	0.190902	-0.933024	0.350807	0.713317	-0.0785558	0.195021	-0.402807	0.68709	0.902853	65.082	60.3955	82.3898	58.3154	67.5058	93.4629	86.9346	104.868	78.2789	78.7967	55.0107	78.6355	69.6569	91.2052	83.2817	85.7765	87.1527	69.7196	85.7661	82.5763	106.143
12	31320624	31323811	-	ENSRNOG00000000938	protein_coding	Ran	ensembl	3196.56	0.113361	0.0378285	2.9967	0.00272921	0.0426541	0.00905441	0.0374264	0.241926	0.808837	0.955255	-0.0350974	0.0364795	-0.962112	0.335994	0.701505	-0.016303	0.0380887	-0.428027	0.668632	0.892658	3528.08	3307.17	3501.57	3556.2	3034.78	3037.55	3118.12	2987.76	3404.57	3080.14	3382.14	3346.38	2905.4	3008.84	3000.01	3025.9	3436.31	3199.35	3470.73	3390.43	2874.7
12	9034308	9205906	+	ENSRNOG00000000940	protein_coding	Flt1	ensembl	12.0353	0.701297	0.473686	1.48051	0.138737	NA	-0.148764	0.483454	-0.30771	0.758303	0.93918	-0.223215	0.514823	-0.433577	0.664595	NA	0.102643	0.564202	0.181927	0.85564	NA	31.4913	22.9086	17.0808	11.4548	14.891	11.3979	8.37924	6.79698	13.6137	5.05107	13.2433	14.5621	6.05712	5.58399	8.42175	4.56258	19.1544	12.5883	9.3224	16.3232	5.89683
12	9216536	9331196	-	ENSRNOG00000000942	protein_coding	Pan3	ensembl	634.516	-0.150881	0.0759788	-1.98583	0.047052	0.298816	0.0962607	0.0754543	1.27575	0.202045	0.576033	0.00114438	0.0673823	0.0169835	0.98645	0.997665	0.0136606	0.068512	0.19939	0.841958	0.960403	420.934	480.04	471.229	442.572	707.819	759.101	757.274	721.451	525.263	568.751	556.219	485.404	772.283	751.978	815.038	817.614	482.692	535.485	509.935	508.9	827.521
12	31258135	31258402	+	ENSRNOG00000000943	processed_pseudogene	LOC687430	ensembl	0.449522	0.0542881	3.78006	0.0143617	0.988541	NA	0.714439	3.60604	0.198123	0.842949	NA	1.05534	3.51359	0.300359	0.763904	NA	-1.46577	3.75649	-0.390197	0.696391	NA	0	0	0	1.04135	0.992733	0	0	0	0	0	1.01872	0	0	0	0	0	0	0	3.72896	1.92038	0
12	9605873	9607169	-	ENSRNOG00000000952	protein_coding	Gsx1	ensembl	795.109	1.92932	0.145375	13.2713	3.39482e-40	1.39877e-37	1.53717	0.142166	10.8125	3.00229e-27	7.79872e-25	0.910004	0.114607	7.94021	2.01842e-15	2.98591e-13	0.530008	0.113752	4.65933	3.17239e-06	0.000129499	326.46	78.0976	244.155	89.5558	1511.93	879.919	1256.89	919.535	338.074	76.7763	300.521	90.2852	1326.51	617.962	1052.72	734.575	435.763	144.281	442.814	165.153	2639.81
12	9693779	9727490	-	ENSRNOG00000000954	protein_coding	Rpo1-3	ensembl	814.027	0.105495	0.0604082	1.74637	0.0807475	0.405138	0.0822419	0.0591906	1.38944	0.164698	0.522755	0.0369095	0.0579215	0.637234	0.523972	0.827115	0.0559282	0.0599229	0.933337	0.350646	0.706029	849.216	842.413	918.345	839.325	833.896	804.693	831.639	814.667	782.789	719.273	827.198	788.297	775.311	718.474	777.608	761.038	889.723	785.314	883.764	854.569	787.226
12	9728486	9793429	+	ENSRNOG00000000955	protein_coding	Lnx2	ensembl	644.166	0.197205	0.086568	2.27804	0.0227243	0.192273	0.38993	0.0859948	4.53435	5.7781e-06	0.000185044	0.0323323	0.0836714	0.38642	0.699186	0.909004	0.139388	0.0856903	1.62665	0.10381	0.398953	684.411	619.574	770.646	589.402	601.596	605.23	696.524	613.67	470.808	461.668	579.65	450.455	552.207	499.767	592.33	511.921	923.244	716.562	880.967	660.61	733.172
12	9985928	9990285	-	ENSRNOG00000000956	protein_coding	Rasl11a	ensembl	308.93	2.20824	0.150793	14.6442	1.46815e-48	7.39351e-46	1.85702	0.149882	12.3899	2.96426e-35	9.44991e-33	2.59792	0.150149	17.3022	4.5256e-67	3.97227e-64	2.23046	0.148752	14.9945	7.97875e-51	5.34828e-48	453.475	98.9236	360.707	95.8039	622.443	121.958	413.725	86.4188	591.063	80.8171	438.048	131.059	683.445	117.264	568.936	111.327	386.92	126.851	385.947	100.82	693.86
12	9996951	9998780	-	ENSRNOG00000000957	protein_coding	LOC100361103	ensembl	2077.56	0.0645487	0.0454719	1.41953	0.155745	0.554436	0.0875987	0.0446321	1.96268	0.049683	0.264479	-0.0682684	0.044826	-1.52297	0.127767	0.445375	0.175122	0.0456597	3.83537	0.000125374	0.0031126	2152.96	2152.37	2416.43	2226.4	1821.66	1925.11	2074.91	1931.31	2296.18	2087.1	2505.02	2328	2023.08	2057.7	2187.78	1925.41	2023.67	1946.34	2160.93	2104.74	1812.29
7	16156919	16158034	-	ENSRNOG00000000958	pseudogene	AABR07055943.1	ensembl	21.4162	0.112238	0.332498	0.337561	0.735694	0.9387	0.0558309	0.336278	0.166026	0.868137	0.971653	-0.201004	0.348157	-0.577335	0.563713	0.847936	-0.623389	0.344372	-1.81022	0.070262	NA	23.0936	22.9086	21.0998	24.9923	20.8474	14.8173	13.6163	24.2749	22.6895	25.2554	26.4866	23.2994	11.1047	22.336	20.5865	29.2005	28.7317	21.3032	20.5093	17.2834	18.6733
12	32666635	32740733	-	ENSRNOG00000000961	protein_coding	Glt1d1	ensembl	156.616	-0.300594	0.126952	-2.36778	0.0178951	0.165299	-0.370297	0.128646	-2.87842	0.00399674	0.0449938	0.159673	0.122189	1.30678	0.191288	0.54783	-0.022547	0.130939	-0.172195	0.863284	0.967278	141.711	177.021	130.618	171.822	155.859	142.474	126.736	133.027	182.651	213.155	156.882	193.191	176.666	174.034	168.435	160.603	129.292	166.552	117.462	157.471	177.888
12	32753824	32773278	+	ENSRNOG00000000962	protein_coding	Slc15a4	ensembl	492.301	-0.132508	0.0987172	-1.3423	0.179499	0.587258	-0.129462	0.0982468	-1.31773	0.187596	0.555528	-0.143744	0.0897883	-1.60092	0.109395	0.410035	-0.227324	0.093464	-2.43221	0.0150069	0.124141	285.521	359.249	307.455	358.223	498.352	512.906	468.19	524.339	426.563	488.944	467.591	479.58	569.369	655.189	506.241	657.011	487.48	460.924	410.186	454.17	558.233
12	32808022	33016886	-	ENSRNOG00000000963	protein_coding	Tmem132c	ensembl	60.7934	-0.0533407	0.237565	-0.224531	0.822344	0.961021	-0.157117	0.2375	-0.661544	0.508264	0.82775	0.0663487	0.240283	0.276127	0.78245	0.938266	0.127966	0.2448	0.522736	0.601158	0.864245	46.1872	61.4368	71.3375	66.6462	54.6003	41.0325	59.7021	41.7529	88.4892	61.6231	62.1417	69.8982	66.6283	67.9386	56.145	78.4764	63.2096	78.4345	48.4765	66.2531	55.0371
12	34003895	34004672	-	ENSRNOG00000000964	processed_pseudogene	Frg1l1	ensembl	1.97651	-0.404909	1.18111	-0.34282	0.731734	NA	0.703738	1.2174	0.578068	0.563218	NA	-0.0245579	1.08827	-0.022566	0.981996	NA	-1.04414	1.18904	-0.878136	0.37987	NA	1.04971	2.0826	2.00951	1.04135	1.98547	4.55917	1.0474	1.942	4.53791	1.01021	1.01872	1.94162	4.03808	2.792	1.8715	2.73755	0	2.90498	2.79672	0.960189	0.982805
12	36512393	36555695	-	ENSRNOG00000000967	protein_coding	Aacs	ensembl	1705.58	-0.0778065	0.0599416	-1.29804	0.194274	0.608903	-0.324223	0.0593915	-5.45908	4.7861e-08	2.27575e-06	0.0105421	0.0591422	0.178251	0.858526	0.962419	-0.142453	0.0591791	-2.40715	0.0160776	0.130257	1526.28	1683.78	1558.37	1833.81	1843.5	1649.28	1588.91	1772.07	1553.1	1480.97	1356.93	1932.88	1675.8	1766.4	1608.55	1804.04	1652.07	1834.98	1626.76	1909.82	1796.57
12	10577068	10582209	+	ENSRNOG00000000968	protein_coding	Rnf6	ensembl	1017.84	-0.0388959	0.054818	-0.709546	0.477985	0.832763	-0.0775311	0.0541162	-1.43268	0.151949	0.500499	0.00570941	0.0545111	0.104738	0.916583	0.980168	-0.0298537	0.0564464	-0.528887	0.596884	0.862002	1106.39	1118.36	1095.18	1138.19	928.205	948.307	935.332	909.825	1075.48	1081.94	1102.25	1221.28	960.054	928.804	928.264	963.617	1065.94	1135.85	1081.4	1101.34	898.283
12	10636294	10684276	+	ENSRNOG00000000969	protein_coding	Cyp3a18	ensembl	0.122993	-0.878061	6.00315	-0.146267	0.883711	NA	-1.46625	5.99137	-0.244727	0.806668	NA	0.00960968	6.00582	0.00160006	0.998723	NA	0.0267676	6.00577	0.00445698	0.996444	NA	0	0	0	0	0	0	0	0	0	1.01021	0	1.94162	0	0	0	0	0	0	0	0	0
12	2016058	2033113	+	ENSRNOG00000000973	protein_coding	RGD1563425	ensembl	0.214223	-0.13285	5.95425	-0.0223118	0.982199	NA	-0.00838652	6.00577	-0.00139641	0.998886	NA	0.00956906	6.00582	0.0015933	0.998729	NA	0.963152	6.00351	0.160431	0.872541	NA	0	0	0	0	0	0	0	0	2.26895	0	0	0	0	0	0.93575	0	0	1.93666	0	0	0
12	2046472	2050566	+	ENSRNOG00000000974	protein_coding	Zfp358	ensembl	580.921	-0.0226499	0.0783523	-0.289077	0.772522	0.950931	-0.104738	0.077131	-1.35792	0.174488	0.537075	-0.0436869	0.0755065	-0.578584	0.56287	0.847621	-0.0920258	0.0769738	-1.19555	0.231874	0.584665	495.463	523.775	535.534	591.485	595.64	530.003	535.224	568.034	639.845	633.404	667.259	678.595	597.636	705.445	623.209	666.137	541.113	544.2	497.816	554.029	524.818
12	2054680	2068683	+	ENSRNOG00000000975	protein_coding	Mcoln1	ensembl	644.429	-0.0244157	0.0762159	-0.320349	0.748704	0.943303	-0.0425239	0.0755864	-0.562587	0.573716	0.865121	0.126407	0.0739716	1.70886	0.0874766	0.360592	0.00536155	0.0754659	0.0710459	0.943361	0.984132	600.434	650.813	683.233	641.47	674.066	577.875	641.012	678.727	724.931	694.017	689.671	699.953	651.14	665.426	684.969	642.411	598.576	609.078	551.886	635.645	640.789
12	2069959	2097905	+	ENSRNOG00000000977	protein_coding	Pnpla6	ensembl	993.166	0.00228089	0.0637432	0.0357825	0.971456	0.99421	-0.0108916	0.0635483	-0.171392	0.863916	0.971042	0.043994	0.0605728	0.7263	0.467655	0.795497	-0.083864	0.0627663	-1.33613	0.181506	0.525908	867.061	888.23	938.44	864.318	1058.25	940.328	929.048	1028.29	1045.99	982.939	931.107	964.013	1014.57	1018.15	991.895	999.205	1000.82	1035.14	964.869	1030.28	1088.95
12	36576020	36587840	-	ENSRNOG00000000979	protein_coding	Bri3bp	ensembl	298.618	-0.159733	0.0998391	-1.5999	0.10962	0.470847	-0.265445	0.0992014	-2.67582	0.00745467	0.0735349	-0.0202784	0.101475	-0.199836	0.841609	0.958641	-0.233703	0.105369	-2.21795	0.0265581	0.17944	285.521	332.175	270.279	372.802	211.452	246.195	205.291	250.517	342.612	362.667	344.326	379.586	296.799	291.298	282.596	308.43	331.372	375.711	306.707	351.429	271.254
12	36694960	36761456	+	ENSRNOG00000000981	protein_coding	Scarb1	ensembl	792.291	0.201161	0.0669042	3.0067	0.00264098	0.04161	-7.69251e-05	0.0653779	-0.00117662	0.999061	0.999647	0.12408	0.0667968	1.85757	0.0632296	0.299425	-0.0450072	0.0666563	-0.675212	0.499541	0.809248	712.753	596.666	721.413	693.537	638.327	608.649	604.353	656.394	795.269	751.599	876.096	846.545	713.731	707.306	738.307	778.376	1060.2	886.02	990.039	1057.17	922.854
12	11179329	11187381	+	ENSRNOG00000000983	protein_coding	Zfp394	ensembl_havana	310.746	-0.251176	0.119696	-2.09845	0.0358658	0.256802	-0.105148	0.116212	-0.904792	0.365575	0.736242	0.0250254	0.0998833	0.250547	0.802165	0.945274	0.142789	0.102879	1.38793	0.165157	0.503679	171.103	222.839	207.984	219.724	432.832	410.325	402.203	409.761	175.844	221.237	205.781	235.907	324.056	366.682	401.437	336.718	213.572	221.747	225.602	230.445	457.004
12	11199898	11215709	-	ENSRNOG00000000985	protein_coding	Cpsf4	ensembl_havana	224.018	0.115254	0.115613	0.9969	0.318813	0.734321	0.0910427	0.115374	0.789111	0.430047	0.783209	0.0104684	0.110895	0.0943993	0.924792	0.981731	0.0817005	0.11493	0.71087	0.477165	0.79548	224.638	209.302	203.965	218.683	225.35	226.819	211.576	207.793	242.778	243.462	240.417	186.395	224.113	210.33	242.359	207.141	240.388	200.444	237.721	235.246	229.976
12	2134022	2157404	+	ENSRNOG00000000986	protein_coding	Camsap3	ensembl	828.731	-0.208817	0.068324	-3.05627	0.00224107	0.0370704	-0.395629	0.0678716	-5.82907	5.57358e-09	3.09014e-07	-0.165256	0.0649747	-2.54339	0.0109783	0.0975965	-0.293986	0.0668637	-4.3968	1.09859e-05	0.000376118	608.832	838.248	605.866	813.292	766.39	787.596	706.998	853.507	849.723	891.009	763.019	989.254	846.987	1020.94	863.697	1058.52	760.431	823.079	710.367	931.384	805.9
12	11215886	11233634	+	ENSRNOG00000000987	protein_coding	Ptcd1	ensembl_havana	478.042	-0.0593546	0.0802882	-0.739269	0.459743	0.822557	-0.131773	0.0797405	-1.65253	0.0984274	0.395712	-0.127188	0.0743853	-1.70985	0.0872937	0.360398	-0.092762	0.0772553	-1.20072	0.22986	0.583069	429.331	472.751	414.963	476.937	482.468	523.165	492.28	494.238	435.639	450.556	410.543	490.258	480.532	520.242	511.855	527.434	458.749	457.051	453.069	434.966	485.505
12	2158389	2170505	-	ENSRNOG00000000988	protein_coding	Xab2	ensembl	878.547	-0.043733	0.0601923	-0.726555	0.467499	0.825887	0.0379222	0.0595956	0.636325	0.524565	0.837499	-0.0776824	0.0553261	-1.40408	0.160295	0.502587	-0.0297816	0.0574225	-0.518641	0.604011	0.865322	777.835	823.669	797.774	820.581	940.118	961.984	943.712	978.766	779.386	835.447	819.048	772.764	870.206	955.794	900.191	926.204	838.964	811.459	856.729	817.121	915.974
12	11232964	11240401	-	ENSRNOG00000000989	protein_coding	Bud31	ensembl_havana	788.69	0.0962811	0.0652291	1.47605	0.139931	0.525912	0.117161	0.064567	1.81456	0.0695913	0.323507	-0.0545343	0.0628624	-0.867519	0.385658	0.738386	0.0581255	0.0653206	0.88985	0.373547	0.724067	866.011	791.389	795.765	799.754	727.673	786.456	793.933	779.711	838.379	769.783	920.92	809.655	765.216	817.124	789.773	732.75	794.909	775.63	833.423	742.226	754.794
12	11240761	11251005	+	ENSRNOG00000000990	protein_coding	Pdap1	ensembl_havana	2159.91	0.0435797	0.0408028	1.06806	0.285495	0.708851	0.00185126	0.0403776	0.0458486	0.963431	0.993466	-0.000763694	0.0392285	-0.0194678	0.984468	0.996867	0.0103785	0.0411787	0.252035	0.801014	0.946335	2366.05	2221.1	2273.76	2285.76	2100.62	2105.2	2067.58	2031.33	2244	2161.86	2309.43	2303.73	2063.46	2007.45	2033.38	2047.69	2211.38	2232.96	2259.75	2243.96	2053.08
12	11252296	11265866	-	ENSRNOG00000000991	protein_coding	Arpc1b	ensembl_havana	881.061	0.082172	0.0821004	1.00087	0.316889	0.732405	-0.034728	0.0798911	-0.434691	0.663786	0.90517	-0.0384883	0.0853296	-0.451054	0.65195	0.890782	-0.15523	0.0818302	-1.89698	0.0578304	0.290429	885.955	811.174	1098.2	1080.92	839.852	881.059	703.856	936.042	760.1	768.773	967.781	975.663	612.779	658.911	763.572	803.927	1003.69	917.975	1037.58	1126.3	842.264
12	2172378	2174132	-	ENSRNOG00000000993	protein_coding	Pcp2	ensembl	1.19296	0.704886	1.77067	0.398091	0.690563	NA	0.679804	1.54218	0.440806	0.659353	NA	0.747517	1.4472	0.516528	0.605486	NA	-2.17207	1.76176	-1.23289	0.217616	NA	2.09942	2.0826	2.00951	0	1.98547	0	0	1.942	1.13448	0	2.03743	0.970809	3.02856	0	0	1.82503	0	0	0.93224	1.92038	0.982805
12	2180150	2191176	+	ENSRNOG00000000994	protein_coding	Stxbp2	ensembl	70.835	0.23116	0.220945	1.04623	0.295453	0.715452	-0.0823958	0.215913	-0.381616	0.702746	0.917045	-0.0293959	0.21631	-0.135898	0.891902	0.973697	-0.185077	0.223151	-0.829381	0.406889	0.747568	90.2751	64.5607	80.3803	89.5558	76.4404	80.9252	79.6028	82.5348	44.2446	53.5414	67.2353	57.2777	35.3332	43.7413	27.1367	52.9259	104.392	80.3712	75.5114	94.0986	85.504
12	11272609	11294059	-	ENSRNOG00000000996	protein_coding	Arpc1a	ensembl_havana	2607.38	0.0605155	0.0404439	1.49628	0.13458	0.516918	-0.0184736	0.0403766	-0.457533	0.647288	0.898028	-0.0187378	0.0396607	-0.472451	0.636605	0.884315	-0.0259911	0.0416105	-0.624628	0.532215	0.826971	3026.31	2761.53	2800.25	2783.52	2383.55	2406.1	2194.31	2265.34	2911.07	2809.41	2713.86	2794.96	2373.38	2340.62	2298.2	2338.78	2934.46	2936.94	2888.08	2932.42	2365.61
12	11407213	11526466	+	ENSRNOG00000000999	protein_coding	Smurf1	ensembl_havana	1463.99	-0.207306	0.0511223	-4.05511	5.01116e-05	0.00161461	-0.042353	0.0504473	-0.83955	0.401161	0.764445	-0.0760707	0.047791	-1.59174	0.111444	0.41355	-0.0936547	0.0495969	-1.88832	0.0589833	0.293878	1363.57	1570.28	1461.92	1528.7	1606.24	1625.34	1465.32	1624.48	1247.93	1449.66	1382.4	1381.46	1465.82	1559.8	1480.36	1599.64	1207.69	1389.55	1305.14	1363.47	1455.53
12	2201891	2204250	+	ENSRNOG00000001001	protein_coding	Retn	ensembl	0.0434664	0.0542958	6.00577	0.0090406	0.992787	NA	-0.00831171	6.00577	-0.00138395	0.998896	NA	0.00963899	6.00582	0.00160494	0.998719	NA	-0.934807	6.00577	-0.155652	0.876308	NA	0	0	0	0	0	0	0	0	0	0	0	0	0	0	0	0	0	0	0	0	0
12	2228670	2232215	+	ENSRNOG00000001003	protein_coding	Trappc5	ensembl	582.168	-0.0534177	0.0775112	-0.68916	0.490722	0.840644	0.00981175	0.076463	0.12832	0.897896	0.979567	-0.00211475	0.0742627	-0.0284766	0.977282	0.995806	-0.0186193	0.0773219	-0.240803	0.809708	0.947561	579.44	618.533	562.662	614.395	600.603	577.875	573.978	541.817	562.701	554.608	588.818	602.872	562.303	548.162	582.972	568.497	581.337	615.856	662.823	585.716	554.302
12	36871999	37033702	+	ENSRNOG00000001004	protein_coding	Ncor2	ensembl	9755.23	0.0292571	0.0374112	0.782041	0.43419	0.808679	0.0810132	0.0373395	2.16964	0.0300345	0.193508	0.00955495	0.0352482	0.271076	0.786333	0.93912	-0.0911634	0.0370265	-2.46211	0.0138121	0.117283	8600.28	8554.29	8558.49	7875.71	9773.45	10005.1	9508.34	10047.9	8112.65	7853.41	8026.47	7695.6	9572.27	9314.1	9192.81	9789.47	10466.9	10224.6	11011.6	10536.2	12912.1
12	2233778	2245325	-	ENSRNOG00000001005	protein_coding	Fcer2	ensembl	0.167172	-1.73022	5.98013	-0.289329	0.77233	NA	0.953426	6.00577	0.158752	0.873865	NA	0.0095939	6.00582	0.00159743	0.998725	NA	0.988536	6.00577	0.164598	0.869261	NA	0	2.0826	0	0	0	0	0	0	0	0	0	0	0	0	0	0	0	0	0.93224	0	0
12	12014638	12025548	-	ENSRNOG00000001006	protein_coding	Nptx2	ensembl	4484.81	0.582055	0.154119	3.77666	0.000158943	0.00437478	0.837436	0.154194	5.43107	5.60176e-08	2.62796e-06	0.584758	0.148588	3.93543	8.30495e-05	0.00227798	0.528373	0.154178	3.42704	0.000610209	0.0117042	8828.06	5536.6	6701.71	3987.32	6684.07	4757.49	5993.25	3726.69	3710.88	2519.47	3850.75	2342.56	4142.06	2437.41	4033.08	2744.85	4785.74	3420.13	6301.94	3086.05	5832.95
12	12227014	12321172	+	ENSRNOG00000001007	protein_coding	Baiap2l1	ensembl	3.38409	0.0400506	0.943082	0.0424678	0.966126	NA	0.157054	0.946946	0.165853	0.868273	NA	0.423609	0.980457	0.432053	0.665703	NA	-0.353199	1.06083	-0.332946	0.739175	NA	7.34797	7.28911	12.057	2.08269	6.94913	3.41938	5.23702	3.88399	0	1.01021	1.01872	1.94162	0	0.930666	0	0.912516	5.74633	3.87331	0.93224	4.80095	3.93122
12	12322247	12330930	-	ENSRNOG00000001009	protein_coding	Bri3	ensembl	867.515	0.10963	0.0615042	1.78247	0.0746723	0.386053	-0.0420757	0.0602434	-0.698429	0.484909	0.813541	0.0605747	0.0614406	0.985907	0.324179	0.691532	-0.00804857	0.0618451	-0.130141	0.896455	0.974945	873.359	870.528	969.587	934.088	818.012	728.327	797.075	852.536	1000.61	855.652	961.669	1049.44	826.797	824.57	867.44	853.202	909.836	851.16	881.899	913.14	778.381
12	12374742	12403388	+	ENSRNOG00000001010	protein_coding	Tecpr1	ensembl	2190.34	-0.0164312	0.0443316	-0.370642	0.710904	0.931525	-0.0730733	0.0439507	-1.66262	0.0963888	0.390797	0.0553209	0.0415368	1.33185	0.182909	0.535584	-0.0855934	0.0433089	-1.97635	0.0481154	0.260765	1863.24	1986.8	1824.63	1930.66	2169.12	2017.43	2029.87	2173.09	2296.18	2168.93	2232.01	2388.19	2457.17	2401.12	2359.03	2552.31	2040.91	2100.3	2095.68	2153.71	2367.58
12	37038733	37047629	-	ENSRNOG00000001011	protein_coding	Fam101a	ensembl	18.4884	-0.554087	0.434256	-1.27595	0.201975	0.619236	-0.200115	0.406247	-0.492593	0.6223	0.885474	-0.0365724	0.400153	-0.091396	0.927178	NA	0.15584	0.382708	0.407202	0.68386	NA	13.6462	10.413	14.0666	17.7029	13.8983	23.9356	25.1377	31.0719	7.94134	18.1839	14.262	10.6789	12.1142	7.44533	14.972	14.6003	14.3658	23.2399	21.4415	30.7261	26.5357
12	2716376	2719074	+	ENSRNOG00000001027	protein_coding	LOC100363064	ensembl	0.0418647	0.0543069	6.00577	0.00904246	0.992785	NA	0.953479	6.00577	0.15876	0.873858	NA	0.0096455	6.00582	0.00160602	0.998719	NA	0.0268101	6.00577	0.00446405	0.996438	NA	0	0	1.00475	0	0	0	0	0	0	0	0	0	0	0	0	0	0	0	0	0	0
15	58554374	58658154	+	ENSRNOG00000001030	protein_coding	Tsc22d1	ensembl	7900.21	0.160758	0.0419972	3.82784	0.000129275	0.00365436	0.0908909	0.0419021	2.16913	0.0300732	0.193592	0.294077	0.0397616	7.39602	1.40328e-13	1.81133e-11	0.228653	0.0415176	5.50737	3.6423e-08	2.37889e-06	7223.06	6577.9	7345.75	6662.54	9713.89	7703.85	8969.97	7896.15	8130.8	6953.3	7702.52	7337.37	9565.2	7980.46	9328.49	7885.05	7214.52	6640.79	7024.43	6727.09	9719.94
12	12628551	12634466	+	ENSRNOG00000001031	protein_coding	Ocm2	ensembl	0.20539	0.0542527	5.47088	0.00991664	0.992088	NA	0.0123344	5.42227	0.00227476	0.998185	NA	0.00961197	5.04839	0.00190397	0.998481	NA	0.988539	5.47088	0.180691	0.85661	NA	0	0	0	0	0	0	1.0474	0	0	0	1.01872	0.970809	0	0	0	0	0	0	0.93224	0.960189	0
12	12638878	12662366	+	ENSRNOG00000001032	protein_coding	Ccz1b	ensembl	668.971	0.0528555	0.0699289	0.755846	0.449741	0.818055	0.0938906	0.0687714	1.36526	0.172172	0.534825	-0.0556631	0.0669589	-0.831302	0.405803	0.755274	0.037043	0.0685907	0.540058	0.589157	0.857561	719.051	631.029	749.546	677.917	665.131	742.005	691.287	684.553	623.963	639.466	669.297	669.858	649.121	670.079	681.226	628.723	638.8	638.128	671.213	609.72	665.359
15	58170967	58201971	+	ENSRNOG00000001033	protein_coding	Nufip1	ensembl	494.983	0.06127	0.0759683	0.80652	0.419943	0.798948	-0.0682725	0.0755858	-0.903246	0.366395	0.737364	-0.149396	0.0693569	-2.15402	0.0312388	0.197167	-0.00450356	0.0709315	-0.0634916	0.949375	0.984709	446.127	423.81	389.844	423.828	483.461	520.885	547.793	531.136	458.329	431.362	453.329	455.309	510.817	580.735	576.422	594.048	466.41	458.987	443.746	469.533	524.818
12	2587891	2626311	-	ENSRNOG00000001034	protein_coding	Evi5l	ensembl_havana	1493.25	0.06725	0.0482897	1.39264	0.16373	0.563366	-0.0558786	0.0478184	-1.16856	0.242581	0.627461	0.0906508	0.0455902	1.98838	0.0467693	0.250311	-0.153604	0.0475998	-3.22699	0.00125099	0.0207455	1411.86	1324.54	1363.45	1361.04	1462.3	1352.93	1324.97	1517.67	1634.78	1559.77	1511.78	1665.91	1655.61	1554.21	1552.41	1653.48	1452.86	1408.92	1473.87	1499.82	1573.47
12	37427546	37444283	-	ENSRNOG00000001035	protein_coding	Gtf2h3	ensembl	260.87	0.0648049	0.106909	0.606168	0.544403	0.868401	-0.120325	0.106572	-1.12905	0.258879	0.645481	0.0316782	0.100667	0.314683	0.753002	0.929665	-0.168539	0.106004	-1.58993	0.11185	0.414225	271.875	298.854	249.179	260.337	268.038	279.249	254.519	266.053	277.947	225.278	250.604	271.826	271.561	259.656	240.488	271.93	246.134	237.24	228.399	258.291	285.996
12	12665195	12712743	-	ENSRNOG00000001036	protein_coding	Rsph10b	ensembl	463.624	-0.0469839	0.106797	-0.439936	0.659983	0.912249	0.0566308	0.105894	0.534788	0.592796	0.874911	-0.0936793	0.103328	-0.906623	0.364606	0.724325	0.171063	0.106677	1.60356	0.108812	0.40888	585.738	558.138	655.099	646.676	576.778	662.219	628.443	593.279	275.678	304.075	260.791	243.673	267.523	305.258	241.423	260.98	504.719	531.612	548.157	524.263	508.11
15	58153275	58171050	-	ENSRNOG00000001037	protein_coding	Gpalpp1	ensembl	396.661	0.154373	0.0974026	1.58489	0.11299	0.477645	-0.0295455	0.0960171	-0.30771	0.758303	0.93918	-0.0928149	0.091054	-1.01934	0.308042	0.678289	0.016858	0.093795	0.179732	0.857363	0.965541	405.188	356.125	363.721	347.81	436.802	416.024	420.009	425.297	353.957	325.289	385.075	352.404	368.475	446.72	443.545	425.232	399.37	360.218	374.761	446.488	401.967
12	37444072	37465399	+	ENSRNOG00000001039	protein_coding	Eif2b1	ensembl	499.532	-0.0313242	0.0736616	-0.425245	0.670658	0.916889	-0.100345	0.0737457	-1.36069	0.173612	0.536432	-0.135098	0.0733388	-1.84211	0.0654596	0.305617	0.0184047	0.0743555	0.247524	0.804503	0.94739	461.872	513.362	440.082	476.937	404.042	425.142	432.578	470.934	555.894	523.291	499.171	539.77	453.275	485.807	511.855	481.808	564.098	577.123	539.767	568.432	468.798
12	12714394	12738642	-	ENSRNOG00000001040	protein_coding	Pms2	ensembl	362.03	-0.0620641	0.103217	-0.6013	0.54764	0.869281	-0.214424	0.103283	-2.07609	0.0378853	0.224986	0.0807714	0.0979769	0.824392	0.409717	0.757312	-0.0279413	0.101404	-0.275545	0.782898	0.940264	351.653	307.184	307.455	369.678	325.616	343.077	392.777	366.066	332.402	425.3	335.158	372.791	394.722	376.92	363.071	375.044	361.061	362.155	312.3	364.872	424.572
12	37453005	37468936	-	ENSRNOG00000001043	protein_coding	Ddx55	ensembl	208.445	-0.317267	0.127994	-2.47877	0.0131838	0.135015	-0.347367	0.127239	-2.73004	0.00633267	0.0646965	-0.22969	0.11673	-1.96769	0.0491033	0.257465	-0.138265	0.120049	-1.15174	0.249426	0.603983	164.804	207.219	143.68	180.153	197.554	221.12	224.145	221.387	150.885	237.4	176.238	207.753	210.99	269.893	222.708	252.767	179.094	174.299	165.006	228.525	222.114
12	12738780	12748442	+	ENSRNOG00000001044	protein_coding	Aimp2	ensembl	730.172	0.0353806	0.0736446	0.480423	0.630926	0.903815	-2.49957e-05	0.0731009	-0.000341935	0.999727	0.999832	-0.0810014	0.0668149	-1.21233	0.225388	0.594799	-0.134278	0.0699662	-1.91919	0.0549608	0.281809	686.51	702.879	665.147	699.785	796.172	878.78	778.222	863.217	526.397	483.893	527.695	525.208	633.979	683.109	624.145	710.85	733.615	717.531	724.351	691.336	1013.27
12	2548218	2555165	-	ENSRNOG00000001047	protein_coding	Map2k7	ensembl	383.169	-0.160825	0.0906547	-1.77404	0.0760561	0.390677	-0.281112	0.0906153	-3.10226	0.00192048	0.0257047	-0.0955654	0.0858601	-1.11304	0.265693	0.636816	0.0165597	0.0887992	0.186485	0.852064	0.964013	324.36	388.405	312.478	376.968	378.231	418.304	404.298	344.704	383.453	415.198	353.495	389.294	408.856	400.186	377.107	417.02	355.315	383.458	318.826	429.205	378.38
12	12756480	12760837	+	ENSRNOG00000001048	protein_coding	Ankrd61	ensembl	6.18819	-0.612661	0.788673	-0.776825	0.437262	NA	1.75819	0.951919	1.84699	0.0647479	NA	-1.42977	0.606156	-2.35875	0.0183368	NA	-0.502518	0.630124	-0.79749	0.425166	NA	6.29826	1.0413	8.03803	2.08269	5.9564	14.8173	10.474	11.652	1.13448	5.05107	2.03743	0.970809	6.05712	13.0293	4.67875	10.0377	1.91544	6.77829	3.72896	0.960189	3.93122
15	57891680	57894505	+	ENSRNOG00000001049	protein_coding	Tpt1	ensembl	11102.3	0.221876	0.0355072	6.24877	4.13693e-10	3.70065e-08	0.204069	0.0353432	5.77392	7.74463e-09	4.24351e-07	0.215056	0.0346212	6.21168	5.24221e-10	5.00137e-08	0.285278	0.0354276	8.05241	8.11788e-16	1.3255e-13	12053.8	10407.8	12664.9	11009.1	11787.7	9813.61	11769.7	10246.9	12599.5	10601.2	13648.8	11709.9	11988.1	10792.9	13199.7	10700.2	10814.6	9383.1	11057.3	9703.68	10717.5
12	12749037	12782147	-	ENSRNOG00000001050	protein_coding	Eif2ak1	ensembl	1148.86	0.0340021	0.0538947	0.6309	0.528106	0.859171	-0.0688295	0.0534335	-1.28813	0.197699	0.569197	0.00660395	0.0518163	0.127449	0.898585	0.975359	0.0416787	0.0536239	0.777242	0.437016	0.768656	1201.92	1107.94	1107.24	1142.36	1185.32	1098.76	1131.2	1117.62	1124.27	1120.33	1127.72	1211.57	1113.5	1118.66	1110.74	1079.51	1185.66	1201.69	1165.3	1210.8	1133.17
15	57813356	57834174	-	ENSRNOG00000001052	protein_coding	Slc25a30	ensembl	229.223	-0.141764	0.114879	-1.23404	0.217189	0.638233	-0.0349124	0.113114	-0.308648	0.75759	0.93918	0.0175365	0.102044	0.171852	0.863554	0.964256	-0.00185395	0.107535	-0.0172404	0.986245	0.994984	174.252	202.012	204.97	208.269	268.038	259.873	233.571	227.213	179.247	224.268	210.874	204.841	271.561	283.853	261.074	264.63	216.445	205.285	189.245	206.441	255.529
12	37471260	37480298	-	ENSRNOG00000001053	protein_coding	Tmed2	ensembl	3348.18	-0.00989741	0.0370596	-0.267067	0.789417	0.954391	0.0583127	0.0367601	1.58631	0.11267	0.426482	-0.0665308	0.0370273	-1.79681	0.0723665	0.322762	0.0888084	0.0373453	2.37803	0.0174052	0.137685	3654.04	3665.38	3713.57	3640.55	3065.56	3138.99	3316.08	3207.2	3287.72	3354.92	3511.52	3398.8	2878.14	3148.44	3263.9	3048.72	3572.3	3568.29	3732.69	3486.45	3127.28
12	37490584	37528785	+	ENSRNOG00000001055	protein_coding	Rilpl1	ensembl	752.036	0.0285278	0.0704417	0.404985	0.685489	0.922536	-0.0687779	0.0694256	-0.99067	0.321847	0.704297	0.00678612	0.0671433	0.101069	0.919495	0.981038	0.0607963	0.0700078	0.868422	0.385163	0.733221	773.636	721.622	723.423	832.036	755.47	743.144	731.089	751.552	793	779.885	829.235	784.414	785.407	808.748	757.957	697.162	692.433	710.753	718.757	764.311	712.533
12	2537275	2540669	-	ENSRNOG00000001056	protein_coding	Snapc2	ensembl	1652.68	-0.0301677	0.0721393	-0.418187	0.67581	0.918132	0.0586458	0.0719648	0.814923	0.415116	0.773235	-0.0698605	0.0687955	-1.01548	0.309877	0.679707	0.0279319	0.0709922	0.393451	0.693986	0.906431	1382.47	1463.03	1698.03	1448.51	1729.34	1778.08	1689.46	1728.38	1591.67	1651.7	1516.87	1513.49	1642.49	1811.08	1777.92	1700.93	1572.58	1525.12	1415.14	1487.33	1854.55
12	2534212	2535823	+	ENSRNOG00000001057	protein_coding	Ctxn1	ensembl	7753.42	0.159876	0.0638206	2.50508	0.0122423	0.127058	-0.0733751	0.0638051	-1.14999	0.250149	0.636006	0.183776	0.0640982	2.86711	0.0041424	0.0482741	-0.0454718	0.0639697	-0.710834	0.477187	0.79548	8418.68	7822.26	8370.6	7919.44	7930.94	6529.87	6685.58	7081.49	9598.81	7781.68	8300.5	9432.38	8071.11	7530.02	7193.11	7326.59	8298.66	7895.74	6956.38	7541.33	7787.74
12	2517006	2533707	+	ENSRNOG00000001058	protein_coding	Timm44	ensembl	728.917	0.0587857	0.0632153	0.929928	0.352408	0.755534	0.00639704	0.062218	0.102816	0.918109	0.985451	-0.0230336	0.0595017	-0.387109	0.698675	0.908726	0.00964813	0.0614339	0.157049	0.875206	0.970706	714.853	686.218	762.608	731.025	750.506	769.36	765.653	755.436	702.241	690.987	698.84	699.953	744.016	709.167	765.443	739.138	728.826	683.639	702.909	723.023	706.637
12	12859673	12878208	+	ENSRNOG00000001059	protein_coding	Usp42	ensembl	775.758	-0.384971	0.0654008	-5.88634	3.94851e-09	3.23421e-07	-0.199068	0.0643583	-3.09312	0.00198066	0.0263411	-0.22109	0.05815	-3.80206	0.000143498	0.0035052	-0.301155	0.0605445	-4.9741	6.555e-07	3.18643e-05	542.7	757.026	618.928	717.488	844.816	965.404	789.743	925.361	600.138	720.283	634.661	715.486	776.321	932.527	780.415	989.167	590.914	785.314	626.465	724.943	826.539
12	37531095	37538404	-	ENSRNOG00000001060	protein_coding	Snrnp35	ensembl	289.711	-0.0549877	0.0941581	-0.583993	0.559225	0.87559	0.0150597	0.0924336	0.162924	0.870578	0.972958	-0.123726	0.0943905	-1.31079	0.189928	0.546649	0.0205264	0.0961677	0.213444	0.830981	0.955443	313.863	331.134	329.559	321.776	264.067	272.41	278.61	280.618	288.157	319.228	312.746	309.688	243.294	273.616	296.633	280.142	301.682	290.498	316.029	316.863	244.718
12	37544918	37556454	+	ENSRNOG00000001061	protein_coding	Rilpl2	ensembl	429.093	-0.291578	0.0830007	-3.51297	0.000443135	0.0102471	-0.222922	0.0812015	-2.74529	0.00604565	0.0625386	-0.0400652	0.0854017	-0.469138	0.638971	0.885589	0.0331924	0.0879534	0.377386	0.705887	0.912359	444.027	538.353	502.377	557.121	381.209	353.336	326.79	362.182	409.546	531.373	433.973	536.857	314.97	337.832	351.842	348.581	457.791	534.517	494.087	574.193	358.724
12	37559770	37574751	-	ENSRNOG00000001062	protein_coding	Setd8	ensembl	336.031	-0.00193461	0.0870327	-0.0222286	0.982266	0.995989	0.156585	0.0849967	1.84225	0.0654393	0.311475	-0.204789	0.0864592	-2.36862	0.0178546	0.136432	-0.0921419	0.0878137	-1.04929	0.294046	0.651607	354.802	350.919	370.754	343.644	307.747	370.432	306.89	336.936	328.998	327.309	372.85	320.367	279.637	329.456	291.018	310.255	346.695	353.44	402.728	364.872	298.773
12	37593874	37649037	+	ENSRNOG00000001064	protein_coding	Sbno1	ensembl	2477.04	0.0105666	0.0484006	0.218315	0.827183	0.96142	0.0139595	0.0482136	0.289534	0.772173	0.943662	0.0180012	0.0455846	0.394896	0.69292	0.906046	-0.0484247	0.047538	-1.01865	0.308368	0.667245	2349.25	2164.87	2117.02	2186.83	2538.42	2496.14	2442.55	2467.3	2439.13	2415.42	2519.29	2502.75	2700.47	2606.79	2659.4	2802.34	2274.59	2436.31	2392.13	2267.01	2675.19
12	12877569	12945193	-	ENSRNOG00000001065	protein_coding	Cyth3	ensembl	706.41	-0.0985606	0.0660003	-1.49334	0.135349	0.517348	-0.281433	0.0656269	-4.28837	1.79986e-05	0.000503007	0.0894663	0.0631315	1.41714	0.156441	0.49626	0.0284085	0.0653006	0.435041	0.663533	0.891241	593.086	668.516	601.847	725.819	690.942	616.627	650.438	651.539	808.882	818.274	684.578	848.487	788.435	727.781	789.773	798.451	660.828	715.594	622.736	747.988	678.135
17	72160735	72195510	+	ENSRNOG00000001066	protein_coding	Itih2	ensembl	3.8819	0.0466725	0.846765	0.0551186	0.956044	NA	-0.7223	0.834172	-0.865889	0.386551	NA	-0.162482	0.881757	-0.184271	0.853801	NA	-0.124525	0.879877	-0.141525	0.887455	NA	7.34797	4.16521	0	6.24808	2.9782	2.27958	6.28443	2.91299	1.13448	5.05107	3.05615	2.91243	2.01904	3.72266	1.8715	3.65006	4.78861	2.90498	7.45792	8.64171	3.93122
12	13090372	13110593	+	ENSRNOG00000001068	protein_coding	Rac1	ensembl	2914.25	0.0401733	0.0401666	1.00017	0.317229	0.732778	-0.0186688	0.039929	-0.467551	0.640106	0.894706	-0.01979	0.0386484	-0.512052	0.608615	0.872333	0.0889318	0.0405536	2.19294	0.0283114	0.187096	3109.24	2962.5	3078.57	3201.1	2783.62	2792.49	2852.08	2717.82	3113.01	3142.78	3097.92	3176.49	2740.85	2860.87	2825.96	2773.14	3107.81	2972.77	3005.54	2929.54	2659.47
12	2461502	2502433	+	ENSRNOG00000001069	protein_coding	Elavl1	ensembl	1220.44	-0.0658833	0.0563761	-1.16864	0.242549	0.666789	0.00235284	0.0557841	0.0421777	0.966357	0.993775	-0.0877452	0.0537476	-1.63254	0.102566	0.394406	0.0215389	0.0549808	0.391753	0.695241	0.907326	1130.54	1198.54	1182.6	1167.35	1236.95	1327.86	1262.12	1245.79	1087.96	1187	1118.55	1164.97	1164.99	1298.28	1340.93	1281.17	1198.11	1192.98	1258.52	1222.32	1236.37
12	37668369	37677064	+	ENSRNOG00000001070	protein_coding	Cdk2ap1	ensembl	1316.14	0.112363	0.0499925	2.24759	0.0246022	0.203353	0.0695292	0.0493817	1.40799	0.159133	0.513849	-0.0281046	0.0530365	-0.529911	0.596173	0.867701	0.0783905	0.0508825	1.54062	0.12341	0.438397	1493.74	1397.43	1483.02	1498.5	1203.19	1148.91	1356.39	1279.77	1388.6	1238.52	1408.89	1325.15	1127.63	1149.37	1196.82	1135.17	1496.92	1416.66	1525.14	1389.39	1190.18
12	4546287	4546608	+	ENSRNOG00000001071	protein_coding	Higd2al1	ensembl	0.840089	0.522124	1.80889	0.288643	0.772855	NA	-0.0500993	1.77889	-0.0281632	0.977532	NA	0.0610847	1.69278	0.0360855	0.971214	NA	-2.32238	1.93908	-1.19767	0.231045	NA	1.04971	1.0413	1.00475	0	0	2.27958	0	1.942	1.13448	0	2.03743	1.94162	2.01904	0.930666	0	0.912516	0.957722	0.968328	0	0.960189	0.982805
12	4439750	4474730	-	ENSRNOG00000001072	protein_coding	Cers4	ensembl	1141.18	-0.112728	0.050246	-2.24352	0.0248635	0.204951	-0.0269753	0.0499132	-0.540444	0.588891	0.87406	0.00942024	0.0493408	0.190922	0.848587	0.960071	0.0268982	0.0504095	0.533593	0.593623	0.860997	1094.85	1190.21	1135.37	1156.94	1063.22	1083.94	1071.5	1073.92	1132.21	1213.27	1119.57	1163.03	1038.8	1053.51	1104.18	1059.43	1193.32	1293.69	1227.76	1228.08	1168.55
12	37677019	37699617	-	ENSRNOG00000001073	protein_coding	RGD1563482	ensembl	93.754	-0.467664	0.195495	-2.3922	0.0167477	0.158358	-0.108043	0.194855	-0.55448	0.57925	0.868442	-0.204965	0.185298	-1.10614	0.268667	0.640135	0.00564922	0.192054	0.0294148	0.976534	0.99243	76.6288	114.543	72.3423	86.4318	84.3823	101.441	108.93	98.0708	81.6824	90.9193	94.7407	120.38	100.952	125.64	88.8962	108.589	77.5755	119.104	90.4273	72.9744	82.5556
12	37702404	37768958	+	ENSRNOG00000001074	protein_coding	Mphosph9	ensembl	263.885	-0.0146534	0.112942	-0.129742	0.89677	0.977311	-0.185319	0.111396	-1.6636	0.0961927	0.390534	0.0487097	0.103232	0.471847	0.637036	0.884634	-0.0139586	0.106403	-0.131186	0.895628	0.97467	238.284	238.458	215.017	240.551	273.002	264.432	307.937	271.879	234.837	226.288	253.66	273.768	324.056	290.368	303.183	331.243	219.318	234.335	200.432	244.848	303.687
12	13114003	13157571	-	ENSRNOG00000001079	protein_coding	Daglb	ensembl	389.698	0.0251717	0.0839965	0.299675	0.764425	0.948334	-0.00981891	0.0833411	-0.117816	0.906213	0.981871	-0.0294826	0.0824435	-0.35761	0.720635	0.918016	0.0853525	0.0845089	1.00998	0.312504	0.672331	397.84	396.736	366.735	373.843	394.115	409.185	385.445	344.704	400.47	386.912	406.468	429.098	357.37	378.781	376.171	372.307	412.778	406.698	415.779	393.678	393.122
12	37904379	37906522	-	ENSRNOG00000001080	protein_coding	Arl6ip4	ensembl	451.681	0.0223505	0.0928831	0.240631	0.809841	0.958561	-0.0436226	0.0925349	-0.471418	0.637343	0.893491	-0.0963886	0.0899149	-1.072	0.283721	0.653766	-0.0216758	0.0921447	-0.235236	0.814025	0.949418	492.314	443.594	426.016	442.572	425.882	454.777	509.039	440.833	428.832	419.239	429.898	463.076	426.017	452.304	456.646	481.808	469.284	506.435	480.104	471.453	403.933
12	37907130	37910440	-	ENSRNOG00000001081	protein_coding	Ogfod2	ensembl	130.946	-0.0390178	0.14854	-0.262675	0.792801	0.95459	-0.163352	0.147842	-1.10491	0.269199	0.65659	-0.0735948	0.139252	-0.5285	0.597153	0.868075	-0.225121	0.145672	-1.54539	0.122251	0.436376	118.617	132.245	113.537	142.665	134.019	133.356	123.594	133.998	127.061	127.287	112.059	116.497	140.323	130.293	126.326	165.165	131.208	127.819	128.649	138.267	130.713
12	37923528	37958364	+	ENSRNOG00000001082	protein_coding	Abcb9	ensembl	776.588	-0.0603491	0.0620228	-0.973015	0.330546	0.740307	-0.105581	0.0609968	-1.73093	0.0834635	0.359896	0.0429901	0.0597288	0.719756	0.471676	0.798107	-0.00492546	0.0604024	-0.0815441	0.935009	0.982838	688.61	733.076	736.484	764.349	815.034	723.768	749.942	792.334	769.176	761.702	725.326	790.238	837.902	821.778	789.773	786.589	723.08	776.599	747.657	822.882	806.883
12	13192453	13210759	-	ENSRNOG00000001083	protein_coding	Kdelr2	ensembl	1200.79	-0.051784	0.0556156	-0.931107	0.351798	0.754956	0.0631982	0.0554018	1.14072	0.253985	0.640763	-0.132745	0.055232	-2.40341	0.016243	0.128247	0.0356188	0.0565188	0.630212	0.528556	0.825801	1378.27	1346.4	1304.17	1315.22	1069.17	1143.21	1185.66	1147.72	1169.65	1246.6	1315.16	1175.65	982.263	1154.03	1142.55	1121.48	1278.56	1372.12	1294.88	1258.81	1067.33
12	37984790	38023369	+	ENSRNOG00000001086	protein_coding	Vps37b	ensembl	2702.11	0.538844	0.0587731	9.16821	4.80952e-20	8.83717e-18	0.756675	0.0580645	13.0316	8.08695e-39	3.06583e-36	0.887125	0.0534809	16.5877	8.55518e-62	6.25764e-59	0.931789	0.0555847	16.7634	4.52022e-63	4.42842e-60	2209.64	1543.21	2687.72	1510.99	4890.2	2567.95	4704.94	2498.38	1936.55	1287.01	1987.52	1339.72	3922.99	2039.09	3810.37	1928.15	2378.98	1669.4	3082.92	1705.3	4757.76
12	1460538	1471358	+	ENSRNOG00000001088	protein_coding	Rfc3	ensembl	82.6755	-0.0189442	0.185168	-0.102308	0.918512	0.9821	0.165692	0.177009	0.936067	0.349238	0.726758	-0.00100302	0.183872	-0.00545498	0.995648	0.999057	0.0543167	0.183697	0.295687	0.767469	0.934196	70.3306	84.3454	91.4326	98.9279	75.4477	62.6886	75.4131	66.9988	74.8755	88.8989	100.853	74.7523	69.6569	67.9386	86.089	84.864	98.6453	73.5929	110.004	96.0189	72.7275
12	1023531	1195592	-	ENSRNOG00000001090	protein_coding	Stard13	ensembl	492.913	-0.0447643	0.0929293	-0.481702	0.630017	0.903815	0.23043	0.0915971	2.51569	0.0118801	0.103986	-0.0204349	0.0832373	-0.245501	0.806068	0.946913	0.0236436	0.0831688	0.284284	0.776193	0.938057	331.708	335.299	362.716	311.363	604.574	636.004	584.452	612.699	330.133	372.769	402.393	321.338	514.855	602.141	590.458	559.372	411.82	397.983	451.204	405.2	714.499
12	38024519	38053086	-	ENSRNOG00000001091	protein_coding	Hip1r	ensembl	1398.18	0.039419	0.0875418	0.450287	0.652503	0.911155	-0.183605	0.0876029	-2.09588	0.036093	0.218034	-0.064477	0.0857596	-0.751834	0.452151	0.785681	-0.130474	0.0873381	-1.4939	0.135203	0.457721	1501.09	1550.5	1076.09	1473.51	1379.9	1435	1467.41	1464.26	1355.7	1193.06	1231.63	1347.48	1350.74	1313.17	1275.43	1418.05	1428.92	1437	1473.87	1474.85	1478.14
12	943006	987552	+	ENSRNOG00000001092	protein_coding	Kl	ensembl	10.5821	0.255782	0.684063	0.373915	0.708467	NA	-0.881381	0.661873	-1.33165	0.182976	0.54832	0.310986	0.608555	0.511023	0.609335	NA	-0.494764	0.672372	-0.735848	0.461823	NA	32.541	24.9912	13.0618	18.7442	37.7238	23.9356	12.5689	16.507	1.13448	2.02043	1.01872	7.76647	4.03808	4.65333	2.80725	2.73755	2.87317	1.93666	7.45792	7.68152	5.89683
12	13353750	13364339	+	ENSRNOG00000001094	protein_coding	Zfp316	ensembl	337.085	-0.357513	0.0977074	-3.65902	0.00025318	0.00638115	-0.373357	0.0974163	-3.83259	0.0001268	0.00275756	-0.100187	0.0868624	-1.1534	0.248746	0.619815	-0.199825	0.0891373	-2.24176	0.0249768	0.172573	227.787	292.606	220.041	296.784	361.355	379.551	348.786	398.109	279.081	385.902	281.166	332.017	400.779	414.146	388.336	446.22	250.923	294.372	232.128	318.783	337.102
12	660011	794043	+	ENSRNOG00000001098	protein_coding	Pds5b	ensembl	2986.77	-0.0423338	0.0404259	-1.04719	0.29501	0.714509	-0.0837696	0.0401826	-2.08472	0.0370943	0.221508	0.123497	0.0382495	3.22871	0.00124349	0.019352	-0.00516076	0.0402134	-0.128334	0.897884	0.975384	2689.36	2936.47	2802.26	2883.49	2933.53	2691.05	2727.44	2820.75	3219.65	3167.02	3149.87	3433.75	3345.55	3067.47	3189.97	3147.27	2924.88	2979.54	2787.4	2951.62	3065.37
12	13428685	13442287	+	ENSRNOG00000001099	protein_coding	Rbak	ensembl	197.759	-1.19371	0.139426	-8.56159	1.11321e-17	1.78075e-15	-1.21852	0.1394	-8.74119	2.30663e-18	3.17207e-16	-0.904542	0.107366	-8.42488	3.61114e-17	6.09541e-15	-0.964565	0.112461	-8.57689	9.7476e-18	1.88099e-15	87.1259	177.021	72.3423	170.781	180.677	316.862	171.774	325.284	77.1445	199.012	77.4225	201.928	195.847	356.445	202.122	357.706	79.4909	183.014	82.0371	168.033	182.802
12	13508429	13632305	+	ENSRNOG00000001101	protein_coding	Rnf216	ensembl	1439.32	-0.0494923	0.0485073	-1.0203	0.307584	0.724839	0.00820936	0.0482005	0.170317	0.864761	0.97112	-0.118589	0.0446627	-2.65521	0.00792589	0.0772979	0.0325692	0.0465766	0.69926	0.48439	0.800165	1291.14	1327.66	1299.15	1317.3	1434.5	1569.49	1588.91	1547.77	1354.57	1398.14	1396.66	1375.64	1487.02	1611.91	1594.52	1518.43	1310.16	1367.28	1300.47	1279.93	1487.97
12	14449010	15098787	-	ENSRNOG00000001103	processed_transcript	Sdk1	ensembl_havana	353.53	0.00181066	0.100316	0.0180495	0.985599	0.996668	0.0446827	0.0984691	0.453774	0.649992	0.899364	-0.152554	0.0966901	-1.57777	0.11462	0.420969	0.0482436	0.10097	0.477802	0.632791	0.87906	346.404	348.836	383.816	348.851	310.725	367.013	362.402	372.863	321.057	334.381	379.981	348.52	331.123	338.762	314.412	299.305	407.989	391.204	393.405	425.364	334.154
12	14180029	14244317	-	ENSRNOG00000001104	protein_coding	Foxk1	ensembl	1102.86	-0.117966	0.0569374	-2.07185	0.0382791	0.266384	-0.188003	0.0567784	-3.31117	0.000929079	0.0142118	0.0101806	0.0519	0.196158	0.844486	0.95925	-0.0467926	0.0541805	-0.863642	0.387784	0.734188	845.017	993.402	827.917	996.569	1156.53	1122.7	1178.33	1164.23	1013.09	1072.85	939.257	1022.26	1235.65	1215.45	1188.4	1260.18	1027.64	1061.29	977.92	1107.1	1250.13
12	38096034	38116920	-	ENSRNOG00000001106	protein_coding	Denr	ensembl	512.457	-0.0464468	0.0786436	-0.590599	0.554789	0.873288	-0.111684	0.0775041	-1.441	0.149584	0.495447	0.0203847	0.0767697	0.265531	0.7906	0.941207	0.022479	0.0781945	0.287475	0.773749	0.937271	487.066	551.89	484.291	551.914	493.388	462.756	471.332	510.745	511.649	535.414	519.546	585.398	515.865	530.479	535.249	488.196	513.339	476.417	517.393	507.94	518.921
12	14169139	14175946	-	ENSRNOG00000001107	protein_coding	Ap5z1	ensembl	140.068	-0.0202092	0.142618	-0.141702	0.887316	0.975235	-0.128445	0.139919	-0.917996	0.358621	0.732684	0.00565399	0.127617	0.0443045	0.964662	0.9924	0.0178395	0.13116	0.136014	0.891811	0.973943	110.22	104.13	120.57	118.714	160.823	158.431	161.3	155.36	123.658	136.379	127.34	143.68	170.609	171.242	167.499	168.815	126.419	125.883	110.937	129.626	134.644
12	628488	650377	-	ENSRNOG00000001108	protein_coding	N4bp2l2	ensembl	866.853	-0.131537	0.071167	-1.84828	0.0645615	0.358743	0.0654163	0.070136	0.932707	0.350971	0.727533	-0.104081	0.0638126	-1.63104	0.102881	0.394908	0.0358833	0.0660493	0.543281	0.586936	0.856441	678.113	719.539	777.679	697.702	1066.2	1049.75	1079.87	1068.1	638.711	718.262	652.997	642.675	868.187	938.111	946.979	968.179	701.052	769.82	808.252	797.917	971.994
12	504007	544749	+	ENSRNOG00000001111	protein_coding	Brca2	ensembl_havana	143.344	-0.0453851	0.154435	-0.293878	0.768851	0.949562	-0.014925	0.156508	-0.0953625	0.924027	0.986996	-0.0666087	0.13889	-0.479579	0.631527	0.882663	-0.102637	0.140345	-0.731319	0.464585	0.788611	121.766	102.048	91.4326	101.011	152.881	173.248	162.348	178.664	117.986	130.318	141.602	101.935	183.733	166.589	188.086	201.666	114.927	134.598	96.953	127.705	146.438
12	14021727	14078135	+	ENSRNOG00000001113	protein_coding	Mmd2	ensembl	4830.25	0.0691146	0.0492262	1.40402	0.160313	0.55861	0.0466299	0.0490807	0.950068	0.342078	0.720577	-0.00987708	0.0492838	-0.200412	0.841158	0.958564	0.0506398	0.0491568	1.03017	0.302931	0.661544	4627.12	4672.32	4578.66	4813.1	4496.09	4186.46	4679.8	4478.24	4826.07	4487.37	4788.99	4396.79	4111.78	4336.9	4838.76	4307.08	5697.49	5261.89	5852.6	5512.45	5102.72
12	13969586	13998173	-	ENSRNOG00000001114	protein_coding	Wipi2	ensembl	1175.74	-0.0200091	0.0596074	-0.335681	0.737111	0.9387	-0.0134955	0.0591231	-0.22826	0.819444	0.959376	-0.0870334	0.05724	-1.5205	0.128386	0.446467	-0.0562745	0.0591064	-0.952087	0.341053	0.697527	1109.54	1239.15	1203.69	1136.11	1161.5	1257.19	1153.19	1225.4	1201.41	1128.41	1149.11	1267.88	1162.97	1204.28	1238	1224.6	1165.55	1158.12	1166.23	1149.35	1106.64
12	13914114	13924532	-	ENSRNOG00000001115	protein_coding	Slc29a4	ensembl	975.145	0.0808304	0.0748559	1.07981	0.280225	0.702826	-0.144218	0.0735812	-1.95999	0.0499972	0.265447	0.056973	0.0820684	0.694214	0.487548	0.806585	-0.144711	0.0742036	-1.95019	0.051153	0.269716	947.888	1022.56	1007.77	1144.44	903.387	779.618	951.044	1122.47	1059.6	905.152	983.062	1190.21	996.396	925.082	1016.22	1094.11	945.271	865.685	1018.94	1003.4	851.109
12	13734429	13747216	+	ENSRNOG00000001117	protein_coding	Fbxl18	ensembl	37.686	-0.155948	0.266032	-0.586202	0.55774	0.874895	-0.00291894	0.275731	-0.0105862	0.991554	0.999104	-0.035093	0.267905	-0.13099	0.895783	0.974925	-0.219788	0.286545	-0.767029	0.443064	0.774416	40.9387	54.1477	41.1949	42.6952	24.8183	30.7744	29.3273	30.1009	43.1101	46.4699	41.7674	42.7156	52.495	40.9493	32.7512	34.6756	42.1398	40.6698	27.9672	25.9251	34.3982
12	43421308	43576805	-	ENSRNOG00000001120	protein_coding	Med13l	ensembl	3579.49	0.0417052	0.0424227	0.983087	0.325565	0.73733	0.0809262	0.0422277	1.91642	0.0553113	0.281926	-0.00405108	0.0402674	-0.100604	0.919865	0.981038	-0.0147007	0.0418988	-0.350861	0.725692	0.91975	3411.56	3487.32	3463.39	3294.82	3555.97	3594.9	3644.97	3503.36	3440.87	3134.69	3419.83	3316.28	3719.07	3592.37	3601.7	3691.13	3620.19	3554.73	3763.45	3449.96	3918.44
12	43920564	43940799	-	ENSRNOG00000001123	protein_coding	RGD1562310	ensembl	503.739	-0.178621	0.089135	-2.00394	0.0450762	0.291821	0.0667332	0.0896523	0.744356	0.456661	0.799851	-0.187275	0.0873554	-2.14383	0.0320467	0.200345	-0.126519	0.0889132	-1.42295	0.15475	0.488598	497.563	580.005	479.268	468.606	455.664	503.788	502.754	531.136	460.598	504.097	402.393	443.66	423.998	482.085	464.132	517.397	514.297	582.933	611.55	507.94	525.8
12	43940929	44008686	+	ENSRNOG00000001124	protein_coding	Rnft2	ensembl	2299.77	0.00681815	0.0474437	0.14371	0.885729	0.975084	-0.0395586	0.0472895	-0.836518	0.402863	0.765641	0.0244913	0.0460292	0.532082	0.594669	0.866757	-0.0282577	0.0480262	-0.588381	0.556276	0.839422	2338.75	2448.1	2229.55	2329.49	2128.42	2074.42	2065.48	2113.86	2660.35	2511.39	2541.7	2669.72	2386.51	2306.19	2122.28	2197.34	2353.12	2348.19	2369.75	2342.86	2149.39
12	44046217	44138139	+	ENSRNOG00000001126	protein_coding	Fbxw8	ensembl	1431.02	-0.0194923	0.0508322	-0.383464	0.701376	0.927707	0.0975658	0.0503432	1.93801	0.0526217	0.27409	-0.108115	0.0502134	-2.15311	0.0313098	0.197426	0.0828325	0.0496666	1.66777	0.0953614	0.381206	1344.68	1402.63	1463.93	1393.32	1414.64	1450.96	1577.39	1543.89	1302.38	1330.45	1342.67	1306.71	1345.69	1440.67	1482.23	1351.44	1465.31	1436.03	1527.01	1349.07	1440.79
12	44141422	44174584	-	ENSRNOG00000001128	protein_coding	Tesc	ensembl	176.476	0.151438	0.136222	1.11169	0.26627	0.690534	-0.00672796	0.137494	-0.0489328	0.960973	0.993466	0.0552523	0.140401	0.393532	0.693926	0.906373	-0.13171	0.141756	-0.929135	0.352819	0.707648	248.781	193.682	178.846	185.36	198.547	214.281	165.49	140.795	188.323	174.767	182.35	186.395	172.628	174.965	156.27	185.241	181.967	186.887	175.261	168.033	163.146
12	44246508	44279003	-	ENSRNOG00000001129	protein_coding	Fbxo21	ensembl	967.258	-0.210914	0.0711201	-2.96561	0.00302085	0.0459446	-0.206547	0.0703603	-2.93556	0.00332948	0.0394115	-0.0788246	0.0696596	-1.13157	0.257816	0.628557	-0.0986513	0.0698438	-1.41246	0.157815	0.493077	758.94	1025.68	885.188	936.171	1011.59	944.888	947.901	1034.11	982.457	1007.18	913.789	1069.83	964.092	1128.9	975.987	1084.98	827.472	933.468	851.135	1050.45	942.51
12	44213943	44520342	-	ENSRNOG00000001130	protein_coding	Nos1	ensembl	724.796	0.0951467	0.0933607	1.01913	0.308141	0.725316	-0.161331	0.0931273	-1.73237	0.0832083	0.359348	0.152924	0.0913621	1.67383	0.094165	0.376717	-0.251218	0.0941672	-2.66779	0.00763518	0.0783081	690.709	723.705	745.527	722.695	748.521	623.466	522.655	755.436	865.606	789.988	772.187	899.94	688.493	657.981	721.463	742.788	824.598	712.689	631.127	783.515	726.293
12	44931494	44941325	+	ENSRNOG00000001134	protein_coding	Rfc5	ensembl_havana	191.34	0.0436628	0.127777	0.341712	0.732568	0.937747	-0.0895657	0.124435	-0.719782	0.471659	0.807712	0.00959088	0.125936	0.0761569	0.939294	0.985258	0.0723628	0.124251	0.582394	0.560301	0.841248	206.793	189.517	200.951	197.856	193.583	164.13	201.102	185.461	164.499	202.043	190.5	192.22	185.752	205.677	192.764	187.978	183.883	148.154	181.787	218.923	188.698
12	44942443	44962657	-	ENSRNOG00000001135	protein_coding	Wsb2	ensembl_havana	3219.85	0.0707649	0.0425701	1.66231	0.0964499	0.441917	-0.00270337	0.0423922	-0.0637704	0.949153	0.990814	0.0852679	0.0444084	1.92008	0.0548473	0.276674	-0.0117064	0.0429637	-0.272471	0.78526	0.941218	3428.35	3435.25	3527.69	3466.64	3060.6	2767.41	2937.97	3037.28	3818.65	3359.97	3573.66	3597.82	3285.99	3088.88	3160.03	3166.43	3262.96	3195.48	3131.39	3184.95	2972
12	45026886	45031146	+	ENSRNOG00000001136	protein_coding	Pebp1	ensembl	6593	0.0871525	0.0367464	2.37173	0.0177052	0.163879	0.060093	0.0365557	1.64387	0.100202	0.398793	0.0423927	0.0382845	1.10731	0.268161	0.639603	0.0873909	0.0368996	2.36834	0.017868	0.140162	7108.64	6909.04	7573.83	7173.84	6702.93	5956.55	6464.58	6337.7	7521.58	6870.47	7635.28	7281.07	6353.92	6603.07	6812.26	6195.98	6603.49	6207.95	6540.6	6392.94	5630.49
12	45037883	45182975	-	ENSRNOG00000001138	protein_coding	Taok3	ensembl	804.718	-0.0179294	0.067574	-0.265329	0.790756	0.95459	-0.0561043	0.0674031	-0.83237	0.4052	0.766088	-0.057206	0.0645852	-0.885745	0.375755	0.7327	-0.151723	0.0669702	-2.26553	0.02348	0.167419	726.399	792.43	775.67	764.349	774.332	784.177	760.416	818.551	891.699	838.478	846.554	841.691	817.711	872.034	777.608	879.665	780.543	793.06	686.129	790.236	822.607
12	45199577	45221513	+	ENSRNOG00000001139	protein_coding	Suds3	ensembl	1464.78	0.0244211	0.0468815	0.520911	0.602429	0.894336	-0.0296454	0.0464937	-0.637621	0.52372	0.837463	0.0505518	0.0457858	1.10409	0.269553	0.640511	0.0106512	0.0472766	0.225295	0.82175	0.951449	1536.78	1550.5	1580.48	1567.23	1482.15	1388.27	1440.18	1430.28	1547.43	1446.63	1456.76	1473.69	1461.79	1385.76	1383.97	1378.81	1507.45	1516.4	1475.74	1564.15	1401.48
12	45727112	45882549	+	ENSRNOG00000001141	protein_coding	Srrm4	ensembl	235.133	-0.264735	0.111485	-2.37461	0.0175673	0.163177	-0.088235	0.113446	-0.777771	0.436704	0.788656	0.0766547	0.102893	0.744998	0.456273	0.787841	-0.115499	0.106273	-1.08681	0.277123	0.632806	170.053	221.797	185.879	179.112	252.154	215.421	228.334	240.807	232.568	262.656	239.398	241.731	328.094	317.357	282.596	297.48	199.206	237.24	151.955	190.118	243.736
12	46316236	46326791	+	ENSRNOG00000001142	protein_coding	Prkab1	ensembl	587.035	-0.0397935	0.0754622	-0.52733	0.597964	0.891863	0.0433985	0.0742882	0.58419	0.559092	0.857339	-0.170272	0.0715715	-2.37904	0.0173576	0.134123	0.0400146	0.0724299	0.55246	0.580633	0.852071	521.706	531.064	571.705	573.782	553.945	632.585	609.59	619.496	509.38	561.679	568.444	540.741	543.122	577.013	695.262	627.811	599.534	584.87	594.769	569.392	561.181
12	46334665	46494175	-	ENSRNOG00000001143	protein_coding	Cit	ensembl	2014.42	-0.0992261	0.0761783	-1.30255	0.192728	0.606462	0.00472264	0.0761112	0.0620492	0.950524	0.990814	0.0316205	0.0752228	0.420357	0.674225	0.898659	0.0317409	0.0762262	0.416404	0.677114	0.897507	1651.19	1996.17	1710.09	1676.57	1634.04	1601.41	1926.18	1723.52	2430.05	2420.47	2346.1	2326.06	2344.11	2057.7	2120.41	2023.05	1997.81	2046.08	2084.49	2120.1	1944.97
12	46791528	46794798	-	ENSRNOG00000001148	protein_coding	Rplp0	ensembl	8947.4	0.066927	0.0368566	1.81588	0.0693894	0.372708	0.033258	0.0366332	0.907863	0.363951	0.735245	-0.0479917	0.0352987	-1.35959	0.173961	0.519948	0.064407	0.0368525	1.74769	0.0805169	0.348205	9366.56	8986.43	10016.4	10009.4	8159.27	8312.5	8689.27	8933.18	9876.76	9135.37	10647.6	10396.4	8343.68	8735.23	9840.35	9016.57	8699.94	8524.19	9080.95	8678.19	7409.36
12	46797954	46845081	-	ENSRNOG00000001149	protein_coding	Pxn	ensembl	1061.83	0.0132727	0.0768464	0.172718	0.862873	0.968816	0.0800198	0.0759664	1.05336	0.292177	0.678012	-0.154905	0.0759317	-2.04005	0.0413449	0.233147	-0.0680977	0.0768586	-0.886012	0.375611	0.725806	1057.06	1037.14	1100.21	1129.86	940.118	1063.43	1055.78	1078.78	1081.16	1102.14	1203.1	1053.33	1005.48	966.962	1053.65	1042.09	1115.75	1085.5	1267.85	1195.44	820.642
12	46868416	46876593	+	ENSRNOG00000001151	protein_coding	Sirt4	ensembl	54.0331	-0.238448	0.234957	-1.01486	0.310174	0.727647	0.185838	0.230617	0.805832	0.42034	0.776391	-0.153032	0.220469	-0.694119	0.487608	0.806585	-0.0317842	0.220563	-0.144105	0.885418	0.971937	34.6404	51.0238	50.2377	53.1087	56.5858	84.3446	64.9391	59.2309	39.7067	55.5618	63.1604	47.5696	59.5617	55.8399	61.7595	58.401	55.5479	48.4164	43.8153	37.4474	57.0027
20	9586075	9626229	+	ENSRNOG00000001152	protein_coding	Glp1r	ensembl	3.32219	1.01442	1.01683	0.997638	0.318455	NA	-0.067438	0.837724	-0.0805014	0.935838	NA	0.0879074	0.916498	0.0959166	0.923587	NA	-1.92048	1.05272	-1.8243	0.0681073	NA	2.09942	2.0826	4.01901	6.24808	1.98547	1.13979	0	0.970998	6.80686	2.02043	6.1123	4.85404	2.01904	2.792	2.80725	5.4751	1.91544	0.968328	3.72896	2.88057	4.91402
12	46879343	46889083	-	ENSRNOG00000001153	protein_coding	Pla2g1b	ensembl	3.27934	-1.1638	0.89347	-1.30256	0.192726	NA	0.0362762	0.963767	0.03764	0.969975	NA	1.40567	1.05407	1.33356	0.182347	NA	0.575974	0.913492	0.630518	0.528355	NA	3.14913	6.24781	1.00475	1.04135	2.9782	2.27958	5.23702	4.85499	4.53791	10.1021	7.13102	3.88324	4.03808	1.86133	3.743	0.912516	0.957722	2.90498	0.93224	2.88057	2.94841
12	46895447	46920953	-	ENSRNOG00000001156	protein_coding	Msi1	ensembl	2097.14	0.0915351	0.0545203	1.67892	0.0931677	0.433938	0.123144	0.0541585	2.27376	0.0229803	0.161657	-0.054959	0.0516246	-1.06459	0.287062	0.65764	0.0543891	0.0533736	1.01903	0.308191	0.667197	1992.35	1837.9	2068.79	1879.63	2049.99	2175.86	2438.36	2358.55	1897.98	1924.46	2016.04	1798.91	1932.22	2071.66	2145.67	2011.19	2214.25	1956.99	2195.43	2092.25	2301.73
20	9643612	9701171	+	ENSRNOG00000001157	protein_coding	Umodl1	ensembl	2.56967	-0.0532801	0.901784	-0.059083	0.952886	NA	-0.0335843	1.01442	-0.0331068	0.973589	NA	-0.729771	1.2288	-0.593887	0.552588	NA	-0.865035	0.992367	-0.871688	0.383379	NA	2.09942	2.0826	2.00951	3.12404	0	1.13979	1.0474	2.91299	4.53791	6.06129	3.05615	3.88324	1.00952	0.930666	1.8715	4.56258	4.78861	3.87331	1.86448	0	1.96561
20	9743269	9840490	+	ENSRNOG00000001158	protein_coding	Abcg1	ensembl	510.813	-0.202715	0.0907872	-2.23286	0.0255581	0.209851	-0.545751	0.0914527	-5.96758	2.40797e-09	1.38429e-07	-0.0424091	0.0886037	-0.478638	0.632196	0.882664	-0.213549	0.0891211	-2.39617	0.0165676	0.132958	378.945	445.677	372.764	491.516	520.192	469.594	457.716	530.165	546.818	640.476	455.366	618.405	654.169	703.583	530.57	594.048	443.425	490.942	312.3	547.308	489.437
20	9850803	9855482	-	ENSRNOG00000001159	protein_coding	Tff3	ensembl	7.56044	0.195234	0.614739	0.317589	0.750797	NA	0.655717	0.599901	1.09304	0.274376	NA	-0.456129	0.57962	-0.786944	0.431314	NA	-0.192513	0.609327	-0.315944	0.752045	NA	7.34797	7.28911	11.0523	8.33077	9.92733	9.11834	4.18962	10.681	9.07582	6.06129	14.262	6.79566	5.0476	4.65333	7.486	7.30013	6.70405	6.77829	4.6612	3.84076	4.91402
12	46987404	46989898	-	ENSRNOG00000001160	protein_coding	LOC100910137	ensembl	0.508336	-0.195927	2.6822	-0.0730472	0.941769	NA	-0.897436	2.78431	-0.322319	0.747211	NA	-2.10701	2.58519	-0.815029	0.415056	NA	-0.891071	2.85162	-0.312479	0.754676	NA	0	2.0826	0	2.08269	0	1.13979	0	0	1.13448	1.01021	1.01872	0	0	1.86133	0	0.912516	0.957722	0	0	0	0
12	46989951	47039543	+	ENSRNOG00000001161	protein_coding	Gatc	ensembl	479.825	0.00258184	0.0759144	0.0340098	0.972869	0.994385	0.0974151	0.0752082	1.29527	0.195227	0.566146	0.0144056	0.0755781	0.190606	0.848835	0.960071	0.0206129	0.0766848	0.2688	0.788083	0.942179	468.171	500.866	537.543	496.722	446.73	420.583	473.427	463.166	559.297	520.26	529.733	519.383	459.332	489.53	480.04	463.558	484.607	486.1	495.019	445.528	448.159
12	47039716	47046023	-	ENSRNOG00000001163	protein_coding	Srsf9	ensembl	374.236	-0.0406365	0.0861267	-0.471822	0.637054	0.905927	-0.0135535	0.0845512	-0.1603	0.872645	0.973781	-0.0868743	0.0861573	-1.00832	0.3133	0.683384	-0.0627091	0.0852409	-0.73567	0.461932	0.786624	382.094	393.612	417.978	417.58	346.464	347.637	371.829	398.109	302.905	309.126	324.971	334.929	313.961	350.861	330.32	333.981	420.44	435.747	412.982	413.842	399.019
20	9910522	9929706	-	ENSRNOG00000001165	protein_coding	Tmprss3	ensembl	0.247228	-1.87632	4.51526	-0.41555	0.677739	NA	-0.00523562	4.50004	-0.00116346	0.999072	NA	0.00963113	4.20999	0.00228769	0.998175	NA	0.0267802	4.55736	0.00587627	0.995311	NA	0	1.0413	0	0	0	0	0	0	0	1.01021	1.01872	0.970809	0	0	0	0	0	0	0.93224	0.960189	0
20	10032641	10087689	+	ENSRNOG00000001169	protein_coding	Slc37a1	ensembl	68.547	0.0388786	0.207207	0.187632	0.851165	0.96691	0.167182	0.207374	0.806188	0.420135	0.776362	0.0664877	0.19167	0.346886	0.728677	0.920864	-0.208504	0.198244	-1.05175	0.292913	0.650599	65.082	55.189	63.2995	76.0183	80.4114	88.9038	63.8917	85.4478	54.4549	61.6231	52.9733	49.5113	73.695	54.9093	61.7595	68.4387	73.7446	70.6879	78.3082	48.0095	78.6244
12	47024442	47027496	+	ENSRNOG00000001170	protein_coding	Cox6a1	ensembl	3672.88	0.0813025	0.0393622	2.0655	0.0388759	0.267644	0.0357527	0.0391271	0.913757	0.360845	0.733773	0.0345922	0.0415198	0.83315	0.40476	0.754677	0.0615694	0.0396793	1.55168	0.12074	0.432802	4019.34	3912.17	3973.8	3831.11	3587.74	3294	3529.75	3482	4223.66	3708.5	4095.24	4024.97	3646.39	3570.96	3648.49	3384.52	3644.13	3600.24	3775.57	3696.73	3341.54
12	47078753	47095439	-	ENSRNOG00000001171	protein_coding	Coq5	ensembl	448.964	-0.0527494	0.0834658	-0.631988	0.527394	0.859109	0.0196419	0.0823982	0.238378	0.811588	0.95617	-0.0962735	0.0798682	-1.2054	0.228047	0.597506	-0.0939555	0.0830875	-1.1308	0.258138	0.613111	432.481	458.173	453.144	474.854	483.461	487.831	411.63	447.63	448.119	452.576	463.516	437.835	380.589	440.205	443.545	437.095	441.51	459.956	464.256	450.329	442.262
12	47103314	47138129	+	ENSRNOG00000001172	protein_coding	Rnf10	ensembl	7534.01	0.0463302	0.0429468	1.07878	0.280686	0.70337	0.0225502	0.042869	0.526027	0.59887	0.877479	0.0195502	0.0410349	0.476428	0.633769	0.88321	-0.000147858	0.0427536	-0.00345837	0.997241	0.999005	7557.91	7305.77	7650.19	7301.92	8136.44	7854.31	7669.1	8175.8	7646.38	7119.99	7266.51	7434.45	7602.7	7434.16	7482.26	7169.64	7177.17	7246	7207.15	7033.39	7770.05
12	47179664	47209785	+	ENSRNOG00000001173	protein_coding	Cabp1	ensembl	485.911	-0.0264961	0.0905067	-0.292753	0.769711	0.949878	-0.11669	0.0896094	-1.3022	0.192848	0.563088	0.101754	0.087795	1.159	0.246457	0.617832	-0.263322	0.0909633	-2.89481	0.00379384	0.0477926	437.729	484.205	446.111	495.681	447.723	410.325	438.863	443.746	609.214	563.7	576.594	588.31	543.122	501.629	434.188	547.51	435.763	454.146	440.017	497.378	476.66
20	10123651	10216549	+	ENSRNOG00000001174	protein_coding	Pde9a	ensembl	664.907	0.00820419	0.0758421	0.108175	0.913857	0.981011	0.059064	0.076271	0.774397	0.438696	0.789931	-0.0209429	0.0688448	-0.304204	0.760973	0.931797	0.0817355	0.0724759	1.12776	0.259421	0.614666	631.926	596.666	653.09	588.361	748.521	806.973	800.217	729.219	468.539	519.25	458.423	432.01	629.941	582.597	580.165	560.285	714.46	678.798	615.278	640.446	888.455
12	47254484	47263748	+	ENSRNOG00000001177	protein_coding	Acads	ensembl	447.801	0.0522031	0.0962055	0.54262	0.587391	0.887344	0.0307254	0.0955458	0.321578	0.747773	0.9361	0.0499878	0.0927906	0.538716	0.590082	0.863328	0.070172	0.0958289	0.732263	0.464008	0.788184	454.524	440.471	477.258	462.358	482.468	445.659	437.815	502.977	454.925	469.75	477.778	426.185	400.779	410.424	481.911	368.656	475.988	426.064	426.034	462.811	449.142
12	47276476	47360508	-	ENSRNOG00000001178	protein_coding	Sppl3	ensembl	1610.19	-0.048926	0.0548708	-0.891658	0.372576	0.769007	-0.146286	0.0545277	-2.68277	0.00730146	0.0723799	0.101164	0.0534283	1.89345	0.0582983	0.286259	-0.0556335	0.0550099	-1.01134	0.311856	0.67182	1465.4	1650.46	1482.01	1714.06	1557.6	1427.02	1407.71	1541.94	1826.51	1781.01	1812.3	1967.83	1688.93	1570.96	1700.26	1668.99	1622.38	1642.28	1498.11	1617.92	1483.05
20	10239154	10257045	-	ENSRNOG00000001181	protein_coding	Wdr4	ensembl	229.661	-0.130192	0.11571	-1.12516	0.26052	0.684034	0.117415	0.113395	1.03546	0.300456	0.68518	-0.367619	0.0996121	-3.6905	0.000223815	0.00501147	-0.300673	0.102854	-2.92329	0.00346351	0.0448741	163.755	182.228	195.927	179.112	248.183	315.722	224.145	280.618	184.92	181.839	175.219	177.658	226.132	295.952	258.267	304.78	173.348	206.254	214.415	183.396	244.718
20	10265806	10275305	+	ENSRNOG00000001182	protein_coding	Ndufv3	ensembl	811.803	-0.0123839	0.061307	-0.201997	0.839919	0.96499	0.0182617	0.0606822	0.30094	0.76346	0.941351	-0.112929	0.0612031	-1.84514	0.0650168	0.304306	0.0798759	0.0627873	1.27217	0.203314	0.555236	916.397	885.106	957.53	900.765	788.23	793.295	837.924	796.218	832.706	844.539	851.647	853.341	642.055	761.285	708.363	683.474	852.372	890.861	846.474	864.171	724.327
12	47407811	47433343	+	ENSRNOG00000001183	protein_coding	Hnf1a	ensembl	0.297847	0.0715503	3.82591	0.0187015	0.985079	NA	-0.876464	3.83695	-0.228427	0.819314	NA	-0.247572	3.53628	-0.070009	0.944186	NA	-1.74498	3.81195	-0.457765	0.647121	NA	0	0	0	0	0	1.13979	0	0.970998	1.13448	1.01021	0	0.970809	1.00952	0	0	0.912516	0	0	0	0	0
20	10334308	10358923	+	ENSRNOG00000001184	protein_coding	Pknox1	ensembl	497.551	-0.0339637	0.0759912	-0.446942	0.654917	0.911155	0.0511603	0.0757487	0.675395	0.499425	0.821442	-0.142388	0.0750581	-1.89704	0.0578232	0.284942	0.0445209	0.0773093	0.57588	0.564696	0.8429	568.943	566.468	521.467	512.343	475.519	534.562	476.569	461.224	488.96	488.944	501.209	492.2	398.76	444.858	447.288	457.17	510.466	550.01	551.886	514.662	478.626
12	47433358	47438932	-	ENSRNOG00000001185	protein_coding	RGD1311899	ensembl	2776.05	0.0579923	0.0452871	1.28055	0.200352	0.617421	-0.0948182	0.0450675	-2.10391	0.0353859	0.214502	0.0562806	0.0435005	1.29379	0.195738	0.553379	-0.106634	0.0456522	-2.33579	0.0195024	0.147955	2957.03	2771.94	2610.35	2912.65	2744.91	2575.93	2469.78	2682.87	3131.16	2944.77	3132.55	3278.42	2847.86	2752.91	2574.25	2816.02	2767.82	2782.97	2696.04	2817.2	2659.47
12	47444104	47456895	-	ENSRNOG00000001187	protein_coding	Oasl	ensembl	10.8952	0.73693	0.601158	1.22585	0.220255	NA	1.12148	0.607905	1.84482	0.0650637	0.310173	-0.548158	0.47286	-1.15924	0.246359	NA	0.877137	0.522283	1.67943	0.0930682	NA	6.29826	2.0826	9.04278	3.12404	12.9055	26.2152	11.5215	5.82599	2.26895	2.02043	4.07487	1.94162	3.02856	10.2373	8.42175	4.56258	19.1544	12.5883	15.8481	8.64171	32.4326
20	10668411	10680284	-	ENSRNOG00000001189	protein_coding	Sik1	ensembl	3544.58	2.02332	0.12741	15.8804	8.66157e-57	5.60816e-54	2.30037	0.127772	18.0037	1.82254e-72	2.13039e-69	2.00292	0.130617	15.3343	4.50922e-53	3.12466e-50	2.07095	0.124673	16.6111	5.79182e-62	4.91764e-59	3160.68	874.693	3161.96	660.214	9080.53	2546.3	8436.85	2052.69	3094.85	574.812	2987.9	524.237	7779.36	1553.28	7108.89	1491.05	3146.12	910.228	3845.49	866.091	8699.79
12	47590154	47631120	+	ENSRNOG00000001190	protein_coding	Git2	ensembl	1027.89	-0.179684	0.0541223	-3.31997	0.000900278	0.0180547	0.0550846	0.0538204	1.02349	0.306076	0.689816	-0.0856057	0.0541639	-1.5805	0.113993	0.419697	-0.00143985	0.0535196	-0.0269032	0.978537	0.99305	915.347	1047.55	974.611	932.005	938.133	1088.5	1014.94	982.65	941.616	1101.13	1023.81	970.809	1015.58	1001.4	1027.45	1041.18	1045.83	1139.72	1098.18	1078.29	1055.53
12	47638274	47653639	-	ENSRNOG00000001191	protein_coding	Tchp	ensembl	596.409	-0.0122928	0.0782727	-0.157051	0.875205	0.971791	-0.0964765	0.0777052	-1.24157	0.214395	0.591292	-0.114705	0.0752977	-1.52336	0.127669	0.445289	-0.0161876	0.0782663	-0.206827	0.836145	0.958433	632.975	670.598	547.591	671.669	618.473	670.198	580.262	619.496	626.231	616.231	612.249	606.756	551.198	592.834	571.743	594.048	547.817	536.454	590.108	597.238	549.388
12	47667556	47687708	+	ENSRNOG00000001192	protein_coding	Gltp	ensembl	694.237	-0.0292639	0.0668614	-0.437679	0.661619	0.912732	-0.123831	0.0662127	-1.8702	0.0614565	0.299742	-0.0436236	0.0652023	-0.669051	0.503463	0.815972	0.0350796	0.0675717	0.519147	0.603658	0.865203	755.791	796.596	761.603	798.713	699.877	703.252	687.098	702.031	678.417	686.946	647.904	697.041	619.845	635.645	687.776	605.911	705.841	702.038	677.739	776.793	664.376
20	10757854	10844179	-	ENSRNOG00000001193	protein_coding	Hsf2bp	ensembl	15.1009	0.489421	0.461722	1.05999	0.289149	0.711233	0.362485	0.486558	0.744998	0.456273	0.799648	-0.915504	0.480305	-1.90609	0.0566385	NA	0.0607062	0.485213	0.125112	0.900435	NA	34.6404	21.8673	11.0523	10.4135	7.94186	29.6346	23.0429	11.652	13.6137	7.0715	11.2059	8.73728	11.1047	8.37599	10.2932	10.0377	17.239	18.3982	23.306	16.3232	9.82805
20	10844266	10869822	+	ENSRNOG00000001194	protein_coding	Rrp1b	ensembl	413.801	0.0438418	0.0931152	0.470834	0.637759	0.906348	-0.00835583	0.0928707	-0.0899728	0.928309	0.987766	-0.199225	0.0917231	-2.17203	0.0298537	0.191816	-0.0611191	0.0938289	-0.651389	0.514796	0.818633	434.58	408.19	368.745	440.49	391.137	444.519	411.63	386.457	408.412	401.055	430.917	361.141	341.218	412.285	375.236	393.294	477.903	472.544	466.12	474.334	380.345
12	47698947	47737903	+	ENSRNOG00000001195	protein_coding	Trpv4	ensembl	18.739	0.45232	0.470479	0.961402	0.33635	0.744919	0.203578	0.477812	0.426063	0.670062	0.907413	0.512468	0.372614	1.37533	0.169028	NA	-0.100566	0.400306	-0.251224	0.801641	NA	16.7954	17.7021	7.03328	12.4962	49.6366	35.3336	17.8059	32.0429	12.4793	4.04086	15.2808	10.6789	19.1809	15.8213	18.715	15.5128	12.4504	9.68328	11.1869	6.72133	35.381
12	47748165	47793535	-	ENSRNOG00000001198	protein_coding	Fam222a	ensembl	139.302	-0.365781	0.187005	-1.95599	0.0504658	0.310411	-0.664473	0.186429	-3.56421	0.000364953	0.00662251	-0.572833	0.172557	-3.31967	0.000901249	0.0151157	-0.625814	0.179723	-3.48211	0.000497475	0.0098689	85.0265	134.328	68.3233	140.582	132.033	181.227	155.016	174.78	117.986	135.369	104.928	173.775	129.219	174.965	89.832	193.453	116.842	141.376	113.733	139.227	116.954
12	47138346	47142853	-	ENSRNOG00000001199	protein_coding	Pop5	ensembl	300.397	-0.00157253	0.102512	-0.01534	0.987761	0.99737	-0.171073	0.101714	-1.68191	0.0925866	0.381329	0.243965	0.0996968	2.44707	0.0144023	0.118291	-0.00850296	0.104449	-0.0814077	0.935118	0.982838	271.875	297.812	287.36	315.528	305.762	251.894	248.235	276.734	300.636	311.146	289.316	369.878	323.046	279.2	271.367	263.717	372.554	336.978	314.165	316.863	325.308
20	10966331	10968433	-	ENSRNOG00000001201	protein_coding	Cstb	ensembl	683.522	0.100501	0.0649223	1.54802	0.121618	0.495621	-0.0856321	0.0634603	-1.34938	0.177215	0.540861	0.0144847	0.0645551	0.224378	0.822463	0.951709	0.0303948	0.0660915	0.45989	0.645595	0.885016	754.742	687.259	782.703	788.299	656.196	613.208	646.249	660.278	702.241	673.813	715.139	793.151	589.56	615.17	639.117	615.948	772.881	719.467	729.012	779.674	599.511
20	10981998	10993281	+	ENSRNOG00000001203	protein_coding	Rrp1	ensembl	779.793	-0.0946148	0.0660203	-1.43312	0.151825	0.547089	0.0362409	0.0648082	0.559202	0.576024	0.866578	-0.0641353	0.0613876	-1.04476	0.296135	0.666595	-0.030372	0.0641239	-0.473646	0.635752	0.879974	702.256	751.82	792.751	728.943	786.244	828.629	780.317	786.508	745.352	729.375	756.907	772.764	854.054	855.282	832.817	824.002	681.898	789.187	780.285	771.032	748.897
12	47558590	47588336	-	ENSRNOG00000001204	protein_coding	Ankrd13a	ensembl	1235.17	-0.063086	0.0543797	-1.1601	0.246007	0.670406	-0.0160655	0.0535951	-0.299756	0.764363	0.941442	-0.125818	0.0540269	-2.3288	0.0198695	0.147381	0.0926727	0.0552404	1.67762	0.0934205	0.377955	1296.39	1323.49	1334.31	1360	1032.44	1184.24	1159.48	1174.91	1215.03	1293.07	1312.11	1266.91	1030.72	1125.17	1192.15	1076.77	1335.06	1402.14	1431.92	1499.82	1114.5
20	11114164	11144807	+	ENSRNOG00000001205	protein_coding	Agpat3	ensembl	6927.35	0.02689	0.0333245	0.806915	0.419715	0.798948	0.0545377	0.0332737	1.63906	0.1012	0.401088	-0.000498949	0.0317829	-0.0156986	0.987475	0.998011	0.0892088	0.033638	2.65203	0.00800106	0.080746	7386.81	7534.86	7705.46	7378.98	6758.53	6680.32	6749.48	6422.18	7840.37	7445.28	7502.85	7236.41	6770.85	6872.97	6890.86	6216.97	7263.36	7095.91	7057.99	6824.07	6156.29
20	11228844	11243206	+	ENSRNOG00000001210	protein_coding	Pwp2	ensembl	601.696	-0.031171	0.0717705	-0.434315	0.66406	0.913604	-0.0679518	0.0709889	-0.957217	0.338458	0.718175	-0.131558	0.0676854	-1.94367	0.051935	0.267727	-0.115292	0.0702734	-1.64062	0.100877	0.392611	617.23	603.955	562.662	601.898	592.661	650.821	588.641	630.177	520.725	584.914	531.77	572.777	572.398	612.378	573.615	637.849	601.449	588.743	638.584	642.367	587.717
20	11244353	11252450	+	ENSRNOG00000001211	protein_coding	RGD1303003	ensembl	1379.44	-0.0268729	0.0490142	-0.548268	0.583508	0.884402	0.0367408	0.0484519	0.758295	0.448275	0.794833	-0.0775964	0.0471217	-1.64672	0.0996146	0.387338	0.0377145	0.0494829	0.762173	0.445957	0.776152	1401.36	1511.97	1507.13	1417.27	1422.59	1423.6	1333.35	1311.82	1346.62	1356.72	1354.89	1369.81	1281.08	1341.09	1253.9	1216.38	1443.29	1404.08	1499.97	1462.37	1324.82
20	11344514	11359091	-	ENSRNOG00000001212	protein_coding	Dnmt3l	ensembl	0.079236	0.0542818	6.00577	0.00903828	0.992789	NA	-0.00832565	6.00577	-0.00138627	0.998894	NA	-0.951997	6.00582	-0.158512	0.874053	NA	-0.934821	6.00577	-0.155654	0.876306	NA	0	0	0	0	0	0	0	0.970998	0	0	0	0	0	0.930666	0	0	0	0	0	0	0
20	11365697	11380632	+	ENSRNOG00000001213	protein_coding	Aire	ensembl	0.594183	1.94008	2.31378	0.838489	0.401756	NA	0.260163	2.31589	0.112338	0.910555	NA	1.71912	2.29263	0.749848	0.453346	NA	0.810848	2.40698	0.336873	0.736212	NA	1.04971	1.0413	1.00475	2.08269	0.992733	0	0	0	1.13448	0	1.01872	0	0	0	0	0	1.91544	0	0	0	0.982805
20	11393877	11415883	+	ENSRNOG00000001214	protein_coding	Pfkl	ensembl	2467.49	0.0731659	0.0474433	1.54218	0.123031	0.498614	-0.117681	0.0470496	-2.50122	0.0123767	0.106704	-0.0264504	0.0467171	-0.566181	0.571271	0.852669	-0.059553	0.0477019	-1.24844	0.21187	0.56475	2708.25	2800.06	2711.83	2793.93	2501.69	2427.76	2381.8	2585.77	1945.63	1789.09	1823.5	2115.39	1697	1765.47	1693.71	1803.13	3232.31	2914.67	3064.27	3289.61	2754.8
20	11417429	11424325	-	ENSRNOG00000001215	protein_coding	RGD1309594	ensembl	555.874	0.00649265	0.0754916	0.0860049	0.931462	0.984637	-0.0306479	0.0745275	-0.41123	0.680904	0.910814	-0.0872449	0.0779797	-1.11882	0.263219	0.63406	0.0268199	0.0768325	0.349069	0.727037	0.91975	600.434	589.377	635.004	648.759	515.228	504.928	569.788	534.049	594.466	594.006	539.92	539.77	489.617	550.954	470.682	504.621	566.971	568.408	605.024	630.844	510.076
20	11436267	11482052	+	ENSRNOG00000001216	protein_coding	Trpm2	ensembl	59.8423	-0.0482037	0.242398	-0.198862	0.842371	0.965326	0.176031	0.236048	0.745741	0.455824	0.799591	0.351303	0.237567	1.47875	0.139206	0.466151	0.143573	0.239317	0.599929	0.548553	0.835508	45.1375	66.6433	44.2092	57.2741	69.4913	38.7529	69.1287	50.4919	73.741	52.5311	66.2166	60.1902	60.5712	52.1173	59.888	52.0134	53.6324	58.0997	95.0885	63.3725	61.9167
20	11489456	11490407	+	ENSRNOG00000001217	protein_coding	Lrrc3	ensembl	28.4936	-0.186988	0.321859	-0.580961	0.561267	0.876283	-0.641963	0.315515	-2.03465	0.041886	0.239419	-0.258736	0.294717	-0.877914	0.37999	0.735585	-0.0777978	0.306922	-0.253477	0.7999	NA	16.7954	20.826	22.1046	28.1164	23.8256	25.0754	28.2799	35.9269	39.7067	39.3984	22.4118	49.5113	33.3142	44.672	31.8155	32.8506	17.239	22.2715	19.577	24.9649	27.5185
20	11501925	11528333	-	ENSRNOG00000001219	protein_coding	Tspear	ensembl	0.372834	1.02361	3.60263	0.284128	0.776312	NA	-0.00832823	3.65553	-0.00227825	0.998182	NA	0.00935367	3.402	0.00274946	0.997806	NA	1.00097	3.60096	0.277974	0.781032	NA	0	0	0	0	0	1.13979	1.0474	0	0	0	0	0	1.00952	0	0	0.912516	2.87317	0.968328	0	0	0
20	11700089	11721839	-	ENSRNOG00000001222	protein_coding	Ube2g2	ensembl	762.67	-0.0470682	0.0643138	-0.731852	0.464259	0.82394	-0.0214292	0.0639183	-0.335259	0.737429	0.931549	-0.0692983	0.0631818	-1.09681	0.272725	0.64273	0.0318987	0.0647071	0.49297	0.622034	0.875751	783.084	811.174	758.589	786.217	731.644	711.23	722.709	739.9	727.2	783.926	723.289	768.881	701.616	724.058	755.15	706.287	838.007	831.793	865.119	826.723	691.894
20	11746370	11764234	-	ENSRNOG00000001223	protein_coding	Pttg1ip	ensembl	3272.72	-0.046203	0.0484571	-0.953482	0.340346	0.747907	0.0773237	0.0481689	1.60526	0.108436	0.416343	-0.170547	0.0474027	-3.59783	0.000320883	0.0067273	0.161098	0.0487546	3.30426	0.000952268	0.0169387	3512.33	3734.11	4016	3666.58	3181.71	3395.44	3455.39	3202.35	2821.44	2947.81	2885.01	2863.89	2320.89	2778.04	2805.38	2531.32	3819.39	3795.84	4034.74	3805.23	3103.7
20	11777783	11815648	-	ENSRNOG00000001224	protein_coding	Itgb2	ensembl	22.4889	0.671623	0.441826	1.52011	0.128484	0.506402	0.50033	0.395148	1.26619	0.205447	0.581176	-0.213279	0.490384	-0.434923	0.663618	0.896002	0.991197	0.435342	2.27683	0.0227967	NA	26.2428	9.37171	50.2377	26.0337	9.92733	12.5377	8.37924	8.73898	15.8827	13.1328	43.8048	29.1243	8.07616	10.2373	32.7512	18.2503	29.6894	24.2082	33.5606	39.3678	11.7937
20	11863082	11896775	+	ENSRNOG00000001225	protein_coding	Fam207a	ensembl	471.572	-0.150791	0.080632	-1.87011	0.0614686	0.348681	-0.0820406	0.07996	-1.02602	0.304882	0.688701	-0.108363	0.079895	-1.35632	0.174997	0.522333	-0.052241	0.0794837	-0.657254	0.511017	0.815917	451.375	519.609	445.106	469.647	456.657	438.82	433.626	462.195	426.563	487.934	456.385	496.083	449.236	518.381	488.461	534.734	453.96	473.512	458.662	474.334	463.884
20	11928536	11929007	-	ENSRNOG00000001226	processed_pseudogene	Rn60_20_0141.1	ensembl_havana	0.988202	1.40346	1.81218	0.774457	0.43866	NA	-0.98798	1.67753	-0.588948	0.555896	NA	-0.966865	1.61772	-0.59767	0.55006	NA	-0.543371	1.53336	-0.354367	0.723064	NA	0	1.0413	1.00475	0	0	1.13979	1.0474	1.942	2.26895	0	1.01872	1.94162	1.00952	1.86133	0.93575	2.73755	0.957722	0	0	1.92038	0.982805
20	11972381	12101048	+	ENSRNOG00000001227	protein_coding	Adarb1	ensembl	2614.66	0.017091	0.0522589	0.327045	0.743634	0.941381	0.072867	0.05235	1.39192	0.163946	0.521705	0.0993946	0.0513216	1.9367	0.0527817	0.270609	0.0032743	0.0529182	0.0618747	0.950663	0.984843	3150.18	3024.98	2848.48	2657.52	2620.81	2448.27	2446.74	2351.76	2926.95	2877.09	2708.77	2732.83	2687.34	2518.38	2545.24	2545.92	2520.72	2585.43	2701.63	2470.57	2529.74
20	12117811	12128748	-	ENSRNOG00000001228	protein_coding	Pofut2	ensembl	974.29	0.015612	0.0599825	0.260276	0.794651	0.95459	0.00613203	0.0594501	0.103146	0.917847	0.985451	-0.0729844	0.0581537	-1.25503	0.209469	0.573043	0.000907487	0.0600338	0.0151163	0.987939	0.995495	1032.91	1037.14	1029.87	999.693	943.096	999.598	935.332	953.52	933.675	919.295	1011.59	994.108	894.435	973.476	961.015	920.729	1044.87	1025.46	985.378	1018.76	905.163
20	12225202	12332859	+	ENSRNOG00000001229	protein_coding	Col18a1	ensembl	693.548	0.170124	0.188979	0.900231	0.367997	0.765553	-0.144084	0.188063	-0.766144	0.44359	0.792511	0.0536844	0.18498	0.290217	0.77165	0.934495	-0.273633	0.190513	-1.4363	0.150918	0.482375	1133.69	685.176	1041.93	1075.71	699.877	543.681	519.513	663.191	457.194	647.547	684.578	759.173	300.837	391.81	437.931	485.458	987.411	842.445	894.951	1057.17	535.629
20	12334676	12352378	-	ENSRNOG00000001232	protein_coding	Slc19a1	ensembl	155.358	0.01107	0.139393	0.079416	0.936702	0.986319	-0.247773	0.138647	-1.78708	0.0739246	0.335061	0.065691	0.130472	0.503486	0.614622	0.874045	-0.21994	0.1331	-1.65244	0.0984449	0.387212	117.568	130.163	128.608	148.913	151.888	147.033	151.874	195.171	145.213	155.573	128.358	167.95	162.533	169.381	152.527	177.028	178.136	152.027	140.768	155.551	171.991
12	15890202	15971213	+	ENSRNOG00000001235	protein_coding	Gna12	ensembl	4964.72	0.0877462	0.0347298	2.52654	0.0115192	0.121889	-0.00980514	0.0345891	-0.283475	0.776813	0.944552	0.0288659	0.0353163	0.817353	0.413727	0.759521	0.00694894	0.0350169	0.198445	0.842697	0.96041	5327.28	5329.38	5156.4	5313.99	4762.14	4482.8	4665.14	4805.47	5498.81	5011.67	5309.55	5380.22	4726.57	4785.48	4838.76	4666.61	5407.3	4940.41	5204.7	5088.04	4678.15
12	16015771	16027882	-	ENSRNOG00000001236	protein_coding	Brat1	ensembl	416.498	-0.108113	0.0816853	-1.32353	0.185661	0.597215	-0.170463	0.0806559	-2.11346	0.0345611	0.211237	-0.0774952	0.0745428	-1.03961	0.298523	0.669407	-0.197632	0.0768038	-2.57321	0.0100761	0.0947777	366.349	402.984	358.697	396.753	451.693	465.035	446.194	524.339	363.033	381.861	354.513	392.207	403.808	433.69	412.666	459.908	365.85	395.078	366.37	425.364	444.228
20	13836030	13963004	+	ENSRNOG00000001237	protein_coding	Cabin1	ensembl	2515.25	-0.0519047	0.0412667	-1.25779	0.208469	0.627725	-0.110413	0.0412724	-2.67523	0.00746784	0.0735614	-0.0215066	0.0396348	-0.542618	0.587393	0.861918	-0.0990461	0.0408827	-2.42269	0.0154061	0.126344	2395.44	2480.38	2263.71	2484.65	2546.36	2488.17	2448.83	2679.95	2552.57	2555.84	2298.22	2574.59	2547.02	2611.45	2429.21	2653.6	2460.39	2639.66	2416.37	2475.37	2573.97
12	38274297	38294293	+	ENSRNOG00000001238	protein_coding	Rsrc2	ensembl	1384.91	-0.0878399	0.0571038	-1.53825	0.123988	0.499663	0.034298	0.0569111	0.602659	0.546735	0.849831	-0.127526	0.0496234	-2.56987	0.0101736	0.0924877	-0.0614436	0.0520859	-1.17966	0.238136	0.591503	1035.01	1100.66	1035.9	1042.39	1705.51	1839.62	1712.51	1850.72	962.037	995.061	971.856	963.042	1516.3	1651.93	1510.3	1682.68	1088.93	1185.23	1139.2	1066.77	1739.56
20	13827153	13829623	+	ENSRNOG00000001239	protein_coding	Ddt	ensembl	1335.55	0.02558	0.0556273	0.459846	0.645626	0.908254	0.0092532	0.0556524	0.166268	0.867946	0.971643	-0.0995082	0.0536666	-1.85419	0.0637114	0.300571	0.103909	0.0564887	1.83947	0.0658461	0.311602	1503.18	1377.64	1424.74	1431.85	1382.88	1404.22	1354.29	1238.02	1331.88	1361.77	1239.78	1269.82	1080.19	1238.72	1210.86	1125.13	1466.27	1479.6	1440.31	1374.99	1354.3
12	15857805	16067925	+	ENSRNOG00000001241	protein_coding	Iqce	ensembl	625.244	-0.0974574	0.089962	-1.08332	0.278667	0.70236	-0.00994676	0.0897706	-0.110802	0.911773	0.984381	-0.0514397	0.0836358	-0.615045	0.538525	0.832932	0.0701291	0.086683	0.809029	0.418498	0.755564	553.197	628.946	666.152	562.327	788.23	787.596	725.852	716.596	538.877	539.454	472.685	506.762	573.407	668.218	662.511	678.912	531.536	571.313	500.613	572.273	704.671
20	13817795	13825476	+	ENSRNOG00000001242	protein_coding	Gstt3	ensembl	1176.28	0.0860101	0.061696	1.3941	0.163289	0.562524	0.188134	0.0618908	3.03978	0.0023675	0.0304313	0.0333551	0.0602112	0.553967	0.579601	0.858191	0.160219	0.0626548	2.55717	0.0105528	0.0979591	1240.76	1128.77	1262.98	1064.26	1178.37	1096.48	1105.01	1017.61	967.709	960.714	878.134	747.523	844.968	898.092	849.661	741.875	1645.37	1525.12	1645.4	1532.46	1601.97
12	38303624	38326503	+	ENSRNOG00000001243	protein_coding	Zcchc8	ensembl	691.535	-0.25698	0.0745642	-3.44643	0.000568043	0.0123976	-0.02209	0.0743689	-0.297032	0.766442	0.941618	-0.0140803	0.0655982	-0.214645	0.830044	0.955111	-0.115402	0.0682549	-1.69075	0.0908848	0.372126	493.364	576.881	517.448	521.715	846.801	857.124	810.691	863.217	534.339	635.425	543.995	513.558	788.435	801.303	764.508	879.665	509.508	622.635	551.886	602.999	862.902
20	12429315	12629982	+	ENSRNOG00000001245	protein_coding	Pcbp3	ensembl	964.048	0.049039	0.0595427	0.823594	0.41017	0.793747	-0.0278934	0.0590582	-0.472303	0.636711	0.893316	-0.00428585	0.0579488	-0.0739593	0.941043	0.985988	-0.026243	0.0604229	-0.434322	0.664054	0.891284	1024.52	948.626	979.635	973.659	875.59	902.715	898.673	860.304	1039.18	1015.27	969.818	1054.3	957.025	902.746	938.557	940.804	1030.51	1027.4	1073.94	1056.21	921.871
12	38345456	38452653	+	ENSRNOG00000001247	protein_coding	Clip1	ensembl	1956.19	-0.021481	0.0476056	-0.451228	0.651825	0.910693	-0.0509071	0.0476132	-1.06918	0.284989	0.672565	0.0762632	0.0458874	1.66196	0.09652	0.381387	-0.0122211	0.0473455	-0.258125	0.796311	0.945499	1937.76	1964.94	1843.72	1764.04	2044.04	1845.32	1898.94	1877.91	2000.08	2031.54	1943.71	2033.84	2101.82	2068.87	1955.72	2111.56	1919.27	1949.24	1790.83	1978.95	2047.18
20	12658065	12675562	+	ENSRNOG00000001249	protein_coding	Col6a1	ensembl	670.188	-0.105291	0.122599	-0.85882	0.39044	0.780081	0.0544943	0.122232	0.445826	0.655723	0.902722	-0.0713438	0.122268	-0.583506	0.559553	0.845055	-0.208312	0.124579	-1.67213	0.0944987	0.380377	810.376	817.422	670.171	756.018	519.199	584.713	555.125	564.15	680.686	745.538	648.923	660.15	571.388	487.669	537.12	646.061	705.841	802.744	1047.84	849.768	571.992
12	16118634	16126954	-	ENSRNOG00000001250	protein_coding	Lfng	ensembl	1555.36	0.16903	0.0717345	2.35633	0.0184566	0.168766	-0.0696724	0.0712211	-0.978255	0.327948	0.709989	-0.0742033	0.0695841	-1.06638	0.286251	0.656924	-0.10547	0.0705186	-1.49563	0.13475	0.456816	1408.71	1384.93	1325.27	1559.94	1348.13	1491.99	1592.06	1790.52	1527.01	1360.76	1466.95	1375.64	1431.5	1460.21	1710.55	1735.61	1764.12	1422.47	1711.59	1789.79	1573.47
12	16170162	16172130	+	ENSRNOG00000001251	protein_coding	Grifin	ensembl	2.74576	1.0274	1.00288	1.02445	0.305623	NA	0.0498312	0.988691	0.0504012	0.959803	NA	1.3558	1.35246	1.00246	0.31612	NA	0.82746	0.905203	0.914115	0.360656	NA	2.09942	0	2.00951	2.08269	1.98547	1.13979	7.33183	4.85499	4.53791	2.02043	1.01872	1.94162	1.00952	0	1.8715	0.912516	4.78861	3.87331	5.59344	3.84076	1.96561
12	16200019	16201633	-	ENSRNOG00000001252	protein_coding	Chst12	ensembl	266.826	-0.0668411	0.131548	-0.508112	0.611375	0.897427	-0.316713	0.131604	-2.40657	0.0161032	0.126899	-0.0544914	0.127126	-0.428642	0.668184	0.8979	-0.317933	0.12987	-2.44807	0.0143622	0.120897	221.489	230.128	258.222	262.419	278.958	253.034	248.235	330.139	301.771	318.218	259.773	356.287	287.713	319.218	244.231	347.669	246.134	257.575	167.803	235.246	228.993
12	16285733	16310191	-	ENSRNOG00000001253	protein_coding	Eif3b	ensembl	2633.35	-0.0154572	0.0424077	-0.364491	0.715492	0.932254	0.0438262	0.0421438	1.03992	0.298378	0.684277	-0.0336469	0.0405786	-0.829178	0.407004	0.755632	-0.00925575	0.0424788	-0.217891	0.827514	0.954051	2831.07	2761.53	2769.1	2777.27	2620.81	2656.86	2630.03	2594.51	2493.58	2602.31	2628.29	2586.23	2388.52	2461.61	2559.28	2487.52	2754.41	2800.4	2886.22	2674.13	2531.7
20	12773427	12801181	+	ENSRNOG00000001254	protein_coding	Col6a2	ensembl	1242.74	0.199307	0.0885996	2.24953	0.024479	0.202892	0.0260601	0.0875356	0.297709	0.765925	0.941469	0.108169	0.0877541	1.23264	0.217712	0.582956	-0.0625806	0.0890826	-0.7025	0.482367	0.798989	1432.85	1110.03	1587.51	1497.46	1166.46	991.619	1005.51	1201.12	1128.8	1178.92	1184.77	1174.68	823.768	847.836	982.537	1041.18	1623.34	1314.99	1782.44	1806.12	1199.02
12	38567247	38638537	-	ENSRNOG00000001255	protein_coding	Mlxip	ensembl	622.171	-0.0908233	0.0761447	-1.19277	0.232958	0.654254	0.101726	0.0764764	1.33016	0.183466	0.549184	0.0139282	0.07184	0.193877	0.846272	0.9596	-0.0488445	0.0743578	-0.656885	0.511255	0.815917	537.452	654.979	558.643	523.797	627.407	606.369	607.495	657.365	643.249	617.241	582.706	531.032	680.417	643.09	658.768	679.824	594.745	614.888	643.246	608.76	631.943
12	40266662	40332613	-	ENSRNOG00000001256	protein_coding	Atxn2	ensembl	2671.9	-0.0984961	0.0430058	-2.2903	0.0220042	0.188415	0.0707565	0.0429161	1.64872	0.0992059	0.39724	-0.090588	0.0402642	-2.24984	0.024459	0.169132	-0.068536	0.0422256	-1.62309	0.10457	0.399821	2433.23	2713.63	2462.65	2383.64	2659.53	2811.87	2728.49	2790.65	2585.47	2683.13	2576.33	2443.53	2796.37	2864.59	2793.21	2963.85	2449.85	2596.09	2680.19	2523.38	2664.38
12	16340922	16389498	+	ENSRNOG00000001258	protein_coding	Snx8	ensembl	476.603	0.021092	0.0768825	0.27434	0.783823	0.953458	0.0834803	0.0761425	1.09637	0.272917	0.660002	0.139539	0.0778132	1.79325	0.0729325	0.323745	0.126671	0.0766084	1.65349	0.0982319	0.387212	444.027	469.627	481.277	459.234	481.475	379.551	465.048	449.572	554.759	507.128	503.246	494.142	512.836	497.906	522.148	487.284	468.326	465.766	511.8	460.891	467.815
12	40018937	40219292	+	ENSRNOG00000001259	protein_coding	Cux2	ensembl	2067.48	-0.0379857	0.0790774	-0.480361	0.63097	0.903815	-0.0865761	0.0789871	-1.09608	0.273044	0.660002	0.317832	0.0774992	4.1011	4.11194e-05	0.00127396	-0.119217	0.0789592	-1.50986	0.13108	0.450047	1708.93	1853.52	2027.59	1824.44	2078.78	1636.74	1774.3	1964.33	2496.98	2513.41	2263.59	2504.69	2508.66	2264.31	2115.73	2422.73	1952.79	1943.43	1632.35	1987.59	2389.2
12	16391578	16395030	-	ENSRNOG00000001260	protein_coding	Nudt1	ensembl	27.9622	-0.150141	0.309503	-0.485105	0.627602	0.903298	-0.00853321	0.314044	-0.027172	0.978323	0.996238	0.045385	0.318096	0.142677	0.886545	0.972607	0.0324279	0.318067	0.101953	0.918794	NA	24.1433	38.5282	45.2139	33.3231	23.8256	31.9142	27.2325	29.1299	30.6309	30.3064	17.3182	21.3578	20.1904	17.6826	27.1367	24.6379	34.478	30.9865	24.2382	31.6863	30.4669
20	12806957	12820467	-	ENSRNOG00000001261	protein_coding	Ftcd	ensembl	1.07828	-0.742275	1.88803	-0.393147	0.694211	NA	-0.274842	1.60289	-0.171466	0.863857	NA	0.311312	1.34178	0.232014	0.816527	NA	-0.958819	1.65932	-0.577837	0.563374	NA	1.04971	0	0	1.04135	0.992733	2.27958	1.0474	0.970998	0	1.01021	1.01872	1.94162	2.01904	0	0	0.912516	0	0.968328	1.86448	0	2.94841
12	16410083	16719825	+	ENSRNOG00000001265	protein_coding	Mad1l1	ensembl	191.277	-0.0732051	0.127356	-0.574806	0.565422	0.878099	-0.136485	0.125648	-1.08625	0.277369	0.665407	0.15121	0.118534	1.27567	0.202072	0.561047	-0.0288167	0.123964	-0.232461	0.81618	0.950026	174.252	193.682	178.846	195.773	223.365	182.367	199.007	166.041	163.365	185.879	169.107	192.22	240.266	210.33	183.407	189.803	185.798	172.362	174.329	186.277	201.475
12	39864295	39882031	-	ENSRNOG00000001269	protein_coding	Ppp1cc	ensembl	3430.48	0.0220015	0.0370369	0.594044	0.552482	0.871702	-0.0207061	0.0367508	-0.563419	0.573149	0.864655	-0.016458	0.0354162	-0.464702	0.642145	0.887014	-0.0549812	0.0370575	-1.48367	0.137896	0.462655	3593.16	3416.51	3461.38	3561.41	3305.8	3308.82	3178.87	3356.74	3491.92	3355.93	3441.23	3513.36	3285.99	3333.64	3255.47	3419.2	3451.63	3604.12	3632.94	3613.19	3463.4
12	39822637	39850568	-	ENSRNOG00000001270	protein_coding	Hvcn1	ensembl	29.7385	-0.20601	0.339054	-0.607603	0.54345	0.867732	0.179872	0.321605	0.559296	0.57596	0.866578	0.290685	0.333522	0.871562	0.383448	0.738136	-0.0296707	0.310565	-0.095538	0.923888	NA	18.8948	31.239	43.2044	32.2817	34.7456	18.2367	31.4221	30.1009	27.2275	31.3166	33.6177	24.2702	25.238	22.336	36.4942	54.751	25.8585	21.3032	24.2382	31.6863	20.6389
2	54810110	54824034	-	ENSRNOG00000001271	protein_coding	Card6	ensembl	13.7618	-0.29683	0.456655	-0.65001	0.515686	0.8526	-0.0365686	0.418429	-0.0873949	0.930358	0.987766	0.039607	0.448074	0.0883938	0.929564	NA	-0.102092	0.430428	-0.237188	0.812511	NA	9.44739	12.4956	19.0903	18.7442	7.94186	14.8173	13.6163	14.565	6.80686	10.1021	7.13102	9.70809	13.1238	10.2373	13.1005	12.7752	17.239	18.3982	23.306	22.0844	13.7593
20	12879278	12917040	-	ENSRNOG00000001272	protein_coding	Mcm3ap	ensembl	1571.65	0.00664871	0.054774	0.121384	0.903386	0.979019	-0.0364536	0.0548539	-0.664557	0.506334	0.82679	-0.00313107	0.0520898	-0.0601091	0.952069	0.989965	-0.0607178	0.0541516	-1.12126	0.262178	0.616641	1596.61	1554.66	1465.94	1471.42	1614.18	1619.64	1567.96	1589.52	1600.75	1632.51	1550.49	1509.61	1605.14	1550.49	1558.02	1642.53	1506.5	1494.13	1402.09	1547.83	1603.94
12	16899025	16901935	+	ENSRNOG00000001273	protein_coding	Psmg3	ensembl	269.352	0.173806	0.112035	1.55136	0.120816	0.493612	-0.102699	0.110156	-0.932302	0.35118	0.727533	0.0194348	0.108666	0.178849	0.858056	0.962419	0.0527452	0.11089	0.475654	0.634321	0.879764	249.831	214.508	223.055	243.675	220.387	208.582	240.903	229.155	369.84	292.962	349.42	389.294	312.951	376.92	368.685	332.156	229.853	237.24	232.128	234.286	258.478
12	39690069	39699114	-	ENSRNOG00000001274	protein_coding	Vps29	ensembl	1011.78	0.0293233	0.0594715	0.493065	0.621967	0.901394	-0.0466299	0.0594777	-0.783989	0.433047	0.785306	0.044187	0.0585673	0.754464	0.45057	0.784895	-0.0145547	0.0605682	-0.240302	0.810096	0.947853	1079.1	1080.87	964.564	1063.22	907.358	891.317	982.466	910.796	1106.12	1063.76	1074.75	1087.31	1017.6	980.922	977.859	968.179	1119.58	1094.21	1059.96	1050.45	987.719
12	16912249	16921427	+	ENSRNOG00000001275	protein_coding	Tmem184a	ensembl	0.0795748	0.0542747	6.00577	0.0090371	0.99279	NA	-0.00833277	6.00577	-0.00138746	0.998893	NA	0.00961948	6.00582	0.00160169	0.998722	NA	0.0269513	6.00577	0.00448757	0.996419	NA	0	0	0	0	0	0	0	0	0	0	0	0	0	0	0	0.912516	0	0	0	0	0
20	12944786	13038432	+	ENSRNOG00000001276	protein_coding	Pcnt	ensembl	548.516	-0.00118044	0.0953925	-0.0123746	0.990127	0.997704	-0.129852	0.0942562	-1.37765	0.168313	0.527651	0.126033	0.0901982	1.39729	0.162327	0.505487	-0.0586998	0.0912485	-0.643297	0.520032	0.820877	413.586	431.099	462.187	435.283	625.422	596.111	541.508	633.09	524.129	504.097	517.508	609.668	650.131	562.122	623.209	600.435	482.692	484.164	427.898	498.338	662.41
12	16923990	16934707	-	ENSRNOG00000001277	protein_coding	Mafk	ensembl	1182.49	0.0684087	0.0840247	0.81415	0.415559	0.796045	0.395891	0.0831502	4.76115	1.92491e-06	6.87039e-05	0.0611703	0.0768997	0.795455	0.426349	0.768072	0.207191	0.0793599	2.61078	0.00903349	0.087858	841.868	936.13	1189.63	809.126	1598.3	1537.58	1531.31	1484.66	896.237	735.436	923.976	680.537	1360.83	1290.83	1465.38	1301.25	862.907	820.174	999.361	875.693	1566.59
12	39670453	39679511	-	ENSRNOG00000001278	protein_coding	Gpn3	ensembl	261.95	-0.0739606	0.10932	-0.676551	0.498691	0.843478	-0.131125	0.106419	-1.23216	0.21789	0.596218	-0.135998	0.105925	-1.28391	0.199173	0.557821	0.0323906	0.107153	0.302282	0.762437	0.931884	229.887	268.656	251.188	267.626	199.539	261.012	282.799	260.227	248.451	260.635	253.66	289.301	253.39	258.725	284.468	261.892	269.12	257.575	289.927	313.982	253.564
12	39614733	39641286	-	ENSRNOG00000001283	protein_coding	Anapc7	ensembl	728.876	0.0175517	0.0729648	0.24055	0.809904	0.958561	-0.0723611	0.0726065	-0.99662	0.318949	0.701935	0.023242	0.0684847	0.339375	0.734327	0.922712	-0.0873088	0.0708081	-1.23303	0.217563	0.572023	658.168	664.35	627.971	658.131	708.811	708.951	731.089	804.957	770.31	701.089	718.195	766.939	753.102	794.788	745.793	803.927	661.786	695.259	653.5	676.934	832.435
12	17182163	17186680	-	ENSRNOG00000001284	protein_coding	Uncx	ensembl	0.210853	1.94473	5.97538	0.325458	0.744835	NA	-0.00836727	6.00577	-0.00139321	0.998888	NA	2.38459	5.69384	0.418801	0.675361	NA	0.0267433	6.00577	0.00445294	0.996447	NA	0	0	0	0	1.98547	0	0	0	1.13448	0	0	0	0	0	0	0	0.957722	0	0	0	0.982805
12	39553903	39603327	+	ENSRNOG00000001285	protein_coding	Atp2a2	ensembl	16704.7	0.0768197	0.0297026	2.58629	0.00970146	0.10777	0.11755	0.0296726	3.96155	7.44638e-05	0.00173506	0.116559	0.0279878	4.16463	3.11856e-05	0.00100026	0.145024	0.0297128	4.88087	1.05621e-06	4.8388e-05	17257.2	16399.5	16964.3	15930.5	16576.7	15591.2	16834.9	15064.1	18921.9	17290.8	18639.5	17135.7	18471.2	16576.1	18339.8	15997.3	16492.9	16193.3	16991.9	15414.9	16603.5
12	17309834	17311113	-	ENSRNOG00000001287	protein_coding	Gper1	ensembl	1.22921	-1.23684	1.8818	-0.657266	0.51101	NA	-2.968	1.80695	-1.64255	0.100477	NA	1.48223	1.56368	0.947916	0.343172	NA	-1.83169	1.54491	-1.18563	0.23577	NA	0	1.0413	0	1.04135	2.9782	0	1.0474	4.85499	0	0	0	1.94162	0	1.86133	0	1.82503	0.957722	1.93666	0	0.960189	3.93122
12	17345510	17358618	-	ENSRNOG00000001288	protein_coding	Gpr146	ensembl	244.812	-0.078566	0.14177	-0.554177	0.579457	0.882866	-0.131784	0.14044	-0.938368	0.348055	0.726309	-0.00734853	0.133728	-0.0549513	0.956177	0.990561	-0.0553317	0.136639	-0.404948	0.685516	0.902681	158.506	238.458	203.965	247.841	274.987	245.055	253.472	286.444	296.099	270.737	287.278	277.651	268.532	307.12	303.183	291.093	200.164	180.109	168.735	192.038	206.389
12	17277635	17380495	+	ENSRNOG00000001289	protein_coding	LOC498154	ensembl	317.213	-0.0198238	0.092881	-0.213433	0.83099	0.961663	0.0204115	0.0917478	0.222474	0.823945	0.960801	-0.0579979	0.0864713	-0.670718	0.5024	0.815611	0.0917018	0.0884725	1.0365	0.299969	0.658416	294.969	295.73	308.459	298.867	308.74	332.819	351.928	334.994	326.729	325.289	321.914	327.163	328.094	346.208	395.822	346.756	268.162	279.847	276.875	268.853	322.36
12	17469112	17486158	-	ENSRNOG00000001293	protein_coding	Get4	ensembl	931.903	0.0489083	0.056318	0.868431	0.385159	0.778284	0.0429287	0.0555575	0.77269	0.439706	0.790434	-0.0367625	0.0543196	-0.676782	0.498544	0.813664	-0.0337781	0.0564982	-0.597862	0.549932	0.836054	986.728	923.634	985.663	971.577	921.256	954.006	869.346	930.216	939.347	931.418	989.174	921.298	841.94	890.647	889.898	897.003	968.257	942.183	974.191	969.791	940.544
12	39423596	39506891	+	ENSRNOG00000001294	protein_coding	Ift81	ensembl	818.377	0.0346322	0.0659136	0.525418	0.599293	0.892408	0.0666591	0.0654469	1.01852	0.308431	0.691553	-0.00810957	0.0632273	-0.128261	0.897943	0.975359	0.0214686	0.0654869	0.32783	0.74304	0.925168	827.172	778.894	830.931	812.25	794.186	820.65	787.648	800.102	819.093	811.202	818.03	781.501	826.797	817.124	750.471	822.177	852.372	849.223	873.509	815.201	810.814
20	13130636	13142857	-	ENSRNOG00000001295	protein_coding	S100b	ensembl	29450.8	-0.0306516	0.0484851	-0.632187	0.527264	0.859109	0.183427	0.0484648	3.78475	0.000153863	0.00323575	-0.108151	0.046924	-2.30481	0.021177	0.153957	0.248849	0.0485055	5.13033	2.89236e-07	1.5222e-05	33107.9	33865.2	38947.3	32778.5	32068.2	33406.2	33537.9	29647.5	28649	30288.2	30218.2	25720.6	25191.6	28573.3	28609.6	23394.2	28571.7	28129.9	29148.4	27798.4	24819.7
12	39353613	39396043	-	ENSRNOG00000001296	protein_coding	P2rx7	ensembl	82.1569	-0.0909616	0.176823	-0.514422	0.606957	0.896235	0.28166	0.174161	1.61724	0.105825	0.411368	0.132667	0.167233	0.793308	0.427598	0.768965	-0.244726	0.174856	-1.39959	0.161636	0.498386	57.7341	67.6846	85.4041	60.3981	75.4477	64.9681	59.7021	75.7378	95.2961	108.093	106.965	99.9933	113.066	111.68	97.318	110.414	80.4486	74.5612	78.3082	64.3327	75.676
20	13156241	13212607	+	ENSRNOG00000001297	protein_coding	Prmt2	ensembl	855.877	0.0951588	0.0620686	1.53312	0.125245	0.501166	-0.0594436	0.0611801	-0.971615	0.331242	0.711756	0.0731995	0.0619971	1.18069	0.237725	0.609046	-0.0712159	0.0641424	-1.11028	0.266879	0.621013	903.8	924.676	920.354	959.08	781.281	705.531	679.766	737.958	994.937	914.244	995.286	1064.98	852.035	813.402	788.837	813.964	974.961	853.097	911.731	923.702	743.983
12	17488487	17522535	-	ENSRNOG00000001299	protein_coding	Sun1	ensembl	1565.72	0.0302271	0.0523359	0.57756	0.563561	0.877991	-0.0537682	0.052137	-1.03129	0.302406	0.686495	-0.0125533	0.0506877	-0.24766	0.804397	0.946411	0.0451686	0.052952	0.853009	0.393654	0.738	1712.08	1616.1	1592.53	1707.81	1518.88	1529.6	1574.25	1501.16	1680.16	1619.37	1481.21	1637.75	1459.77	1443.46	1460.71	1436.3	1634.83	1683.92	1739.56	1652.49	1479.12
12	39308025	39325674	-	ENSRNOG00000001300	protein_coding	P2rx4	ensembl	370.366	0.149735	0.0932942	1.60497	0.1085	0.468935	-0.020587	0.0912363	-0.225645	0.821478	0.960197	0.0757506	0.091324	0.829471	0.406838	0.755632	0.063154	0.0906758	0.696481	0.486128	0.800257	323.311	295.73	351.664	363.43	342.493	335.099	337.264	364.124	399.336	369.738	411.562	379.586	332.132	332.248	420.152	380.519	411.82	356.345	372.896	409.041	400.984
20	14265252	14282874	-	ENSRNOG00000001302	protein_coding	Adora2a	ensembl	55.4229	0.0348191	0.227795	0.152853	0.878514	0.972971	-0.47064	0.227119	-2.07221	0.0382456	0.226454	0.32367	0.20251	1.59829	0.109979	0.411008	-0.33527	0.216262	-1.5503	0.121069	0.433494	49.3364	35.4043	33.1569	56.2327	78.4259	49.0111	38.754	56.3179	48.7825	54.5516	46.861	62.1318	68.6474	59.5626	58.9522	75.7388	50.7593	56.163	43.8153	52.8104	69.7791
20	14287457	14393794	-	ENSRNOG00000001303	protein_coding	Specc1l	ensembl	1788.74	-0.070238	0.0524791	-1.3384	0.180767	0.589213	-0.0377064	0.0520252	-0.724772	0.468592	0.805507	-0.091528	0.0492116	-1.85989	0.0629015	0.298867	-0.0693486	0.0506488	-1.36921	0.170935	0.512001	1628.1	1582.78	1529.24	1624.5	1899.1	2066.44	1871.71	2033.27	1563.31	1734.54	1718.58	1665.91	1850.45	1994.42	1930.45	1935.45	1510.33	1619.04	1585.74	1668.81	1943
20	14421141	14545773	-	ENSRNOG00000001304	protein_coding	Bcr	ensembl	2254.08	0.103657	0.0452719	2.28965	0.0220414	0.188607	0.104702	0.0449437	2.32962	0.0198263	0.147223	0.0401407	0.0440134	0.912012	0.361763	0.721006	0.0409843	0.0448613	0.913578	0.360938	0.713935	2175	1977.43	2249.64	2031.67	2201.88	2029.97	2203.74	2162.41	2527.62	2379.05	2506.04	2438.67	2453.13	2479.29	2498.45	2292.24	2241.07	2107.08	2259.75	2062.49	2183.79
12	39253409	39302602	+	ENSRNOG00000001309	protein_coding	Camkk2	ensembl	1210.77	0.145938	0.0910547	1.60275	0.10899	0.469859	0.00758245	0.0905915	0.0836993	0.933295	0.988224	0.291573	0.090032	3.23855	0.0012014	0.018966	0.0499849	0.0914403	0.54664	0.584626	0.854928	1155.73	970.493	1181.59	1143.4	1026.49	928.93	1000.27	877.782	1716.46	1595.13	1711.44	1710.57	1587.98	1290.83	1323.15	1323.15	1078.39	1017.71	1024.53	1045.65	1206.88
20	14557740	14573520	-	ENSRNOG00000001311	protein_coding	Rab36	ensembl	407.281	0.0338316	0.0942373	0.359004	0.719592	0.933409	-0.0844476	0.0945064	-0.893564	0.371555	0.741471	-0.00324306	0.0962249	-0.0337029	0.973114	0.995448	-0.0761639	0.0941719	-0.808775	0.418644	0.755572	368.448	347.795	338.602	323.859	389.151	428.562	355.07	379.66	439.043	476.821	387.112	423.273	436.113	411.354	364.942	434.358	450.129	404.761	419.508	470.493	440.296
12	17734133	17755286	+	ENSRNOG00000001312	protein_coding	Pdgfa	ensembl	511.688	-0.00377764	0.0805475	-0.0468996	0.962593	0.991899	-0.155612	0.0801856	-1.94065	0.0523013	0.273233	0.0343002	0.0838038	0.409292	0.682326	0.901394	-0.189311	0.0812425	-2.3302	0.0197957	0.149535	471.32	503.99	487.306	552.955	528.134	420.583	432.578	503.948	626.231	548.546	546.032	569.865	528.989	581.666	489.397	553.897	496.1	537.422	453.069	530.025	467.815
20	14593819	14620020	-	ENSRNOG00000001313	protein_coding	Gnaz	ensembl	1636.43	-0.0838437	0.0522873	-1.60352	0.10882	0.469417	-0.266114	0.052099	-5.10785	3.25837e-07	1.35222e-05	0.187703	0.052025	3.60794	0.000308636	0.00654348	-0.237766	0.0529849	-4.48743	7.20886e-06	0.000261573	1591.36	1797.29	1469.95	1806.74	1643.97	1376.87	1363.72	1588.55	1823.1	1749.69	1607.53	2028.02	1716.18	1627.73	1472.87	1714.62	1601.31	1757.51	1572.69	1762.91	1725.8
12	17913767	17972738	-	ENSRNOG00000001314	protein_coding	Fam20c	ensembl	1435.49	-0.031443	0.0522782	-0.601455	0.547537	0.869281	-0.00754923	0.0516437	-0.146179	0.88378	0.976107	0.0118695	0.0504822	0.235123	0.814114	0.948215	0.0317615	0.0518117	0.613018	0.539864	0.831806	1287.99	1371.39	1419.72	1386.03	1351.11	1294.8	1359.53	1342.89	1581.46	1523.4	1516.87	1652.32	1510.24	1497.44	1547.73	1505.65	1354.22	1412.79	1439.38	1369.23	1429
20	14577166	14653039	+	ENSRNOG00000001315	protein_coding	Rtdr1	ensembl	16.7161	1.0552	0.409342	2.5778	0.00994301	0.109647	-0.411839	0.416273	-0.989348	0.322493	0.705181	0.0702362	0.404732	0.173538	0.862229	NA	-0.191601	0.394398	-0.485805	0.627105	NA	26.2428	14.5782	16.0761	22.9096	12.9055	26.2152	18.8533	26.2169	17.0172	8.08171	5.09358	7.76647	16.1523	4.65333	10.2932	9.12516	29.6894	12.5883	17.7126	21.1242	16.7077
12	39209129	39242691	+	ENSRNOG00000001316	protein_coding	Anapc5	ensembl	4242	0.103036	0.0355747	2.89633	0.00377554	0.0549049	0.0528152	0.0353002	1.49617	0.134608	0.465062	0.032759	0.0343352	0.954096	0.340035	0.704342	0.0424293	0.0359307	1.18086	0.237657	0.591503	4346.85	4012.13	4519.38	4320.55	3904.42	3830.84	3832.45	3744.17	4888.46	4581.32	4764.54	4614.25	4086.54	4184.27	4222.1	3991.34	4613.35	4300.34	4659.34	4510.01	4107.14
12	18152659	18167518	+	ENSRNOG00000001317	protein_coding	Zfp68	ensembl	697.384	-0.14046	0.0661736	-2.1226	0.0337871	0.24779	0.0340515	0.0662933	0.513649	0.607497	0.880631	-0.18375	0.0616439	-2.98084	0.0028746	0.0369441	0.0257972	0.0637489	0.404668	0.685721	0.902704	607.782	674.763	608.881	614.395	696.898	751.123	748.894	732.132	697.704	761.702	688.652	697.041	713.731	802.234	801.002	777.464	604.322	667.178	634.856	578.034	652.582
12	18464781	18487179	-	ENSRNOG00000001323	protein_coding	Zfp157	ensembl	346.3	-0.354398	0.103204	-3.43395	0.000594859	0.0127979	-0.470966	0.102596	-4.59048	4.42231e-06	0.000146647	-0.305035	0.0929174	-3.28286	0.00102759	0.0167857	-0.358477	0.0956803	-3.74661	0.00017924	0.00417666	277.123	326.969	220.041	332.19	341.5	417.164	362.402	440.833	277.947	385.902	277.091	352.404	344.246	409.493	372.428	491.846	227.938	288.562	247.044	345.668	339.068
12	18521401	18526251	-	ENSRNOG00000001324	protein_coding	Asmt	ensembl	13.4473	0.719483	0.603149	1.19288	0.232917	0.654254	2.06922	0.730933	2.83093	0.0046413	0.0507432	1.46138	0.458359	3.18829	0.00143117	NA	1.3831	0.50648	2.73081	0.00631784	NA	7.34797	5.20651	7.03328	1.04135	21.8401	11.3979	26.1851	5.82599	14.7482	2.02043	14.262	4.85404	41.3903	8.37599	29.0082	15.5128	5.74633	8.71495	7.45792	0.960189	42.2606
12	18534767	18540167	-	ENSRNOG00000001325	protein_coding	Il3ra	ensembl	232.148	0.044316	0.113192	0.391512	0.695419	0.925656	0.0164183	0.113048	0.145234	0.884526	0.976334	-0.0422913	0.111612	-0.378914	0.704752	0.910486	-0.0427501	0.115687	-0.369531	0.711732	0.915439	231.986	229.086	236.117	202.021	209.467	226.819	209.481	190.316	247.316	273.768	232.267	231.053	222.094	228.944	218.03	221.741	274.866	228.525	254.502	283.256	232.925
12	19166239	19167016	-	ENSRNOG00000001329	protein_coding	Gjc3	ensembl	7.46833	0.35063	0.639559	0.548237	0.583529	NA	0.351043	0.597778	0.587246	0.557038	NA	0.705093	0.642834	1.09685	0.272707	NA	0.459487	0.602272	0.762923	0.445509	NA	6.29826	5.20651	11.0523	8.33077	4.96366	4.55917	6.28443	4.85499	7.94134	4.04086	10.1872	4.85404	5.0476	5.58399	9.3575	12.7752	8.6195	8.71495	7.45792	9.60189	12.7765
12	39164290	39185169	-	ENSRNOG00000001331	protein_coding	Rnf34	ensembl	935.499	-0.0532713	0.0615801	-0.865074	0.386998	0.778284	-0.0368499	0.0607302	-0.606781	0.543997	0.848817	0.0536342	0.0589288	0.910152	0.362742	0.722084	0.0269682	0.0607527	0.443901	0.657114	0.888427	880.707	961.121	893.226	974.701	928.205	900.436	979.323	952.549	990.399	964.755	1067.62	989.254	974.187	891.578	1005.93	987.342	858.119	902.481	873.509	938.105	876.662
12	19196611	19202648	+	ENSRNOG00000001333	protein_coding	Azgp1	ensembl	0.206872	-0.87012	6.0024	-0.144962	0.884741	NA	2.16239	5.96264	0.362657	0.716861	NA	0.00959298	5.7545	0.00166704	0.99867	NA	-0.877883	6.00048	-0.146302	0.883683	NA	0	0	1.00475	0	0	0	0	0	0	1.01021	2.03743	0	0	0	0	0.912516	0	0	0	0	0
12	19231092	19247388	+	ENSRNOG00000001335	protein_coding	Zkscan1	ensembl	764.462	-0.192963	0.0640186	-3.01417	0.00257687	0.0409798	-0.306999	0.0635958	-4.82735	1.38361e-06	5.09961e-05	-0.0954411	0.0598919	-1.59355	0.111036	0.413034	-0.167926	0.0619457	-2.71086	0.00671088	0.0719478	709.604	785.141	640.028	784.134	755.47	806.973	755.179	853.507	638.711	777.865	638.735	806.742	786.416	813.402	768.251	840.427	680.94	758.201	656.297	802.718	813.762
12	38981927	38995571	-	ENSRNOG00000001336	protein_coding	Orai1	ensembl	458.32	0.0645001	0.0933524	0.690932	0.489608	0.840207	0.0102387	0.0898723	0.113925	0.909297	0.983173	0.236977	0.0800443	2.96058	0.00307061	0.038761	-0.105854	0.0839009	-1.26165	0.207075	0.558945	352.703	349.877	429.03	441.531	649.247	553.939	516.371	617.554	318.788	306.095	387.112	353.374	557.255	494.183	492.204	503.709	371.596	342.788	349.59	363.912	611.304
12	38845621	38869347	-	ENSRNOG00000001337	protein_coding	Setd1b	ensembl	1143.64	-0.292509	0.0614948	-4.75664	1.96837e-06	9.04186e-05	-0.420138	0.0612479	-6.85964	6.90365e-12	5.86894e-10	-0.188222	0.0585361	-3.21549	0.00130223	0.0199996	-0.387497	0.0611023	-6.34177	2.27142e-10	2.20831e-08	936.341	1241.23	939.445	1172.56	1049.32	1193.36	983.513	1227.34	1128.8	1294.08	1011.59	1391.17	1099.37	1219.17	1022.77	1281.17	1013.27	1227.84	958.343	1330.82	1092.88
12	38828444	38839970	+	ENSRNOG00000001338	protein_coding	Hpd	ensembl	0.494926	-1.31327	2.58486	-0.508061	0.611411	NA	1.59323	2.65878	0.599232	0.549018	NA	-0.016089	2.53708	-0.00634154	0.99494	NA	0.0504073	2.57306	0.0195904	0.98437	NA	0	0	0	0	0	0	1.0474	0.970998	1.13448	1.01021	2.03743	0	0	0	0.93575	0.912516	0	1.93666	0	0	0.982805
12	38786540	38805122	-	ENSRNOG00000001339	protein_coding	Psmd9	ensembl	657.093	-0.0653443	0.071426	-0.914853	0.360269	0.759555	-0.00878205	0.0699991	-0.125459	0.90016	0.980474	-0.0617729	0.0659335	-0.936898	0.348811	0.711599	0.0473048	0.0682924	0.692681	0.48851	0.801722	642.423	626.864	638.019	622.725	657.189	727.187	725.852	680.669	522.994	560.669	573.538	590.252	673.35	650.535	695.262	670.699	595.703	655.558	676.806	686.535	698.774
12	19288403	19294889	-	ENSRNOG00000001341	protein_coding	Zfp113	ensembl	69.7324	-0.151129	0.211816	-0.713493	0.475541	0.831845	-0.695451	0.204556	-3.3998	0.00067435	0.0108725	-0.15398	0.183628	-0.838546	0.401724	0.752735	-0.240606	0.184382	-1.30493	0.191915	0.540644	47.237	57.2716	40.1901	71.8529	62.5422	64.9681	69.1287	84.4768	52.186	63.6435	58.0669	90.2852	79.7521	84.6906	83.2817	96.7267	51.717	47.4481	41.9508	64.3327	80.59
12	38709595	38782011	-	ENSRNOG00000001342	protein_coding	Wdr66	ensembl	213.213	0.00494194	0.141186	0.0350032	0.972077	0.99421	-0.076185	0.139019	-0.54802	0.583678	0.8707	-0.132952	0.136768	-0.972102	0.331	0.697606	0.0224265	0.140642	0.159458	0.873308	0.970051	277.123	220.756	287.36	315.528	242.227	266.711	271.278	285.473	140.675	184.869	139.564	155.329	126.19	140.531	119.776	148.74	229.853	218.842	239.586	231.406	208.355
12	40466495	40498753	+	ENSRNOG00000001344	protein_coding	Aldh2	ensembl	3775.06	-0.0318607	0.0510445	-0.624175	0.532513	0.861732	0.106893	0.0507424	2.10657	0.0351546	0.213469	-0.149388	0.0515151	-2.89989	0.00373292	0.044639	0.176847	0.0510875	3.46165	0.000536884	0.0105196	4029.84	3945.49	4642.97	4307.01	3791.25	4348.31	3979.09	3852.92	3237.8	3535.75	3499.29	3285.22	2954.87	3301.07	3252.67	2849.79	4098.09	4092.15	4356.36	4007.83	3593.13
12	40510378	40529339	+	ENSRNOG00000001345	protein_coding	Mapkapk5	ensembl	723.529	-0.0268457	0.0766028	-0.350453	0.725999	0.934924	0.086473	0.0765531	1.12958	0.258653	0.645481	0.00100809	0.0720511	0.0139913	0.988837	0.9981	0.00233228	0.0750357	0.0310822	0.975204	0.99243	672.864	690.383	704.332	652.924	806.099	768.22	771.937	799.131	755.562	738.467	662.166	649.471	768.245	733.365	773.865	685.299	643.589	678.798	712.231	655.809	735.138
12	19303387	19306227	+	ENSRNOG00000001346	protein_coding	Cops6	ensembl	1249.9	0.0608218	0.0496934	1.22394	0.220975	0.642098	-0.00188035	0.0492681	-0.0381656	0.969556	0.995224	0.00579835	0.0483964	0.119809	0.904634	0.976571	0.104374	0.0502098	2.07876	0.0376393	0.221552	1357.28	1276.64	1309.19	1303.77	1227.02	1224.14	1309.26	1158.4	1309.19	1246.6	1316.18	1304.77	1169.02	1147.51	1167.82	1137.91	1334.11	1311.12	1294.88	1315.46	1178.38
12	40533632	40536621	+	ENSRNOG00000001347	pseudogene	AABR07036374.1	ensembl	126.909	-0.312329	0.178564	-1.74912	0.0802709	0.403939	0.121852	0.177885	0.685006	0.49334	0.81876	0.0422403	0.174968	0.241417	0.809232	0.947567	-0.469226	0.179283	-2.61724	0.00886437	0.0871114	70.3306	110.378	108.513	76.0183	74.455	78.6456	72.2709	97.0998	129.33	190.931	164.013	135.913	164.552	150.768	137.555	214.441	155.151	137.503	125.852	159.391	127.765
12	40619377	40625884	+	ENSRNOG00000001348	protein_coding	Erp29	ensembl	847.057	0.0357987	0.0648715	0.551839	0.581059	0.883508	-0.0460568	0.0640122	-0.719501	0.471833	0.80783	-0.0855777	0.0650489	-1.31559	0.188312	0.543948	-0.0620182	0.0656896	-0.94411	0.345113	0.700791	947.888	917.387	883.179	974.701	820.99	915.253	742.61	772.914	839.513	836.457	890.358	902.852	765.216	770.591	758.893	824.002	876.315	845.35	900.544	885.295	787.226
12	19306607	19314017	-	ENSRNOG00000001349	protein_coding	Mcm7	ensembl	306.294	0.0621592	0.0999683	0.621789	0.534081	0.862289	-0.0313622	0.0964048	-0.325318	0.74494	0.934389	-0.134851	0.09815	-1.37393	0.169464	0.514685	0.146478	0.0995742	1.47105	0.141278	0.468329	307.565	287.399	323.531	339.479	287.893	322.561	318.411	302.951	281.35	300.034	336.177	333.958	237.237	285.714	320.962	271.93	337.118	300.182	355.183	363.912	290.91
12	40628005	40680398	-	ENSRNOG00000001350	protein_coding	Naa25	ensembl	805.81	-0.139971	0.0721913	-1.93889	0.0525147	0.317123	-0.145794	0.0709606	-2.05458	0.0399198	0.23197	-0.173535	0.0634964	-2.73298	0.00627634	0.065169	-0.0968054	0.0662401	-1.46143	0.143897	0.472339	594.136	640.4	572.71	732.067	895.445	991.619	895.531	897.202	619.425	668.762	628.548	671.8	892.416	1013.49	972.244	1047.57	604.322	693.323	691.722	690.376	914.991
12	40695520	40709463	+	ENSRNOG00000001351	protein_coding	Trafd1	ensembl	1611.23	-0.0553018	0.0566217	-0.976689	0.328723	0.739151	-0.229854	0.056617	-4.0598	4.91147e-05	0.00121291	0.0521497	0.0533674	0.977184	0.328478	0.694876	-0.148099	0.0558097	-2.65364	0.00796296	0.0804252	1386.67	1432.83	1352.4	1406.86	1642.97	1566.07	1434.94	1593.41	1575.79	1713.32	1407.87	1661.05	1743.44	1675.2	1652.53	1847.84	1618.55	1614.2	1395.56	1820.52	1865.36
12	40713841	40822160	-	ENSRNOG00000001352	protein_coding	Hectd4	ensembl	7500.33	0.0581712	0.0486061	1.19679	0.231389	0.653458	-0.0253766	0.048603	-0.522121	0.601586	0.878548	0.178686	0.0474261	3.76767	0.000164781	0.00390199	-0.108059	0.0485287	-2.2267	0.0259675	0.177141	6876.65	7154.78	6798.16	6233.5	7486.2	6429.57	7036.47	7414.54	8885.23	7895.83	7954.14	8444.1	8901.95	7929.27	7781.7	8547.54	7398.4	7097.84	6907.9	7430.91	7773
12	19314251	19320143	+	ENSRNOG00000001353	protein_coding	Ap4m1	ensembl	320.26	0.0166301	0.103226	0.161105	0.872011	0.971349	0.00676031	0.104625	0.0646146	0.948481	0.990814	0.142256	0.0979895	1.45175	0.146571	0.478585	-0.0211939	0.101113	-0.209605	0.833976	0.957032	292.869	280.11	314.488	255.13	322.638	299.765	324.695	325.284	318.788	357.616	259.773	286.389	336.17	325.733	343.42	354.969	356.272	319.548	295.52	326.464	380.345
12	19320271	19328638	-	ENSRNOG00000001355	protein_coding	Taf6	ensembl	687.693	0.038656	0.066461	0.581634	0.560813	0.876201	-0.027803	0.0663471	-0.419054	0.675177	0.908789	-0.0183153	0.0644653	-0.28411	0.776326	0.935953	-0.0806671	0.0670773	-1.2026	0.229131	0.582559	742.145	728.911	717.394	709.157	727.673	680.456	648.344	693.292	679.552	677.854	658.091	686.362	583.503	657.981	644.732	670.699	765.22	723.341	699.18	718.222	689.929
12	19335841	19337103	+	ENSRNOG00000001357	protein_coding	Mblac1	ensembl	84.1729	-0.123617	0.196105	-0.63036	0.528459	0.859171	-0.134935	0.193308	-0.698029	0.485159	0.813645	-0.0962962	0.185436	-0.519297	0.603554	0.870455	-0.167718	0.194375	-0.862859	0.388215	0.734188	67.1814	88.5106	70.3328	93.7212	72.4695	85.4844	79.6028	91.2738	112.313	83.8478	105.947	105.818	101.962	104.235	74.86	87.6015	61.2942	84.2445	68.0535	68.1735	75.676
12	19599834	19630781	+	ENSRNOG00000001360	protein_coding	Stag3	ensembl	27.0714	-0.212281	0.321429	-0.66043	0.508978	0.849523	0.0889503	0.329489	0.269964	0.787188	0.948634	0.0842225	0.320401	0.262866	0.792654	0.94163	-0.0211357	0.328635	-0.0643137	0.94872	NA	24.1433	38.5282	23.1093	17.7029	20.8474	20.5163	31.4221	33.0139	40.8412	35.3575	38.7112	30.0951	32.3046	30.712	29.944	24.6379	20.1122	23.2399	19.577	26.8853	26.5357
12	19593041	19599375	-	ENSRNOG00000001367	protein_coding	Gpc2	ensembl	69.0743	0.168056	0.227131	0.739908	0.459356	0.822557	0.195143	0.222012	0.878973	0.379416	0.746852	0.0917045	0.209769	0.43717	0.661988	0.895692	-0.0460549	0.213195	-0.216022	0.82897	0.954676	57.7341	38.5282	64.3042	51.026	63.5349	60.409	68.0813	78.6508	58.9928	85.8682	74.3663	54.3653	74.7045	63.2853	73.9242	76.6513	76.6177	48.4164	69.918	77.7753	81.5728
12	41073824	41148491	+	ENSRNOG00000001368	protein_coding	Rph3a	ensembl	3579.19	0.0632932	0.113778	0.556288	0.578014	0.882426	-0.0239631	0.113699	-0.210758	0.833076	0.9648	-0.112158	0.0937423	-1.19645	0.231523	0.602179	-0.0151533	0.113939	-0.132995	0.894197	0.974456	3788.4	3544.59	3005.22	3648.88	3080.45	3254.11	3317.13	3019.8	4699	3811.54	4138.03	4477.37	3988.61	3885.53	3554.91	3710.29	3092.48	3615.74	4147.54	3395.23	2927.77
12	41200718	41211910	+	ENSRNOG00000001369	protein_coding	Oas1a	ensembl	40.3942	-0.00701563	0.320987	-0.0218564	0.982562	0.996033	-0.154417	0.31879	-0.484384	0.628113	0.888349	-0.408878	0.309595	-1.32069	0.186606	0.541705	0.49023	0.317987	1.54167	0.123154	0.438248	31.4913	27.0738	36.1711	45.8193	38.7166	67.2477	42.9436	31.0719	17.0172	26.2656	17.3182	10.6789	15.1428	33.504	27.1367	22.8129	67.9982	58.0997	54.0699	69.1336	75.676
12	41416218	41448669	-	ENSRNOG00000001374	protein_coding	Rasal1	ensembl	627.753	-0.208092	0.100659	-2.06729	0.0387065	0.266846	-0.223527	0.100177	-2.23132	0.0256597	0.174892	0.233397	0.101462	2.30033	0.0214293	0.155053	-0.212179	0.100209	-2.11737	0.0342287	0.209226	478.668	638.318	569.695	594.609	585.712	445.659	465.048	626.293	690.897	780.896	754.869	809.655	727.864	674.733	681.226	757.388	592.83	611.015	445.611	652.929	653.565
12	19583110	19592001	-	ENSRNOG00000001375	protein_coding	Gal3st4	ensembl	251.427	0.14118	0.110735	1.27494	0.202332	0.619898	-0.00586143	0.107779	-0.0543837	0.956629	0.992341	-0.218114	0.107036	-2.03775	0.0415749	0.233921	0.142073	0.109228	1.3007	0.193362	0.542754	279.223	255.119	291.379	303.032	247.19	270.131	295.368	248.575	198.534	214.165	216.987	208.724	221.085	236.389	213.351	197.103	293.063	227.557	284.333	286.136	216.217
7	141973553	141981433	+	ENSRNOG00000001376	protein_coding	Mettl7a	ensembl	546.668	0.0658655	0.0878864	0.749439	0.453593	0.819357	0.147954	0.0857939	1.72453	0.0846121	0.362952	-0.0131538	0.0824525	-0.159532	0.87325	0.968418	0.170067	0.0849464	2.00205	0.0452798	0.25095	530.104	528.981	658.114	599.816	642.298	613.208	680.813	636.974	586.525	588.955	629.567	574.719	552.207	600.279	652.218	551.16	408.947	348.598	448.407	394.638	465.849
12	41470557	41485123	-	ENSRNOG00000001377	protein_coding	Ddx54	ensembl	1120.2	-0.0685893	0.0542351	-1.26467	0.205991	0.624594	-0.106103	0.0538122	-1.97172	0.0486413	0.260516	-0.110379	0.0522935	-2.11076	0.0347928	0.211669	-0.0164594	0.0536284	-0.306915	0.758908	0.930663	1095.9	1092.33	1101.21	1168.39	1066.2	1105.6	1086.16	1082.66	1069.81	1124.37	1047.24	1125.17	1090.28	1204.28	1115.41	1129.69	1104.25	1212.35	1073.94	1175.27	1081.09
12	41490801	41497611	-	ENSRNOG00000001378	protein_coding	Iqcd	ensembl	214.65	-0.000627618	0.1345	-0.00466629	0.996277	0.998701	0.221361	0.133424	1.65908	0.0970992	0.392421	-0.0465924	0.127492	-0.365454	0.714773	0.915615	0.323058	0.135331	2.38717	0.0169785	0.135149	252.98	227.004	257.217	273.874	254.14	262.152	229.382	225.271	153.154	174.767	174.201	140.767	163.542	182.41	170.306	148.74	241.346	240.145	271.282	193.958	246.684
12	18678594	18709398	+	ENSRNOG00000001379	protein_coding	Cyp3a9	ensembl	8.09168	0.202476	0.582942	0.347335	0.72834	NA	-0.39902	0.587102	-0.679643	0.49673	NA	0.122556	0.610751	0.200665	0.840961	NA	-0.642062	0.614574	-1.04473	0.296149	NA	5.24855	6.24781	3.01426	7.28943	4.96366	3.41938	3.14221	14.565	13.6137	11.1124	13.2433	14.5621	9.08568	7.44533	6.55025	8.21264	11.4927	8.71495	7.45792	8.64171	6.87963
12	41566981	41590245	-	ENSRNOG00000001383	protein_coding	Slc8b1	ensembl	126.352	-0.0384087	0.15614	-0.245989	0.805691	0.957662	-0.0486054	0.155455	-0.312664	0.754536	0.939017	0.0183219	0.144006	0.12723	0.898758	0.975359	0.0660195	0.147805	0.446667	0.655116	0.888382	129.114	125.997	114.542	126.003	134.019	135.635	134.068	158.273	99.834	125.267	109.003	114.555	122.152	133.085	132.876	113.152	115.884	102.643	112.801	107.541	148.403
12	41600005	41619187	+	ENSRNOG00000001385	protein_coding	Plbd2	ensembl	1816.5	0.0270046	0.0486582	0.554985	0.578905	0.882426	0.0310966	0.0482096	0.645028	0.518909	0.833925	-0.0704434	0.0470028	-1.49871	0.133949	0.457834	0.0695828	0.0489387	1.42184	0.155074	0.488872	1964.01	1981.6	2136.11	2007.72	1918.95	1922.83	1883.23	1741.97	1901.38	1837.58	1885.64	1856.19	1602.11	1698.46	1748.92	1673.55	1817.76	1761.39	1798.29	1824.36	1552.83
12	21981755	21986474	+	ENSRNOG00000001387	protein_coding	LOC100910540	ensembl	0.0380215	0.0542958	6.00577	0.0090406	0.992787	NA	-0.00831171	6.00577	-0.00138395	0.998896	NA	0.00963899	6.00582	0.00160494	0.998719	NA	-0.934807	6.00577	-0.155652	0.876308	NA	0	0	0	0	0	0	0	0	0	0	0	0	0	0	0	0.912516	0	0	0	0	0
12	41620393	41627742	-	ENSRNOG00000001388	protein_coding	Sds	ensembl	0.743503	0.778333	2.06714	0.376526	0.706526	NA	-1.19824	2.07753	-0.576765	0.564098	NA	1.76816	2.18064	0.810842	0.417456	NA	1.47758	2.18969	0.674787	0.499811	NA	2.09942	1.0413	0	3.12404	0.992733	0	0	0	0	1.01021	0	0.970809	0	0	0.93575	0.912516	1.91544	0	1.86448	0	0.982805
12	22122953	22125092	+	ENSRNOG00000001389	protein_coding	Irs3	ensembl	39.5017	0.235868	0.274043	0.860698	0.389404	0.77907	0.0244419	0.278136	0.0878773	0.929974	0.987766	0.240145	0.282889	0.848903	0.395935	0.747474	-0.110309	0.281551	-0.391793	0.695211	0.907326	41.9884	39.5695	43.2044	45.8193	29.782	47.8713	51.3228	43.6949	63.5307	41.4188	43.8048	35.9199	47.4474	31.6426	34.6227	33.7631	38.3089	39.7014	32.6284	35.527	41.2778
12	41636994	41647206	+	ENSRNOG00000001391	protein_coding	Sdsl	ensembl	99.4487	-0.0381471	0.159998	-0.238422	0.811553	0.958561	0.10375	0.155708	0.666311	0.505212	0.826078	-0.112802	0.157275	-0.717229	0.473233	0.799103	-0.0240461	0.165425	-0.14536	0.884427	0.971873	107.07	109.337	130.618	109.341	88.3532	96.8823	80.6502	77.6798	88.4892	105.062	99.8342	103.877	90.8568	92.1359	85.1532	87.6015	112.053	101.674	115.598	108.501	92.3836
12	41663000	41671438	-	ENSRNOG00000001392	protein_coding	Lhx5	ensembl	5.7738	2.41176	0.951162	2.5356	0.0112256	NA	0.948429	0.918401	1.0327	0.301746	NA	1.714	0.821017	2.08766	0.0368289	NA	2.1217	0.916152	2.31588	0.0205649	NA	4.19884	3.1239	4.01901	2.08269	12.9055	0	10.474	0.970998	19.2861	1.01021	10.1872	0	11.1047	5.58399	13.1005	1.82503	5.74633	0.968328	0.93224	4.80095	13.7593
12	22165486	22169242	+	ENSRNOG00000001396	protein_coding	Mospd3	ensembl	486.482	0.0792927	0.0773388	1.02526	0.305238	0.723465	-0.0116398	0.0761141	-0.152926	0.878457	0.975176	-0.00219169	0.0760645	-0.0288136	0.977013	0.995806	0.0786215	0.0767324	1.02462	0.305543	0.664763	517.507	477.957	517.448	490.474	501.33	449.078	488.091	508.803	466.27	450.556	473.703	490.258	459.332	476.501	480.04	417.02	521.001	495.784	509.935	530.985	455.039
12	41907740	41993958	-	ENSRNOG00000001397	protein_coding	Rbm19	ensembl	351.159	0.202234	0.100867	2.00494	0.0449691	0.291821	-0.0903332	0.100955	-0.894784	0.370903	0.74132	-0.0388135	0.0922368	-0.420803	0.673899	0.898659	0.0810425	0.0957218	0.846646	0.397192	0.741737	336.957	300.936	287.36	318.652	382.202	385.25	391.729	348.588	315.385	300.034	338.214	308.717	386.646	375.058	404.244	419.757	369.681	289.53	262.892	316.863	374.449
12	42097626	42148147	+	ENSRNOG00000001399	protein_coding	Tbx5	ensembl	0.0770111	0.0542756	6.00577	0.00903725	0.992789	NA	-0.00833184	6.00577	-0.00138731	0.998893	NA	0.00962012	6.00582	0.0016018	0.998722	NA	0.0289928	6.00198	0.00483054	0.996146	NA	0	0	0	0	0	0	0	0	0	0	0	0	0	0	0.93575	0.912516	0	0	0	0	0
12	22127393	22138383	-	ENSRNOG00000001402	protein_coding	Lrch4	ensembl	329.517	-0.0568659	0.114796	-0.495363	0.620344	0.901161	0.105858	0.115373	0.917529	0.358865	0.732835	-0.137136	0.112539	-1.21856	0.223012	0.591463	-0.160051	0.113058	-1.41566	0.156875	0.491579	340.106	324.886	325.54	255.13	334.551	394.368	305.842	386.457	267.737	328.32	257.735	246.585	307.904	327.594	308.797	327.593	353.399	342.788	368.235	384.076	333.171
12	22082057	22118221	+	ENSRNOG00000001404	protein_coding	Agfg2	ensembl	657.505	-0.0631983	0.0667293	-0.947084	0.343596	0.749672	-0.232436	0.0655535	-3.54575	0.000391497	0.00697779	-0.0239652	0.062179	-0.385423	0.699924	0.909128	-0.239442	0.0641565	-3.73216	0.000189848	0.00435013	537.452	594.583	524.481	637.304	634.356	624.606	609.59	717.567	597.87	581.883	552.144	663.062	663.255	678.455	603.559	705.375	660.828	699.133	674.942	755.669	766.588
12	22177382	22194300	-	ENSRNOG00000001407	protein_coding	Tfr2	ensembl	31.773	-0.348835	0.279294	-1.24899	0.21167	0.631711	-0.159843	0.289077	-0.552944	0.580302	0.868719	-0.173149	0.270395	-0.640356	0.521941	0.826168	-0.152625	0.284487	-0.536493	0.591618	0.859795	30.4416	42.6934	35.1664	28.1164	31.7675	33.054	30.3747	31.0719	28.3619	35.3575	19.3556	32.0367	27.257	39.088	31.8155	38.3257	32.5625	38.7331	27.9672	31.6863	33.4154
12	22194618	22211081	-	ENSRNOG00000001408	protein_coding	Actl6b	ensembl	817.074	0.0697149	0.0711796	0.979422	0.327371	0.738436	-0.0775704	0.0706333	-1.09821	0.272112	0.659068	0.10856	0.0788566	1.37667	0.168614	0.513767	-0.0641675	0.0719703	-0.891583	0.372616	0.724067	810.376	909.056	821.889	865.359	772.346	655.38	753.084	753.494	976.785	840.498	917.864	967.896	900.492	900.884	777.608	826.739	816.937	729.151	758.843	802.718	828.504
12	22229079	22234097	+	ENSRNOG00000001409	protein_coding	Gnb2	ensembl	5554.53	0.0634787	0.0311358	2.03877	0.0414732	0.277464	-0.0105406	0.0308961	-0.341162	0.732982	0.930049	0.0498024	0.0295692	1.68427	0.0921303	0.371865	-0.0260248	0.0312553	-0.832654	0.40504	0.747404	5848.98	5615.74	6003.4	5926.3	5484.85	5244.18	5279.97	5392.92	5858.44	5419.8	5593.77	5774.37	5341.37	5220.1	5161.6	5168.49	5815.29	5731.53	5883.37	5905.17	5463.41
12	22236165	22245101	-	ENSRNOG00000001410	protein_coding	Gigyf1	ensembl	675.845	-0.1325	0.087522	-1.51391	0.130049	0.509882	-0.289003	0.0880669	-3.28163	0.00103208	0.0155667	0.142366	0.0863284	1.64912	0.0991236	0.38661	-0.174828	0.0890978	-1.96221	0.0497385	0.265775	625.627	711.209	572.71	644.594	587.698	530.003	575.025	569.005	831.572	993.041	704.952	834.896	726.854	657.05	643.796	811.227	687.644	656.526	588.244	798.878	676.17
12	22274828	22278267	+	ENSRNOG00000001412	protein_coding	Epo	ensembl	0.162997	0.0542376	6.00577	0.00903092	0.992794	NA	-0.00819643	6.00577	-0.00136476	0.998911	NA	0.00958491	6.00582	0.00159594	0.998727	NA	1.72139	5.98181	0.28777	0.773523	NA	0	0	0	0	0	0	0	0	0	0	1.01872	0	0	0	0.93575	0	0	0	0	0.960189	0
12	22641104	22651483	+	ENSRNOG00000001414	protein_coding	Serpine1	ensembl	942.317	0.625148	0.185649	3.36736	0.000758915	0.0157541	0.458619	0.185292	2.47511	0.0133196	0.112618	0.89089	0.178016	5.00454	5.59954e-07	2.98412e-05	0.0200308	0.18412	0.108792	0.913367	0.979491	1339.43	906.974	1656.84	1062.17	2010.28	1014.41	1315.54	1251.62	690.897	417.219	634.661	342.696	931.787	473.709	817.845	691.687	951.975	634.255	709.435	781.594	1172.49
12	22665112	22676076	+	ENSRNOG00000001415	protein_coding	Ap1s1	ensembl	1468.43	0.125227	0.0510892	2.45115	0.01424	0.143423	-0.123818	0.0505537	-2.44924	0.0143156	0.117913	-0.0243734	0.0506105	-0.481587	0.630099	0.882031	-0.0680415	0.0519065	-1.31085	0.189909	0.538443	1641.75	1455.74	1615.64	1661.99	1374.93	1351.79	1305.07	1482.71	1696.04	1525.42	1494.46	1673.67	1380.01	1437.88	1354.03	1369.69	1526.61	1472.83	1456.16	1637.12	1314.01
12	22677607	22680631	-	ENSRNOG00000001416	protein_coding	LOC100909521	ensembl	9510.56	0.511571	0.179589	2.84856	0.00439173	0.0611827	0.559273	0.1796	3.11399	0.00184574	0.0248705	0.311097	0.173094	1.79727	0.0722927	0.322755	0.573852	0.179653	3.19423	0.00140204	0.0228052	14271.9	10733.7	10651.4	9215.92	10608.3	9277.91	12180.3	7466	11829.2	5790.55	10075.1	6945.17	10638.3	6382.51	10006.9	5749.76	10406.6	9540.93	14121.6	7650.79	9174.48
12	22716423	22726983	-	ENSRNOG00000001417	protein_coding	Plod3	ensembl	959.28	0.132842	0.062841	2.11393	0.0345211	0.251273	0.119375	0.0619055	1.92835	0.0538119	0.277507	-0.0480132	0.0601693	-0.797968	0.424889	0.767002	-0.0115731	0.0616007	-0.187873	0.850976	0.963515	944.739	861.156	1012.79	911.178	1005.64	1028.09	915.432	1024.4	914.389	863.733	961.669	861.107	898.473	954.863	991.895	961.792	1036.25	916.038	1029.19	993.796	963.149
12	22726643	22732944	+	ENSRNOG00000001418	protein_coding	Znhit1	ensembl	404.784	-0.0565042	0.085973	-0.657232	0.511032	0.85035	-0.0480527	0.0844754	-0.568837	0.569467	0.862244	-0.143148	0.0814774	-1.7569	0.0789346	0.33896	-0.0619124	0.086364	-0.716877	0.47345	0.793507	394.691	463.379	423.001	440.49	396.1	450.218	383.35	416.558	399.336	396.004	387.112	438.806	407.846	427.176	358.392	396.032	395.539	380.553	426.966	401.359	376.414
12	22738195	22748861	-	ENSRNOG00000001419	protein_coding	Cldn15	ensembl	28.4081	-0.179702	0.32524	-0.55252	0.580592	0.883114	-0.0178109	0.324333	-0.0549156	0.956206	0.992341	-0.290349	0.319084	-0.909945	0.362852	0.722192	0.0174607	0.343256	0.0508679	0.959431	NA	18.8948	27.0738	28.1331	24.9923	11.9128	22.7958	27.2325	20.3909	37.4378	47.4801	25.4679	34.9491	39.3713	33.504	23.3937	29.2005	32.5625	26.1448	35.4251	31.6863	26.5357
12	22750485	22765309	-	ENSRNOG00000001420	protein_coding	Fis1	ensembl	1260.25	0.0377371	0.0518123	0.728342	0.466404	0.824668	-0.0095664	0.051437	-0.185983	0.852458	0.969681	-0.051146	0.0516768	-0.989729	0.322307	0.689691	-0.0408345	0.0526646	-0.775368	0.438122	0.769326	1349.93	1375.56	1414.69	1408.94	1233.97	1237.81	1191.95	1271.04	1348.89	1263.78	1295.81	1302.83	1162.97	1285.25	1132.26	1120.57	1321.66	1279.16	1243.61	1267.45	1209.83
12	22835019	22980604	+	ENSRNOG00000001422	protein_coding	Col26a1	ensembl	18.6256	0.101164	0.39018	0.259275	0.795423	0.95459	0.194438	0.398939	0.487388	0.625983	0.887653	0.094869	0.424968	0.223238	0.82335	NA	0.798772	0.406985	1.96265	0.0496863	NA	30.4416	20.826	22.1046	21.8683	18.8619	11.3979	43.991	14.565	10.2103	16.1634	19.3556	16.5038	14.1333	13.0293	15.9077	10.9502	28.7317	26.1448	19.577	15.363	10.8109
12	23151180	23445075	+	ENSRNOG00000001424	protein_coding	Cux1	ensembl	836.17	-0.00299633	0.0644734	-0.0464738	0.962933	0.991899	0.125014	0.064082	1.95084	0.0510761	0.268936	0.0093428	0.0618957	0.150944	0.88002	0.971194	0.025506	0.0640052	0.3985	0.690262	0.904628	803.028	773.687	808.827	821.623	797.164	771.639	827.45	776.798	864.472	891.009	881.19	811.596	870.206	817.124	858.083	858.677	852.372	860.843	925.714	765.271	838.332
12	23473270	23501037	+	ENSRNOG00000001425	protein_coding	Sh2b2	ensembl	134.27	-0.317706	0.154839	-2.05185	0.0401839	0.272645	-0.0962718	0.151604	-0.635022	0.525414	0.83795	-0.00947055	0.141719	-0.0668264	0.94672	0.988156	-0.292619	0.145019	-2.0178	0.0436123	0.244367	103.921	165.567	129.613	131.21	138.983	155.012	157.111	198.083	93.0271	90.9193	113.078	113.585	122.152	108.888	112.29	139.615	123.546	147.186	117.462	140.188	156.266
12	23514981	23535969	+	ENSRNOG00000001426	protein_coding	Prkrip1	ensembl	950.721	-0.170908	0.0649769	-2.63028	0.00853137	0.0980566	0.0873331	0.0643186	1.35782	0.174521	0.537075	-0.0666482	0.0565891	-1.17776	0.238894	0.61054	0.0231771	0.058953	0.393145	0.694212	0.90654	695.958	787.224	798.779	695.62	1110.87	1220.72	1247.46	1152.57	671.611	788.977	739.588	684.42	1096.34	1143.79	1098.57	1071.29	728.826	783.377	766.301	788.316	1180.35
12	23544287	23564570	+	ENSRNOG00000001427	protein_coding	Orai2	ensembl	653.938	-0.258161	0.0690309	-3.73979	0.000184175	0.00497932	-0.491706	0.0686273	-7.16488	7.78562e-13	7.37898e-11	-0.0930325	0.066599	-1.39691	0.162442	0.505604	-0.448005	0.0673705	-6.64987	2.93347e-11	3.24876e-09	522.756	687.259	543.572	711.24	665.131	656.52	594.926	772.914	511.649	579.863	444.16	665.975	589.56	638.437	479.104	683.474	670.405	772.725	576.124	818.081	753.811
12	23568094	23574126	-	ENSRNOG00000001428	protein_coding	Alkbh4	ensembl	121.932	-0.60868	0.159354	-3.81966	0.000133633	0.00375415	-0.496359	0.156158	-3.17857	0.00148003	0.0207043	-0.26972	0.147769	-1.82528	0.0679583	0.311266	-0.172362	0.141094	-1.22161	0.221854	0.576861	73.4797	115.584	77.366	126.003	128.063	120.818	136.163	160.215	66.9342	117.185	81.4973	118.439	135.276	161.936	130.069	131.402	94.8145	126.851	91.3595	108.501	129.73
12	23574187	23587277	+	ENSRNOG00000001429	protein_coding	Lrwd1	ensembl	267.891	0.221022	0.123748	1.78607	0.0740879	0.38464	-0.211913	0.123047	-1.72221	0.0850314	0.363861	0.142733	0.117008	1.21985	0.22252	0.590665	0.00912603	0.120114	0.0759783	0.939436	0.983543	281.322	210.343	255.207	275.957	310.725	261.012	311.079	261.198	272.275	195.982	209.856	267.943	269.542	280.13	253.588	290.18	252.839	285.657	224.67	253.49	342.016
12	23587222	23592775	-	ENSRNOG00000001430	protein_coding	Polr2j	ensembl	370.838	0.0601386	0.0870028	0.691225	0.489424	0.840207	-0.10915	0.08549	-1.27676	0.201687	0.575481	-0.168629	0.084366	-1.99878	0.0456325	0.247446	-0.0175701	0.0867911	-0.202441	0.839572	0.960028	386.293	379.034	369.749	407.167	355.398	400.067	339.359	386.457	372.109	374.79	399.337	409.681	326.075	362.96	372.428	370.481	386.92	346.661	350.522	389.837	332.188
12	23596981	23624317	-	ENSRNOG00000001431	protein_coding	Rasa4	ensembl	25.5917	0.186819	0.340559	0.548566	0.583303	0.884402	-0.212098	0.32057	-0.661628	0.508209	0.82775	0.147868	0.32108	0.460534	0.645133	0.888103	0.652599	0.329974	1.97773	0.0479593	NA	23.0936	26.0325	28.1331	31.2404	34.7456	26.2152	41.8962	13.594	23.824	15.1532	25.4679	22.3286	16.1523	19.544	23.3937	23.7254	26.8162	24.2082	25.1705	38.4076	26.5357
12	23687966	23727565	-	ENSRNOG00000001432	protein_coding	Dtx2	ensembl	210.853	-0.292087	0.133703	-2.1846	0.028918	0.224559	-0.0108224	0.131434	-0.0823409	0.934376	0.988224	-0.256352	0.126397	-2.02815	0.0425448	0.2381	-0.305667	0.130077	-2.34989	0.0187788	0.144163	174.252	221.797	221.046	181.194	205.496	223.399	196.912	250.517	146.348	232.349	181.332	203.87	154.457	214.053	176.857	237.254	221.234	205.285	220.009	241.008	226.045
12	23735223	23742191	-	ENSRNOG00000001434	protein_coding	Zp3	ensembl	0.210781	1.016	6.00577	0.169171	0.865662	NA	2.26184	5.95659	0.37972	0.704153	NA	-0.952037	5.72973	-0.166157	0.868033	NA	0.0267257	6.00577	0.00445001	0.996449	NA	1.04971	0	1.00475	0	0	1.13979	0	0	0	0	0	0	0	0	0	0	0	0	1.86448	0	0
12	23752844	23762878	+	ENSRNOG00000001435	protein_coding	Ssc4d	ensembl	24.3679	0.0370676	0.331204	0.111918	0.910889	0.980525	-0.0107303	0.310304	-0.0345799	0.972415	0.995742	0.228949	0.321523	0.712077	0.476417	0.800719	-0.0957969	0.331226	-0.289219	0.772414	NA	19.9445	27.0738	26.1236	31.2404	21.8401	21.656	21.9955	28.1589	31.7654	25.2554	28.5241	25.241	21.1999	20.4746	24.3295	22.8129	20.1122	17.4299	31.6962	30.7261	29.4841
12	23789638	23817884	+	ENSRNOG00000001436	protein_coding	Ywhag	ensembl	17435.7	0.0636361	0.0371032	1.71511	0.0863251	0.418304	-0.058746	0.0370792	-1.58434	0.113117	0.427566	0.131331	0.036944	3.55485	0.000378191	0.00766041	0.00201753	0.0372394	0.0541774	0.956794	0.986459	18640.8	18196.7	17642.5	18244.4	16316.6	14491.3	15020.8	15490.3	21059.3	18979.9	19827.3	21540.3	18359.1	17165.2	17350.7	17182.7	18157.4	18051.6	17249.2	17309.3	16283.1
12	23855400	23925742	-	ENSRNOG00000001439	protein_coding	RGD1307391	ensembl	884.069	-0.165632	0.069481	-2.38385	0.0171324	0.161099	-0.202535	0.0696272	-2.90885	0.00362763	0.041732	0.00200895	0.0623949	0.0321973	0.974315	0.995466	-0.258695	0.0655396	-3.94715	7.90858e-05	0.00212946	669.715	747.654	583.762	666.462	960.965	947.167	887.152	983.621	806.613	864.743	759.963	861.107	1222.53	1105.63	1007.8	1216.38	663.701	783.377	668.416	786.395	960.2
12	23941448	23954432	-	ENSRNOG00000001440	protein_coding	Mdh2	ensembl	4377.8	0.00939034	0.0422163	0.222434	0.823976	0.96142	0.0255296	0.0422301	0.604536	0.545487	0.849506	-0.0603612	0.0417009	-1.44748	0.147762	0.480881	0.0449263	0.042658	1.05317	0.292261	0.649993	4791.93	4932.65	4748.47	4545.48	4277.69	4294.74	4274.46	4083.04	4734.17	4358.06	4156.36	4371.55	4005.78	4277.34	3827.22	3823.44	4714.86	4872.62	4831.8	4564.74	4084.54
12	23989596	23998255	+	ENSRNOG00000001441	protein_coding	Tmem120a	ensembl	596.213	-0.0313652	0.0759254	-0.413106	0.679529	0.919857	0.00297501	0.0761097	0.0390884	0.96882	0.994995	0.00600876	0.0733533	0.0819154	0.934714	0.983968	0.0502453	0.0766303	0.655684	0.512027	0.816781	678.113	660.185	626.966	622.725	640.313	608.649	591.784	573.86	586.525	643.507	602.062	575.69	644.074	648.674	584.844	604.086	585.168	588.743	552.818	578.034	511.058
12	23998411	24046815	-	ENSRNOG00000001442	protein_coding	Por	ensembl	3352.45	0.00892916	0.0392912	0.227256	0.820225	0.960602	-0.0474329	0.0388339	-1.22143	0.221924	0.60144	-0.025408	0.042655	-0.595662	0.551401	0.840054	0.00645464	0.0385579	0.167401	0.867054	0.968412	3225.76	3219.7	3303.63	3383.34	3451.73	3225.61	3515.09	3666.49	2946.24	2918.51	3010.31	3240.56	3035.63	3228.48	3307.88	3250.38	3428.64	3404.64	3531.33	3538.3	3595.1
12	24092004	24102085	-	ENSRNOG00000001443	protein_coding	Rhbdd2	ensembl	824.85	0.144027	0.0663386	2.17108	0.0299248	0.229286	-0.0152363	0.0666631	-0.228557	0.819214	0.959376	0.0479539	0.0649852	0.737921	0.460562	0.789861	0.0425552	0.0672486	0.632805	0.526861	0.825651	851.315	819.504	803.803	806.002	835.881	734.026	748.894	737.958	1015.36	888.989	815.992	905.765	857.083	807.818	830.946	824.914	920.371	811.459	846.474	785.435	748.897
12	24158766	24161870	+	ENSRNOG00000001444	protein_coding	Ccl26	ensembl	0.0787856	0.0542697	6.00577	0.00903627	0.99279	NA	-0.969944	6.00577	-0.161502	0.871698	NA	-0.952004	6.00582	-0.158513	0.874052	NA	0.0267729	6.00577	0.00445786	0.996443	NA	0	0	0	0	0	0	0	0	0	0	0	0	0	0.930666	0	0	0	0	0	0.960189	0
12	24180937	24315374	+	ENSRNOG00000001448	protein_coding	Hip1	ensembl	1975.68	0.0425989	0.046203	0.921995	0.356531	0.755842	0.0536764	0.0456338	1.17624	0.239498	0.623258	0.0212023	0.044092	0.480865	0.630613	0.882415	0.0397748	0.0457064	0.870225	0.384177	0.732139	1997.6	1950.36	2100.94	2097.27	2078.78	1994.64	2073.86	2062.4	2189.54	2024.47	2161.72	2034.82	2139.17	2081.9	2062.39	2007.54	1713.36	1740.08	1863.55	1773.47	1777.89
12	24324590	24341939	+	ENSRNOG00000001449	protein_coding	Pom121	ensembl	2659.8	-0.106239	0.0423458	-2.50884	0.0121127	0.125929	0.0249332	0.0423451	0.588811	0.555988	0.854668	-0.149015	0.0404533	-3.68362	0.000229942	0.00512253	-0.041782	0.042254	-0.98883	0.322746	0.682339	2526.65	2877.12	2641.5	2496.11	2513.6	2779.95	2597.56	2615.87	2566.19	2598.27	2502.99	2573.61	2422.85	2657.05	2562.08	2656.33	2792.72	3016.34	2786.47	2722.14	2579.86
12	24341928	24346919	-	ENSRNOG00000001450	protein_coding	Nsun5	ensembl	311.488	-0.0321669	0.0937853	-0.342985	0.73161	0.9374	0.075112	0.0939945	0.79911	0.424227	0.778165	-0.311591	0.0898001	-3.46982	0.000520801	0.00983769	-0.167306	0.0927351	-1.80413	0.0712109	0.326121	315.963	313.432	315.493	301.991	271.016	349.916	300.605	313.632	299.502	344.483	303.578	289.301	290.742	347.138	310.669	332.156	317.006	297.277	305.775	287.097	279.117
12	24367199	24438020	+	ENSRNOG00000001451	protein_coding	Fkbp6	ensembl	0.0784797	0.0542892	6.00577	0.00903951	0.992788	NA	-0.00831827	6.00577	-0.00138505	0.998895	NA	0.00962949	6.00582	0.00160336	0.998721	NA	-1.69029	5.98496	-0.282422	0.77762	NA	0	0	0	0	0	0	0	0.970998	0	0	0	0	0	0	0	0.912516	0	0	0	0	0
12	24473981	24476296	+	ENSRNOG00000001452	protein_coding	Fzd9	ensembl	138.829	-0.07656	0.162019	-0.472538	0.636543	0.905816	-0.109268	0.158712	-0.688462	0.491162	0.817963	-0.2643	0.144156	-1.83343	0.0667381	0.308307	-0.0618267	0.14889	-0.41525	0.677959	0.897742	103.921	102.048	99.4706	115.589	144.939	184.646	158.158	172.838	125.927	120.216	139.564	143.68	149.409	171.242	159.077	135.965	101.519	125.883	105.343	111.382	148.403
12	24478898	24537314	-	ENSRNOG00000001453	protein_coding	Baz1b	ensembl	2674.49	-0.0786357	0.042687	-1.84214	0.065454	0.361486	-0.0347676	0.0425801	-0.816521	0.414202	0.773185	-0.0107391	0.0395328	-0.271651	0.78589	0.939006	-0.000179399	0.0414477	-0.00432832	0.996547	0.998742	2375.49	2436.65	2405.38	2395.1	2745.9	2797.05	2807.04	2863.47	2526.48	2680.1	2425.56	2480.42	2847.86	2843.18	2879.3	2933.74	2371.32	2561.23	2381.87	2513.78	2940.55
12	25093149	25109800	+	ENSRNOG00000001454	protein_coding	Eif4h	ensembl	6447.79	0.031948	0.0303358	1.05314	0.292275	0.712782	0.0190283	0.0301394	0.631343	0.527816	0.839108	-0.00982239	0.0291613	-0.33683	0.736245	0.922911	0.0670639	0.0304387	2.20325	0.0275774	0.183599	6773.78	6761.17	6910.7	6869.76	6155.94	6141.2	6234.15	6105.63	6862.45	6506.79	6825.4	6861.68	6287.29	6362.03	6466.97	6072.79	6528.79	6451.97	6718.65	6462.08	6011.82
17	18151982	18335020	+	ENSRNOG00000001455	protein_coding	Kif13a	ensembl	1040.86	-0.0148925	0.0665406	-0.223811	0.822905	0.961285	-0.0499113	0.0659775	-0.75649	0.449356	0.79564	-0.0342486	0.0640174	-0.534988	0.592658	0.865568	1.65572e-05	0.0654484	0.000252981	0.999798	0.999877	934.242	962.163	1036.91	1040.31	1062.22	1072.54	1026.46	1075.87	980.188	1035.47	1050.3	992.167	998.415	1048.86	1095.76	1089.54	1105.21	1054.51	946.224	1108.06	1027.03
17	18358712	18411369	+	ENSRNOG00000001456	protein_coding	Nup153	ensembl	2724.09	-0.00393384	0.0450512	-0.0873193	0.930418	0.984582	0.14413	0.0448175	3.21593	0.00130023	0.0186868	-0.0383897	0.0421095	-0.911663	0.361946	0.721044	0.0454176	0.0433287	1.04821	0.294542	0.651945	2450.02	2458.51	2502.84	2347.2	3248.22	3353.27	3174.68	3141.18	2177.06	2200.25	2352.22	2074.62	2758.01	2942.76	2999.08	2899.98	2487.2	2476.01	2617.73	2345.74	3188.22
12	25130377	25143481	-	ENSRNOG00000001457	protein_coding	Rfc2	ensembl	207.461	0.0275193	0.120982	0.227466	0.820061	0.960576	0.0575039	0.119062	0.482973	0.629115	0.888641	-0.0349849	0.114486	-0.305583	0.759922	0.931797	-0.0358056	0.1175	-0.30473	0.760572	0.931066	201.544	207.219	190.903	175.988	207.481	196.044	208.434	223.329	179.247	191.941	190.5	200.957	187.771	218.706	215.222	215.354	219.318	189.792	243.315	222.764	236.856
8	69449801	69466619	-	ENSRNOG00000001465	protein_coding	Ids	ensembl	2710.27	0.150685	0.0424642	3.54851	0.000387415	0.00912943	-0.00619997	0.0423776	-0.146303	0.883682	0.976107	0.110285	0.0413774	2.66534	0.00769109	0.0757374	0.0276165	0.0432607	0.638374	0.52323	0.822699	3074.6	2743.83	2978.09	2768.94	2687.33	2496.14	2494.92	2456.62	3133.43	2876.08	2852.41	3014.36	2604.56	2555.61	2549.92	2535.88	3081.95	2751.02	2768.75	2851.76	2659.47
12	24978483	25021864	+	ENSRNOG00000001469	protein_coding	Eln	ensembl	408.367	-0.0263153	0.106751	-0.246511	0.805287	0.957662	-0.0241855	0.105408	-0.229447	0.818522	0.959376	0.283418	0.105707	2.68118	0.00733627	0.0730078	0.100597	0.107851	0.93274	0.350954	0.706158	468.171	471.71	519.458	463.399	533.098	361.314	402.203	372.863	473.077	469.75	481.853	492.2	408.856	398.325	418.28	365.919	319.879	338.915	327.216	382.155	339.068
12	25036605	25070540	+	ENSRNOG00000001470	protein_coding	Limk1	ensembl	1523.85	0.0433308	0.051368	0.843537	0.398928	0.785839	0.0337095	0.0511026	0.659644	0.509482	0.828484	-0.0975678	0.0502758	-1.94065	0.0523008	0.268815	0.0637399	0.0522096	1.22085	0.222144	0.577156	1567.22	1596.32	1550.33	1541.19	1366	1406.5	1408.76	1382.7	1770.92	1570.88	1662.55	1678.53	1463.8	1522.57	1475.68	1437.21	1625.25	1642.28	1697.61	1579.51	1310.08
12	24803686	24808289	+	ENSRNOG00000001474	protein_coding	Wbscr28	ensembl	24.6147	0.108708	0.331687	0.327742	0.743107	0.941131	-0.147906	0.327303	-0.451894	0.651345	0.900185	-0.232853	0.322298	-0.722478	0.47	0.796647	-0.310402	0.331833	-0.935415	0.349574	NA	24.1433	28.1151	23.1093	19.7856	18.8619	19.3765	19.9007	21.3619	30.6309	27.2758	25.4679	25.241	21.1999	33.504	18.715	33.7631	22.9853	16.4616	23.306	34.5668	26.5357
12	24761210	24763006	+	ENSRNOG00000001476	protein_coding	Cldn4	ensembl	0.29054	1.01604	5.48882	0.185111	0.853142	NA	-3.43745	5.3938	-0.637296	0.523932	NA	0.00961389	5.10098	0.00188471	0.998496	NA	0.0267619	5.48882	0.00487571	0.99611	NA	0	0	0	3.12404	0	0	0	0	0	0	0	0.970809	0	0	0	0	0.957722	0	0	1.92038	0
12	25264192	25371002	+	ENSRNOG00000001478	protein_coding	Gtf2ird1	ensembl	47.3924	0.184562	0.256518	0.719492	0.471838	0.828611	-0.211493	0.253215	-0.835231	0.403587	0.76585	0.0341003	0.232106	0.146917	0.883198	0.971747	-0.27256	0.24359	-1.11893	0.26317	0.618091	38.8393	40.6108	44.2092	35.4058	55.593	45.5917	47.1332	37.8689	46.5136	35.3575	28.5241	55.3361	44.4189	46.5333	43.0445	60.2261	50.7593	43.5747	47.5442	48.0095	59.9511
12	25411207	25488157	+	ENSRNOG00000001479	protein_coding	Gtf2i	ensembl	5818.06	0.0172042	0.0320757	0.536362	0.591709	0.889816	-0.0121869	0.0320068	-0.380759	0.703382	0.917145	0.0278398	0.0298693	0.932056	0.351308	0.713563	0.0242531	0.031774	0.763301	0.445284	0.776152	5822.74	5717.79	5698.96	5852.37	6131.12	6037.48	5960.78	5991.05	5927.64	5763.27	5587.66	5586.03	5969.29	5988.83	6079.57	5972.42	5513.6	5569.82	5452.67	5447.16	6083.56
12	25497104	25506301	+	ENSRNOG00000001480	protein_coding	Ncf1	ensembl_havana	33.6331	0.536751	0.450745	1.19081	0.233729	0.65499	0.343013	0.405769	0.845341	0.397921	0.761875	-0.35618	0.43646	-0.816064	0.414463	0.759656	0.487601	0.411186	1.18584	0.235686	0.589376	29.3919	8.33041	55.2615	26.0337	12.9055	18.2367	15.7111	18.449	12.4793	18.1839	41.7674	34.9491	15.1428	27.92	59.888	52.0134	33.5203	30.0182	53.1377	70.0938	32.4326
12	25509653	25546201	-	ENSRNOG00000001482	processed_transcript	Gtf2ird2	ensembl_havana	316.873	-0.0426912	0.0916614	-0.465749	0.641395	0.907403	0.0611528	0.0912226	0.670368	0.502623	0.824114	-0.0559263	0.0862716	-0.648259	0.516817	0.822783	-0.055316	0.0889925	-0.62158	0.534218	0.828015	301.267	309.267	305.445	282.205	330.58	320.282	322.601	337.907	334.671	324.279	312.746	315.513	323.046	335.97	332.191	340.368	275.824	303.087	304.843	287.097	314.497
12	25561777	25592343	+	ENSRNOG00000001483	protein_coding	Wbscr16	ensembl	285.783	-0.0629381	0.127626	-0.493144	0.621911	0.901394	-0.129164	0.127103	-1.01622	0.309527	0.692792	-0.0646354	0.121109	-0.533697	0.593551	0.866019	-0.141871	0.125353	-1.13178	0.257728	0.612884	237.234	305.101	281.331	304.073	274.987	300.905	231.476	319.458	300.636	302.054	252.642	282.505	279.637	309.912	290.082	291.093	271.993	238.209	247.044	267.893	315.48
12	25601404	25638798	-	ENSRNOG00000001484	protein_coding	Gatsl2	ensembl	553.105	-0.000850411	0.0780834	-0.0108911	0.99131	0.997704	-0.085822	0.077656	-1.10516	0.269092	0.65645	0.105588	0.0795294	1.32767	0.184289	0.537646	-0.121935	0.0792044	-1.5395	0.123683	0.438661	492.314	583.129	549.6	514.425	474.526	411.465	449.337	516.571	716.99	638.455	633.642	711.603	604.703	596.557	590.458	617.773	559.309	537.422	509.935	575.154	521.869
1	57470632	57489728	-	ENSRNOG00000001488	protein_coding	Psmb1	ensembl	1819.18	0.0175324	0.0477094	0.367484	0.713258	0.932254	0.0148376	0.0472108	0.314285	0.753305	0.938797	0.00499529	0.0475126	0.105136	0.916268	0.980142	0.00665158	0.0482482	0.137862	0.89035	0.973264	1893.68	1883.71	2022.57	1945.24	1812.73	1706.27	1754.4	1759.45	1863.95	1891.12	1824.52	1916.38	1776.76	1715.22	1613.23	1642.53	1944.18	1858.22	2005.25	1929.02	1677.65
1	57491643	57508450	+	ENSRNOG00000001489	protein_coding	Tbp	ensembl	299.183	-0.0795217	0.103623	-0.767414	0.442835	0.81379	-0.00592142	0.103131	-0.0574163	0.954214	0.992341	-0.154924	0.0981214	-1.5789	0.11436	0.420705	0.0168613	0.0994035	0.169625	0.865305	0.967562	269.776	308.225	243.15	299.908	301.791	352.196	348.786	300.038	268.871	267.707	294.409	266.002	274.589	302.466	315.348	315.731	285.401	295.34	291.791	267.893	305.652
1	57512968	57518459	-	ENSRNOG00000001490	protein_coding	Pdcd2	ensembl	239.038	0.000524884	0.115369	0.00454962	0.99637	0.998703	0.0856515	0.113359	0.755579	0.449901	0.795726	-0.21016	0.113385	-1.85352	0.0638081	0.300733	-0.0495371	0.113165	-0.437743	0.661573	0.889923	262.428	245.747	250.184	256.171	207.481	230.238	250.33	245.662	245.047	259.625	255.698	254.352	209.98	279.2	239.552	248.204	198.248	199.475	247.976	202.6	226.045
1	78025995	78060112	+	ENSRNOG00000001492	protein_coding	Slc8a2	ensembl	3616.24	0.0671725	0.0485849	1.38258	0.166794	0.567683	-0.0857584	0.04847	-1.76931	0.0768424	0.342616	0.201563	0.0508443	3.96431	7.3608e-05	0.00206196	-0.0482649	0.0488352	-0.988322	0.322995	0.682339	3577.41	3444.63	3345.83	3567.65	3400.11	2784.51	3090.89	3153.8	4678.58	4085.31	4383.54	4527.85	4348	3745.93	3777.62	3906.48	3397.04	3524.71	3246.06	3529.66	3468.32
1	78015722	78023677	+	ENSRNOG00000001493	protein_coding	Kptn	ensembl	369.167	-0.131828	0.0889166	-1.4826	0.13818	0.522968	-0.0376905	0.0881039	-0.427796	0.6688	0.906994	-0.0229232	0.0861953	-0.265945	0.790282	0.941207	-0.0210192	0.0891712	-0.235718	0.813652	0.949418	351.653	402.984	389.844	418.621	400.071	427.422	344.596	348.588	367.571	402.065	356.551	347.55	375.541	366.682	352.778	339.456	347.653	364.091	354.251	364.872	353.81
1	77994203	78012846	+	ENSRNOG00000001494	protein_coding	Napa	ensembl	1752.67	-0.00194791	0.0537155	-0.0362636	0.971072	0.993953	0.042268	0.053368	0.79201	0.428355	0.78175	0.00145909	0.050664	0.0287994	0.977025	0.995806	0.0252	0.0531112	0.474475	0.635161	0.879829	1670.09	1727.52	1760.33	1545.36	1814.72	1783.77	1755.45	1735.17	1802.68	1633.52	1698.2	1770.76	1793.92	1809.21	1779.8	1711.88	1634.83	1749.77	1761.93	1753.31	1866.35
1	83991578	83993271	-	ENSRNOG00000001499	protein_coding	Mia	ensembl	3.22598	-0.35779	0.961525	-0.372107	0.709813	NA	0.755042	0.992385	0.760835	0.446755	NA	-0.63097	0.939903	-0.671314	0.50202	NA	-2.0142	1.06793	-1.88608	0.0592837	NA	3.14913	2.0826	6.02852	2.08269	1.98547	4.55917	3.14221	1.942	1.13448	2.02043	3.05615	0.970809	4.03808	1.86133	0	6.38761	4.78861	7.74662	1.86448	3.84076	0.982805
1	83979298	83990589	-	ENSRNOG00000001500	protein_coding	Rab4b	ensembl	672.101	0.0815861	0.0663663	1.22933	0.218948	0.64052	-0.0488187	0.0652881	-0.747743	0.454615	0.798785	0.0446015	0.0640018	0.696879	0.485879	0.806167	-0.0118815	0.0658966	-0.180305	0.856913	0.965331	684.411	693.507	679.214	725.819	636.342	626.886	644.154	657.365	740.814	682.905	728.382	707.72	690.512	676.594	692.455	692.6	661.786	596.49	651.636	695.177	640.789
1	83999671	84008294	-	ENSRNOG00000001501	protein_coding	Snrpa	ensembl	270.393	0.0716238	0.099034	0.723224	0.469542	0.827633	-0.0890886	0.0991867	-0.89819	0.369084	0.739803	0.0234245	0.0988372	0.237001	0.812656	0.948015	-0.114286	0.102377	-1.11632	0.264283	0.618393	323.311	287.399	256.212	286.37	267.045	243.915	262.899	249.546	281.35	267.707	266.904	277.651	243.294	242.904	217.094	264.63	306.471	311.802	301.114	313.022	252.581
X	105134498	105145346	+	ENSRNOG00000001506	protein_coding	Tmem35	ensembl	1331.07	0.106753	0.0893351	1.19497	0.232099	0.653792	0.113221	0.0891725	1.26968	0.204198	0.579365	0.0374648	0.0887737	0.422026	0.673006	0.898659	0.051191	0.0901873	0.567608	0.570301	0.846528	1627.05	1527.59	1414.69	1354.79	1216.1	1171.71	1324.97	1160.34	1377.26	1181.95	1247.93	1374.67	1249.79	1094.46	1121.96	1112.36	1528.52	1512.53	1862.62	1423	1220.64
3	59587569	59588024	+	ENSRNOG00000001510	pseudogene	AC120066.1	ensembl	0.297481	-0.253726	4.78505	-0.0530247	0.957712	NA	1.76679	4.7927	0.368642	0.712394	NA	1.44002	4.44735	0.323793	0.746094	NA	0.026786	4.82004	0.00555721	0.995566	NA	0	2.0826	1.00475	0	1.98547	0	0	0	1.13448	0	0	0	0	0	0	0	0	0	0.93224	0	0
10	44658634	44659708	-	ENSRNOG00000001512	protein_coding	RGD1559534	ensembl	0.040347	-0.90731	6.00577	-0.151073	0.879918	NA	-0.00831171	6.00577	-0.00138395	0.998896	NA	0.00963899	6.00582	0.00160494	0.998719	NA	0.0267989	6.00577	0.00446219	0.99644	NA	0	0	0	0	0	0	0	0	0	0	0	0	0	0	0	0	0	0.968328	0	0	0
3	59153280	59163914	+	ENSRNOG00000001514	protein_coding	Cdca7	ensembl	84.5552	0.244643	0.183158	1.33569	0.18165	0.590864	-0.0877054	0.177053	-0.495362	0.620344	0.884249	-0.11765	0.194969	-0.603426	0.546226	0.837111	0.178821	0.18985	0.941911	0.346238	0.701725	118.617	74.9737	96.4564	96.8452	49.6366	55.8498	73.3183	68.9408	93.0271	104.052	119.19	126.205	67.6378	67.0079	88.8962	69.3512	90.9836	78.4345	89.4951	100.82	64.8651
3	58965552	59067370	+	ENSRNOG00000001515	protein_coding	Zak	ensembl	747.471	-0.0802695	0.0670836	-1.19656	0.231478	0.653458	0.107874	0.0674742	1.59874	0.109879	0.419434	0.0114582	0.0645487	0.177512	0.859106	0.962419	0.137148	0.0680538	2.01529	0.0438744	0.245296	734.797	772.646	778.684	700.826	776.317	729.467	694.429	684.553	807.748	853.631	806.824	706.749	785.407	824.57	761.7	658.837	756.6	803.712	711.299	721.102	724.327
3	58632476	58924039	+	ENSRNOG00000001516	protein_coding	Rapgef4	ensembl	858.208	0.0560819	0.0907763	0.617803	0.536705	0.863928	-0.0906821	0.0905766	-1.00116	0.316747	0.699979	0.0202881	0.0894841	0.226723	0.820639	0.950924	-0.0714447	0.0912395	-0.783046	0.4336	0.766605	798.829	838.248	688.256	783.093	790.215	710.09	809.644	789.421	1000.61	849.59	905.639	1064.01	860.111	835.738	760.765	893.353	960.595	958.644	997.497	906.419	829.487
3	58530870	58558028	+	ENSRNOG00000001517	protein_coding	Pdk1	ensembl	655.191	0.0808084	0.0662806	1.21919	0.222774	0.642901	-0.0479642	0.0647156	-0.741153	0.458601	0.800723	-0.0366308	0.065016	-0.563412	0.573155	0.85383	0.0751857	0.0669949	1.12226	0.261752	0.616641	697.008	639.359	739.499	736.232	646.269	617.767	632.633	617.554	687.493	680.884	683.559	694.128	600.664	634.714	650.346	585.835	679.025	630.381	680.535	743.187	605.408
3	58443101	58515125	+	ENSRNOG00000001518	protein_coding	Itga6	ensembl	3121.57	0.0602331	0.0511114	1.17847	0.23861	0.661984	0.255679	0.0509073	5.02245	5.10153e-07	2.03872e-05	-0.046801	0.0485876	-0.963231	0.335432	0.70111	0.113446	0.0506908	2.238	0.0252211	0.173912	3281.39	3006.24	3415.16	2985.54	3364.37	3470.67	3345.41	3199.44	2398.28	2408.35	2748.5	2194.03	2554.09	2752.91	2840	2625.31	3596.25	3462.74	3808.2	3197.43	3715
3	58180088	58181972	-	ENSRNOG00000001519	protein_coding	Dlx2	ensembl	228.787	0.57249	0.124836	4.58592	4.51981e-06	0.000190857	0.44295	0.12282	3.60649	0.000310369	0.00578209	0.617352	0.118363	5.21577	1.83058e-07	1.07117e-05	0.590039	0.122396	4.82073	1.43036e-06	6.28173e-05	212.041	172.856	233.103	179.112	268.038	192.625	270.23	170.896	304.04	180.828	333.12	203.87	353.332	204.746	291.018	191.628	265.289	169.457	211.619	184.356	265.357
3	58164931	58169522	+	ENSRNOG00000001520	protein_coding	Dlx1	ensembl	512.532	0.0558987	0.0825796	0.676907	0.498465	0.843408	0.00973791	0.0825941	0.117901	0.906146	0.981871	0.132617	0.0798506	1.66081	0.0967508	0.381841	0.0485644	0.0828388	0.586252	0.557706	0.839716	440.878	480.04	458.168	430.076	475.519	443.379	464	466.079	650.055	622.292	616.324	657.238	655.179	604.933	614.788	545.685	528.662	457.051	461.459	445.528	462.901
3	58022238	58070069	+	ENSRNOG00000001524	protein_coding	Hat1	ensembl	339.783	0.0473966	0.0939071	0.504718	0.613757	0.898558	0.0861305	0.0919034	0.937185	0.348664	0.726309	-0.0359173	0.0907464	-0.395798	0.692254	0.905746	0.124946	0.0927929	1.34651	0.178139	0.52128	352.703	353.001	382.811	384.257	336.536	372.712	363.449	352.472	272.275	294.983	332.102	308.717	308.913	288.506	311.605	295.655	398.412	342.788	380.354	339.907	330.222
11	64286694	64421249	-	ENSRNOG00000001525	protein_coding	Igsf11	ensembl	5330.26	0.034243	0.0421663	0.812094	0.416738	0.797296	0.131811	0.0421373	3.12813	0.00175924	0.0240985	-0.0738934	0.0404472	-1.82691	0.0677133	0.310594	0.0943138	0.0421849	2.23572	0.0253698	0.174371	5999.09	5786.51	5780.35	5471.24	5208.87	5610.06	5826.71	5455.06	4515.22	4552.03	4537.36	4216.22	4326.8	4368.54	4602.95	4289.74	6284.57	6032.68	6551.78	5683.36	5641.3
11	64827635	64855354	-	ENSRNOG00000001527	protein_coding	Cd80	ensembl	39.3817	0.116134	0.267637	0.433923	0.664344	0.913788	0.10908	0.277029	0.39375	0.693766	0.914066	0.162171	0.25518	0.635515	0.525092	0.827365	-0.0468792	0.271651	-0.172571	0.862989	0.967278	36.7399	38.5282	40.1901	31.2404	35.7384	43.3121	35.6118	48.5499	63.5307	49.5005	35.6551	36.8907	51.4855	41.88	49.5947	39.2382	32.5625	32.9231	32.6284	32.6464	47.1746
11	58624198	58717915	+	ENSRNOG00000001528	protein_coding	Gap43	ensembl	5087.79	0.195155	0.0582326	3.3513	0.000804334	0.0165454	-0.126064	0.0581898	-2.16643	0.030278	0.194298	0.180511	0.0591964	3.04936	0.00229329	0.0308411	-0.083688	0.0585493	-1.42936	0.152901	0.485259	5740.86	5195.05	4864.01	5355.65	4901.12	4138.58	4379.2	4473.39	6398.45	4867.21	5234.17	6175.32	5569.52	4805.03	4420.48	4898.39	5482.96	5297.72	5361.31	5354.98	5000.51
14	115383910	115391653	-	ENSRNOG00000001531	protein_coding	Chac2	ensembl	111.697	-0.0340615	0.159466	-0.213597	0.830861	0.961663	-0.0626525	0.158802	-0.394534	0.693187	0.914066	-0.0838114	0.153458	-0.546153	0.584961	0.860994	0.0286427	0.15596	0.183654	0.854285	0.964728	112.319	128.08	104.494	121.838	115.157	123.098	121.499	140.795	103.237	100.011	100.853	103.877	95.9044	120.056	113.226	91.2516	114.927	111.358	114.666	109.462	105.16
11	24967937	25078741	-	ENSRNOG00000001544	protein_coding	Cyyr1	ensembl	0.0808543	0.0542859	6.00577	0.00903895	0.992788	NA	0.953458	6.00577	0.158757	0.87386	NA	0.00962598	6.00582	0.00160277	0.998721	NA	0.988568	6.00577	0.164603	0.869256	NA	0	0	1.00475	0	0	0	0	0	0	0	0	0	0	0	0.93575	0	0	0	0	0	0
3	62648447	62749154	+	ENSRNOG00000001547	protein_coding	Agps	ensembl	512.802	0.0253549	0.0723773	0.350316	0.726101	0.934924	0.0559113	0.0726396	0.769709	0.441473	0.790851	-0.0414811	0.0700706	-0.59199	0.553857	0.841462	0.0548964	0.0724864	0.757333	0.44885	0.777414	550.048	534.188	487.306	476.937	488.425	501.508	503.802	480.644	529.801	504.097	535.845	515.5	513.846	523.034	524.02	511.921	532.493	546.137	524.851	496.418	488.454
3	62497571	62524997	-	ENSRNOG00000001548	protein_coding	Nfe2l2	ensembl	3357.95	0.0786008	0.0425639	1.84665	0.0647974	0.359446	0.273231	0.0425924	6.41502	1.40803e-10	9.5876e-09	-0.0487796	0.0404037	-1.20731	0.227314	0.596665	0.134108	0.0417813	3.20976	0.00132847	0.0217194	3421.01	3157.23	3534.72	3003.24	3819.04	4053.1	3819.89	3599.49	2924.68	2820.52	3100.97	2455.18	3315.26	3566.31	3507.19	3147.27	3384.59	3232.28	3368.18	2830.64	3737.61
11	24286787	24294180	-	ENSRNOG00000001551	protein_coding	Atp5j	ensembl	1116.06	0.0702225	0.0543942	1.29099	0.196706	0.612027	0.038772	0.0541309	0.716263	0.473829	0.809032	-0.000101581	0.0536139	-0.00189468	0.998488	0.999627	0.00544727	0.0555313	0.0980936	0.921858	0.982081	1275.4	1296.42	1212.74	1227.75	1084.06	1056.59	1070.45	1063.24	1242.25	1155.69	1213.29	1182.45	1016.59	1009.77	1056.46	1016.54	1184.7	1078.72	1184.88	1108.06	978.873
11	17076980	17130121	-	ENSRNOG00000001554	protein_coding	RGD1563888	ensembl	15.4871	0.767534	0.425019	1.80588	0.070937	0.376687	0.202328	0.418338	0.483648	0.628636	0.888451	0.924738	0.386581	2.39209	0.0167527	NA	-0.385604	0.393078	-0.980984	0.326601	NA	15.7457	10.413	12.057	10.4135	20.8474	10.2581	12.5689	19.42	15.8827	10.1021	21.3931	11.6497	29.2761	13.0293	18.715	17.3378	21.0699	10.6516	10.2546	15.363	18.6733
11	16873646	16889202	-	ENSRNOG00000001555	protein_coding	Btg3	ensembl	246.615	0.121395	0.109385	1.10979	0.26709	0.691212	0.30361	0.109744	2.76654	0.00566549	0.0594834	0.0867117	0.103654	0.836553	0.402844	0.753173	0.031117	0.107754	0.288777	0.772752	0.936972	277.123	249.912	275.303	215.559	282.929	272.41	260.804	236.923	246.182	231.339	260.791	201.928	238.247	264.309	264.817	246.379	242.304	222.715	243.315	213.162	271.254
11	16826399	16873563	+	ENSRNOG00000001557	protein_coding	Cxadr	ensembl	652.76	0.150441	0.0740145	2.03259	0.0420941	0.280428	0.157732	0.0745687	2.11526	0.0344075	0.210574	0.203029	0.073507	2.76204	0.00574422	0.0611881	0.0642312	0.0743665	0.863711	0.387746	0.734188	695.958	594.583	616.919	513.384	645.276	634.864	614.827	561.237	798.672	678.864	715.139	691.216	829.825	643.09	699.005	647.886	635.927	642.001	646.975	573.233	710.568
3	61756148	61818999	+	ENSRNOG00000001559	protein_coding	Mtx2	ensembl	278.943	-0.0376879	0.112147	-0.336057	0.736828	0.9387	0.00638492	0.11025	0.057913	0.953818	0.992258	0.0802599	0.10927	0.73451	0.462638	0.791787	0.0593537	0.110916	0.535124	0.592564	0.860339	269.776	292.606	274.298	307.197	268.038	275.83	246.14	260.227	264.333	272.758	308.671	300.951	272.57	286.645	318.155	265.542	282.528	274.037	288.062	259.251	290.91
11	28672429	28672957	-	ENSRNOG00000001570	protein_coding	LOC100363136	ensembl	0.0404504	0.0542958	6.00577	0.0090406	0.992787	NA	-0.969918	6.00577	-0.161498	0.871701	NA	0.00963899	6.00582	0.00160494	0.998719	NA	0.0267989	6.00577	0.00446219	0.99644	NA	0	0	0	0	0	0	0	0	0	0	0	0.970809	0	0	0	0	0	0	0	0	0
3	61685619	61687759	+	ENSRNOG00000001572	protein_coding	Hoxd1	ensembl	0.160488	-1.33951	5.9891	-0.223658	0.823023	NA	0.875269	5.99826	0.14592	0.883984	NA	0.90978	6.00007	0.151628	0.87948	NA	0.0267505	6.00577	0.00445414	0.996446	NA	0	0	0	0	0	0	0	0	0	0	0	0	0	0	0	0	0	1.93666	0.93224	0	0.982805
11	15436269	15558647	+	ENSRNOG00000001573	protein_coding	Usp25	ensembl	613.905	0.0885739	0.0771506	1.14807	0.250941	0.67352	0.144201	0.0764678	1.88578	0.059325	0.293321	0.110074	0.0715703	1.53799	0.124052	0.439106	0.0828123	0.0740584	1.1182	0.26348	0.618091	555.297	564.385	560.653	593.568	649.247	641.703	695.477	644.742	563.835	499.046	593.912	515.5	674.359	595.626	665.318	648.799	630.181	582.933	639.517	515.622	712.533
11	27811957	27971360	-	ENSRNOG00000001575	protein_coding	Grik1	ensembl	216.788	0.122033	0.114167	1.0689	0.285116	0.708589	0.164218	0.114688	1.43187	0.15218	0.500499	0.243237	0.111401	2.18344	0.0290034	0.188945	0.0718784	0.117709	0.610647	0.541433	0.832201	191.047	198.889	228.079	163.491	184.648	170.969	171.774	158.273	311.981	260.635	278.11	259.206	304.875	241.973	241.423	244.554	228.895	208.19	192.041	202.6	214.251
3	61620192	61622360	+	ENSRNOG00000001580	protein_coding	Hoxd9	ensembl	0.15772	0.968357	6.0014	0.161355	0.871814	NA	0.915181	6.00231	0.152472	0.878815	NA	0.954355	6.00432	0.158945	0.873712	NA	-0.934868	6.00577	-0.155662	0.8763	NA	0	0	0	0	0	0	0	0	0	0	0	0	0	0	0	0.912516	0.957722	0	0.93224	0	0.982805
3	61613774	61617368	+	ENSRNOG00000001581	protein_coding	Hoxd10	ensembl	0.0404582	0.0543069	6.00577	0.00904246	0.992785	NA	-0.00830056	6.00577	-0.0013821	0.998897	NA	0.0096455	6.00582	0.00160602	0.998719	NA	-0.934796	6.00577	-0.15565	0.876309	NA	0	0	0	0	0	0	0	0.970998	0	0	0	0	0	0	0	0	0	0	0	0	0
11	27364916	27398843	+	ENSRNOG00000001582	protein_coding	Bach1	ensembl	240.003	0.190329	0.105457	1.80481	0.0711046	0.376687	0.327911	0.104964	3.12404	0.00178385	0.0243406	-0.0969652	0.10579	-0.916582	0.359361	0.718932	0.0808851	0.109852	0.736312	0.461541	0.786435	275.024	263.449	294.393	235.344	236.27	246.195	235.666	216.532	252.988	214.165	261.81	199.987	177.676	220.568	203.993	180.678	314.133	261.448	316.029	260.211	226.045
11	27208564	27251802	+	ENSRNOG00000001584	protein_coding	Map3k7cl	ensembl	21.792	0.638461	0.375032	1.70242	0.0886775	0.422328	-0.0249496	0.347173	-0.071865	0.942709	0.989443	0.0183217	0.328728	0.0557353	0.955553	0.990561	-0.353141	0.323045	-1.09316	0.274322	NA	20.9942	17.7021	22.1046	17.7029	18.8619	23.9356	20.9481	32.0429	21.5551	8.08171	20.3743	19.4162	25.238	16.752	24.3295	34.6756	20.1122	14.5249	18.6448	24.9649	22.6045
11	14658225	14741564	-	ENSRNOG00000001585	protein_coding	Nrip1	ensembl	1668.29	-0.0648961	0.0609568	-1.06463	0.287045	0.710104	-0.0240559	0.0603187	-0.398814	0.69003	0.913667	-0.0248719	0.056075	-0.443547	0.65737	0.8932	-0.0196169	0.0582201	-0.336943	0.73616	0.921993	1332.08	1448.45	1462.92	1422.48	1873.29	1931.95	1868.57	1916.75	1250.19	1253.68	1378.32	1385.34	1753.54	1764.54	1656.28	1727.39	1481.6	1552.23	1430.99	1540.14	2054.06
11	27130172	27141882	-	ENSRNOG00000001592	protein_coding	Cct8	ensembl	3043.41	0.0507933	0.0377061	1.34708	0.177954	0.585584	0.0519932	0.0374297	1.38909	0.164806	0.522897	-0.0372455	0.0365451	-1.01917	0.308124	0.678289	0.0758238	0.0381224	1.98896	0.0467057	0.255517	3319.18	3112.45	3350.85	3237.55	2858.08	3050.08	2980.91	2752.78	3077.84	3053.88	3035.78	3021.16	2826.66	2862.73	2792.28	2658.16	3327.13	3218.72	3436.24	3214.71	2962.17
3	61433863	61494779	-	ENSRNOG00000001593	protein_coding	Lnp	ensembl	420.063	-0.0278841	0.0779707	-0.357623	0.720626	0.933409	-0.0278585	0.0779218	-0.357519	0.720703	0.925637	0.0452177	0.0772371	0.58544	0.558252	0.844938	-0.00221514	0.0779742	-0.0284086	0.977336	0.992621	419.884	412.355	400.897	419.663	367.311	355.615	411.63	417.529	468.539	481.872	440.086	451.426	435.103	436.482	442.61	436.183	417.567	436.716	417.644	412.881	404.915
3	60811210	60813870	-	ENSRNOG00000001596	protein_coding	Atp5g3	ensembl	3083.33	0.0474123	0.0451332	1.0505	0.293489	0.713676	0.00347383	0.0450475	0.077115	0.938532	0.988621	-0.0330173	0.0435942	-0.757378	0.448823	0.783195	0.0327642	0.0456655	0.717482	0.473077	0.793299	3471.39	3368.61	3314.68	3415.62	2930.55	3056.92	2966.25	2912.99	3447.68	3123.58	3110.14	3158.04	2980.1	2990.23	2727.71	2692.83	3146.12	3242.93	3281.49	3115.81	2855.05
3	60721135	60795952	-	ENSRNOG00000001597	protein_coding	Atf2	ensembl	1540.95	0.0376544	0.0613569	0.613694	0.539418	0.865832	-0.0311501	0.0611759	-0.50919	0.610619	0.881469	0.0967829	0.0591481	1.63628	0.101781	0.393101	0.00420981	0.0615246	0.0684247	0.945448	0.984132	1468.54	1513.01	1454.88	1481.84	1511.93	1376.87	1392	1364.25	1868.48	1585.03	1776.64	1807.65	1741.42	1577.48	1635.69	1574.09	1485.43	1572.56	1415.14	1456.61	1492.88
11	27101227	27130342	+	ENSRNOG00000001598	protein_coding	Usp16	ensembl	659.049	0.0120051	0.0737287	0.162828	0.870654	0.971349	0.231567	0.0742281	3.11967	0.00181052	0.0245583	0.0203729	0.0682248	0.298614	0.765234	0.933631	-0.157056	0.0707461	-2.21999	0.0264192	0.178892	628.776	608.12	625.962	546.707	735.615	748.843	676.624	741.842	542.28	579.863	561.313	428.127	671.331	673.802	640.989	736.4	674.236	640.065	676.806	617.402	788.209
11	27085711	27094365	-	ENSRNOG00000001599	protein_coding	Rwdd2b	ensembl	185.246	-0.0248669	0.132965	-0.187018	0.851646	0.96691	-0.014536	0.131515	-0.110528	0.911991	0.984381	-0.105659	0.126795	-0.833306	0.404672	0.754677	0.0432806	0.132665	0.32624	0.744243	0.925833	159.556	192.641	196.932	206.187	173.728	216.56	214.718	172.838	188.323	188.91	165.032	178.629	188.78	204.746	160.013	176.116	199.206	176.236	194.838	178.595	189.681
11	27022986	27080702	-	ENSRNOG00000001602	protein_coding	Ltn1	ensembl	1300.3	-0.0907395	0.056045	-1.61905	0.105437	0.463807	0.0276129	0.0556371	0.496304	0.61968	0.883905	-0.0596405	0.0512936	-1.16273	0.24494	0.615997	0.0390771	0.0539065	0.724905	0.46851	0.790333	1178.82	1221.45	1176.57	1116.32	1432.51	1455.51	1445.42	1315.7	1101.58	1173.87	1185.79	1185.36	1373.96	1500.23	1459.77	1380.64	1147.35	1255.92	1207.25	1199.28	1425.07
11	27004320	27016942	+	ENSRNOG00000001603	protein_coding	N6amt1	ensembl	122.031	0.071173	0.157819	0.450978	0.652005	0.910851	-0.0373983	0.15298	-0.244464	0.806871	0.954621	-0.165416	0.147658	-1.12026	0.262604	0.63406	0.262533	0.152633	1.72003	0.0854268	0.36146	95.5236	102.048	124.589	140.582	110.193	128.796	149.779	108.752	154.289	119.205	145.676	130.088	131.238	148.907	143.17	127.752	102.476	110.389	99.7497	107.541	107.126
11	25342126	25350975	-	ENSRNOG00000001607	protein_coding	Adamts1	ensembl	3030.03	0.431001	0.184404	2.33726	0.0194259	0.173688	1.08649	0.184458	5.89017	3.85789e-09	2.17203e-07	0.184451	0.17363	1.06233	0.288088	0.658632	0.389456	0.180751	2.15465	0.031189	0.197919	1296.39	1111.07	1644.78	711.24	6131.12	5774.19	4660.95	4323.85	746.486	371.759	936.201	337.841	3652.44	3261.05	3451.98	2462.88	1232.59	1114.55	1537.26	1009.16	7905.68
11	47188495	47238373	+	ENSRNOG00000001608	protein_coding	Nxpe3	ensembl	283.67	-0.0663152	0.118627	-0.559021	0.576147	0.881766	-0.0149956	0.118629	-0.126408	0.899409	0.980151	0.181584	0.129737	1.39963	0.161623	0.504848	-0.0742119	0.126479	-0.586754	0.557369	0.83968	363.2	414.438	320.516	347.81	213.438	181.227	221.002	250.517	310.847	280.84	280.147	286.389	247.332	183.341	208.672	220.829	347.653	379.584	401.795	378.315	249.632
11	47146308	47174714	+	ENSRNOG00000001609	protein_coding	Cep97	ensembl	265.394	-0.177929	0.109061	-1.63146	0.102792	0.458403	0.0311885	0.108968	0.286218	0.774711	0.944533	-0.119869	0.103128	-1.16232	0.245104	0.616133	-0.0832758	0.105315	-0.790727	0.429103	0.763965	224.638	258.243	264.25	236.386	249.176	275.83	308.984	317.516	245.047	275.789	228.193	227.169	230.171	251.28	256.395	282.88	256.669	286.625	260.095	272.694	290.91
11	47116886	47122096	-	ENSRNOG00000001611	protein_coding	Rpl24	ensembl	1954.54	0.0423265	0.0443441	0.9545	0.339831	0.747698	0.0466267	0.0435446	1.07078	0.284268	0.671736	-0.0466307	0.0428007	-1.08948	0.27594	0.645527	0.0964897	0.0447288	2.15721	0.030989	0.197141	2115.17	1979.51	2215.48	2159.75	1905.05	1894.33	1882.19	1839.07	1905.92	1926.48	2129.12	2080.44	1766.66	1825.97	1832.2	1667.17	2075.38	2013.15	2178.65	2074.97	1768.07
11	47079234	47113994	-	ENSRNOG00000001613	protein_coding	Zbtb11	ensembl	780.125	-0.179085	0.0704706	-2.54128	0.0110449	0.118348	-0.0279801	0.0701006	-0.399142	0.689789	0.913667	0.0285625	0.0661373	0.431866	0.665839	0.897177	0.0625088	0.067386	0.927623	0.353603	0.70843	620.379	693.507	689.261	673.751	792.201	852.564	868.299	744.755	635.307	757.661	658.091	690.245	890.397	816.194	881.476	896.091	734.573	803.712	717.825	743.187	933.664
11	46880928	47027668	-	ENSRNOG00000001616	protein_coding	Senp7	ensembl	556.312	0.0310985	0.0770391	0.403672	0.686454	0.923109	0.00346018	0.0761584	0.0454341	0.963761	0.993466	0.0478761	0.0672205	0.712225	0.476325	0.800719	0.114554	0.0697997	1.64119	0.100759	0.392316	434.58	394.653	433.049	459.234	652.225	633.724	614.827	602.018	479.884	495.005	468.61	449.485	703.635	673.802	747.664	655.186	458.749	455.114	466.12	456.09	654.548
11	38251955	38274218	-	ENSRNOG00000001618	protein_coding	Ripk4	ensembl	5.4514	0.94343	0.736248	1.2814	0.200053	NA	-0.500591	0.814212	-0.614816	0.538676	NA	0.335952	0.604638	0.555625	0.578467	NA	0.555883	0.661554	0.840268	0.400758	NA	7.34797	6.24781	4.01901	3.12404	13.8983	7.97854	5.23702	7.76798	6.80686	2.02043	1.01872	4.85404	6.05712	7.44533	9.3575	3.65006	4.78861	1.93666	2.79672	2.88057	5.89683
11	38293875	38351185	-	ENSRNOG00000001620	protein_coding	Prdm15	ensembl	366.759	-0.26756	0.104968	-2.54898	0.0108038	0.116494	-0.309131	0.106164	-2.91184	0.00359309	0.0414612	-0.166599	0.0961272	-1.73312	0.0830751	0.348223	-0.171909	0.0969862	-1.77251	0.0763098	0.338046	259.278	309.267	204.97	278.04	435.81	503.788	393.824	412.674	306.309	352.565	255.698	299.98	402.799	483.015	375.236	466.296	253.796	322.453	276.875	335.106	459.953
11	38357424	38420120	-	ENSRNOG00000001621	protein_coding	C2cd2	ensembl	218.558	0.249839	0.112444	2.22189	0.026291	0.213091	0.119683	0.112968	1.05945	0.289397	0.676596	-0.072231	0.111964	-0.645129	0.518844	0.823889	-0.0331377	0.114881	-0.288452	0.773001	0.936972	233.036	218.673	232.098	206.187	209.467	192.625	202.149	200.996	296.099	200.022	230.23	232.994	215.028	244.765	226.451	229.954	242.304	226.589	230.263	199.719	189.681
11	46615200	46693566	-	ENSRNOG00000001622	protein_coding	Impg2	ensembl	9.50255	-0.370793	0.537998	-0.68921	0.490691	NA	0.60832	0.544697	1.11681	0.264078	0.650403	-0.551595	0.533899	-1.03314	0.301537	NA	-0.109937	0.546487	-0.201171	0.840565	NA	5.24855	4.16521	9.04278	4.16539	3.97093	12.5377	8.37924	3.88399	13.6137	20.2043	11.2059	5.82485	10.0952	9.30666	8.42175	10.9502	7.66177	10.6516	13.0514	12.4825	9.82805
11	38442742	38457374	-	ENSRNOG00000001623	protein_coding	Zfp295	ensembl	1186.49	-0.013624	0.065645	-0.20754	0.835588	0.963641	0.231498	0.0653335	3.54332	0.000395123	0.00702457	0.0202276	0.0605097	0.334287	0.738163	0.923826	0.0575289	0.0625226	0.92013	0.357505	0.711435	1002.47	1098.57	1133.36	923.675	1310.41	1404.22	1388.86	1306.96	920.061	849.59	978.987	800.917	1340.64	1233.13	1291.33	1254.71	1106.17	1115.51	1165.3	1072.53	1467.33
11	46208075	46369578	-	ENSRNOG00000001627	protein_coding	Abi3bp	ensembl	32.9405	0.375913	0.306414	1.22682	0.219892	0.641829	0.0837066	0.290061	0.288583	0.772901	0.943716	0.245848	0.316786	0.776071	0.437707	0.775252	0.140367	0.317184	0.442542	0.658097	0.888602	66.1317	36.4456	71.3375	53.1087	39.7093	26.2152	33.517	33.9849	29.4964	20.2043	25.4679	24.2702	21.1999	17.6826	19.6507	13.6877	22.9853	31.9548	36.3574	45.1289	26.5357
11	36851038	36912230	+	ENSRNOG00000001628	protein_coding	Pcp4	ensembl	385.977	0.197219	0.0966166	2.04125	0.0412258	0.277006	0.0379172	0.0963326	0.393607	0.693871	0.914066	0.188722	0.0957534	1.97091	0.0487338	0.255935	0.0892927	0.098515	0.906387	0.364731	0.717935	402.039	411.314	378.792	398.836	390.144	320.282	362.402	376.747	490.094	366.708	408.505	407.74	418.951	356.445	378.043	305.693	437.679	380.553	440.017	389.837	365.603
11	36497509	36511536	+	ENSRNOG00000001629	protein_coding	Wrb	ensembl	1186.27	0.011498	0.0619541	0.18559	0.852766	0.966975	-0.0467656	0.0614164	-0.761451	0.446388	0.793885	-0.0527356	0.0606348	-0.869724	0.384451	0.738256	0.0383585	0.0622062	0.616636	0.537475	0.830279	1189.32	1168.34	1159.49	1375.62	1093	1091.92	1145.86	1137.04	1264.94	1307.22	1353.87	1224.19	1170.03	1205.21	1235.19	1198.13	1239.29	1192.98	1190.47	1221.36	1026.05
11	36337635	36430414	-	ENSRNOG00000001632	protein_coding	Brwd1	ensembl	1014.46	-0.0221298	0.0773001	-0.286284	0.774661	0.951421	0.0624832	0.0776814	0.804352	0.421194	0.776562	-0.0504105	0.0744714	-0.67691	0.498463	0.813633	-0.173713	0.0750426	-2.31485	0.0206209	0.153729	856.563	837.206	747.537	693.537	987.769	1094.2	1049.5	1078.78	896.237	989	871.003	819.363	1151.86	1055.37	1045.23	1277.52	999.861	969.296	1018.94	1016.84	1190.18
11	46179940	46206722	+	ENSRNOG00000001633	protein_coding	Tfg	ensembl	1280.07	-0.0543925	0.0526072	-1.03394	0.301165	0.721461	-0.00290773	0.0522213	-0.055681	0.955596	0.992341	0.00860692	0.0503507	0.170939	0.864271	0.964306	-0.0608929	0.0524598	-1.16075	0.245742	0.599564	1322.63	1369.31	1328.28	1280.86	1250.84	1269.73	1277.83	1322.5	1219.56	1230.44	1233.67	1319.33	1236.66	1256.4	1214.6	1232.81	1289.09	1379.87	1334.04	1301.06	1283.54
11	45480250	45510962	-	ENSRNOG00000001640	protein_coding	Tomm70a	ensembl	534.279	-0.0430168	0.0982464	-0.437846	0.661498	0.912732	0.0139428	0.0984258	0.141658	0.88735	0.976907	-0.0814854	0.0956157	-0.852217	0.394094	0.74558	0.010605	0.0989407	0.107186	0.914642	0.979491	584.689	576.881	473.239	523.797	502.323	510.627	471.332	468.021	581.987	586.935	537.882	626.172	534.036	601.21	532.442	537.472	497.058	549.042	596.634	449.369	500.248
11	45401403	45459822	+	ENSRNOG00000001642	protein_coding	Tbc1d23	ensembl	890.459	-0.0105808	0.0580374	-0.18231	0.855339	0.967632	-0.0626815	0.0579135	-1.08233	0.279106	0.666805	0.079488	0.0535973	1.48306	0.138059	0.465118	0.045592	0.0556884	0.818698	0.412959	0.751845	833.47	847.619	783.708	833.077	980.82	933.49	975.134	955.462	840.648	859.692	798.674	845.575	1001.44	910.191	942.3	959.054	836.091	822.11	811.049	821.922	946.441
11	36327800	36337257	-	ENSRNOG00000001643	protein_coding	Psmg1	ensembl	410.151	0.0871128	0.0901241	0.966587	0.33375	0.743393	0.0203819	0.0898498	0.226844	0.820545	0.959849	0.0267782	0.0869032	0.308139	0.757977	0.931621	-0.0972709	0.0901742	-1.0787	0.280722	0.636831	467.121	414.438	392.859	387.381	409.006	404.626	389.635	417.529	406.143	400.045	459.441	410.652	416.932	415.077	411.73	389.644	429.059	412.508	393.405	428.245	394.105
11	45339366	45356474	+	ENSRNOG00000001644	protein_coding	Tmem30c	ensembl	1.37992	1.65076	1.58981	1.03834	0.299114	NA	2.70014	1.65643	1.6301	0.103081	NA	-1.53249	1.48775	-1.03007	0.302975	NA	-0.508352	1.45684	-0.348941	0.727134	NA	4.19884	2.0826	5.02377	0	0	2.27958	0	1.942	1.13448	0	3.05615	0.970809	1.00952	1.86133	0.93575	1.82503	0.957722	0	0	0	0.982805
11	45039461	45124424	-	ENSRNOG00000001645	protein_coding	Filip1l	ensembl	147.386	0.227027	0.224705	1.01034	0.312334	0.729719	-0.0960192	0.221071	-0.434336	0.664045	0.905272	0.351811	0.200119	1.75801	0.0787458	0.338601	-0.440243	0.203812	-2.16005	0.0307688	0.196426	150.109	86.428	152.723	128.086	303.776	223.399	214.718	290.328	71.4721	92.9397	71.3102	75.7231	118.114	116.333	105.74	167.903	85.2372	67.7829	70.8502	103.7	215.234
11	36075709	36092496	+	ENSRNOG00000001647	protein_coding	Ets2	ensembl	695.883	-0.0135367	0.0826803	-0.163723	0.869949	0.971038	0.0152852	0.0812018	0.188237	0.850691	0.969196	0.0523329	0.0889698	0.58821	0.556391	0.843557	-0.0516232	0.0812725	-0.635186	0.525307	0.824489	709.604	748.696	791.746	743.522	686.971	613.208	740.515	732.132	563.835	547.536	583.725	643.646	710.702	684.97	626.017	685.299	706.799	706.879	796.133	754.709	716.465
11	35646116	35749595	-	ENSRNOG00000001652	protein_coding	Erg	ensembl	1.70543	2.14628	1.52049	1.41157	0.158078	NA	0.250779	1.18372	0.211856	0.832219	NA	-0.137888	1.17462	-0.117389	0.906551	NA	-0.593458	1.16648	-0.508761	0.61092	NA	2.09942	0	5.02377	2.08269	2.9782	2.27958	3.14221	4.85499	1.13448	0	0	0.970809	1.00952	1.86133	0.93575	0.912516	1.91544	0.968328	1.86448	1.92038	0.982805
11	44192940	44237101	+	ENSRNOG00000001653	protein_coding	St3gal6	ensembl	62.6624	0.185009	0.214779	0.861391	0.389023	0.77907	0.13436	0.208585	0.64415	0.519478	0.834198	-0.029434	0.213398	-0.13793	0.890295	0.973676	-0.0399925	0.212604	-0.188108	0.850792	0.963515	71.3803	57.2716	66.3137	65.6048	49.6366	54.71	69.1287	85.4478	77.1445	61.6231	93.7219	71.8399	56.5331	63.2853	66.4382	63.8761	54.5901	58.0997	57.7989	59.5317	56.0199
11	44039669	44049649	-	ENSRNOG00000001654	protein_coding	Cpox	ensembl	310.536	-0.10729	0.092523	-1.1596	0.246211	0.670424	-0.154233	0.0914314	-1.68688	0.0916273	0.379574	-0.0987086	0.0881287	-1.12005	0.262692	0.63406	-0.120966	0.0923166	-1.31034	0.190079	0.538805	281.322	315.514	296.402	331.148	319.66	316.862	298.51	317.516	325.595	331.35	324.971	360.17	310.932	364.821	294.761	331.243	291.147	319.548	269.417	299.579	287.962
11	35568182	35585391	+	ENSRNOG00000001656	protein_coding	Kcnj15	ensembl	12.0548	-0.213352	0.463008	-0.460796	0.644945	NA	-0.278368	0.52479	-0.530436	0.59581	0.876192	0.271677	0.479974	0.566026	0.571376	NA	0.0401258	0.523191	0.0766944	0.938867	NA	18.8948	22.9086	16.0761	12.4962	20.8474	15.9571	5.23702	12.623	20.4206	18.1839	6.1123	14.5621	11.1047	7.44533	11.229	7.30013	8.6195	13.5566	4.6612	4.80095	7.86244
11	43986386	43992599	-	ENSRNOG00000001657	protein_coding	Cldnd1	ensembl	1469.19	0.0889144	0.0521203	1.70595	0.088018	0.421295	0.185679	0.0518292	3.58251	0.000340313	0.00627275	0.0212545	0.0504756	0.421085	0.673693	0.898659	0.227625	0.0524586	4.33914	1.43044e-05	0.000470752	1525.23	1516.13	1731.19	1441.22	1418.62	1396.25	1584.72	1324.44	1598.48	1402.18	1588.18	1413.5	1382.03	1391.35	1538.37	1327.71	1602.27	1526.08	1557.77	1430.68	1437.84
11	35024196	35099384	-	ENSRNOG00000001658	protein_coding	Kcnj6	ensembl	361.072	0.0639557	0.0937309	0.682333	0.495028	0.842109	-0.148445	0.0935009	-1.58763	0.11237	0.42589	0.122252	0.0911494	1.34122	0.179848	0.529964	-0.123091	0.0945788	-1.30147	0.193098	0.542754	355.852	328.01	314.488	323.859	342.493	298.625	329.933	301.98	433.37	426.31	438.048	491.229	436.113	411.354	373.364	442.57	363.934	351.503	301.114	352.39	311.549
11	34865532	34956537	+	ENSRNOG00000001662	protein_coding	Dyrk1a	ensembl	2018.24	-0.0293859	0.051709	-0.568294	0.569835	0.879833	-0.0512501	0.0512712	-0.999588	0.31751	0.70071	-0.0220787	0.0492027	-0.44873	0.653627	0.891408	0.0174736	0.050266	0.347622	0.728124	0.919839	1855.89	1908.71	1865.83	1902.54	2130.4	2101.78	2205.83	2257.57	1841.26	1832.53	1975.29	2059.09	2056.39	2180.55	2193.4	2148.98	1798.6	1866.94	1738.63	1816.68	2170.03
11	43046987	43099413	-	ENSRNOG00000001679	protein_coding	Gabrr3	ensembl	1.57149	0.704165	1.48948	0.472757	0.636386	NA	-1.14284	1.37078	-0.833715	0.404442	NA	0.677855	1.33746	0.506822	0.61228	NA	-0.8315	1.5444	-0.538398	0.590302	NA	1.04971	2.0826	0	4.16539	2.9782	1.13979	0	0	1.13448	1.01021	5.09358	2.91243	2.01904	1.86133	2.80725	3.65006	1.91544	0	0	0.960189	0.982805
11	43006757	43022566	-	ENSRNOG00000001680	protein_coding	Mina	ensembl	103.806	-0.160828	0.166346	-0.966826	0.333631	0.743393	-0.00336414	0.169491	-0.0198484	0.984164	0.99737	0.0319263	0.163214	0.19561	0.844916	0.95925	-0.103824	0.170234	-0.609891	0.541934	0.83229	104.971	124.956	109.518	116.631	104.237	106.001	119.404	91.2738	100.968	120.216	110.021	96.1101	98.933	107.957	83.2817	114.064	115.884	116.199	83.9016	91.218	103.194
11	34764721	34791994	-	ENSRNOG00000001681	protein_coding	Dscr3	ensembl	599.643	-0.0498377	0.0787069	-0.633207	0.526599	0.858739	-0.00627899	0.0783174	-0.0801736	0.936099	0.988224	0.00487702	0.0783901	0.0622148	0.950392	0.989089	0.0623935	0.0770273	0.810018	0.41793	0.755215	616.18	617.492	579.743	618.56	616.487	594.971	655.675	666.104	611.483	609.159	607.155	565.011	635.998	663.565	690.583	601.348	481.734	537.422	520.19	530.985	638.823
11	34598492	34738792	+	ENSRNOG00000001682	protein_coding	Ttc3	ensembl	11877.6	0.0795416	0.0303499	2.62082	0.0087718	0.0997902	0.0337504	0.0303417	1.11234	0.265991	0.652738	0.103489	0.028947	3.57514	0.000350046	0.00720111	-0.0274487	0.0304603	-0.90113	0.367519	0.720174	12216.5	11529.3	11596.9	11079.9	11091.8	10245.6	10625.9	10656.7	14642.7	13285.3	13651.8	13631.1	13314.6	12448.6	12361.3	12654.8	11808.7	11696.4	11552.3	11278.4	11218.7
11	34557679	34565777	+	ENSRNOG00000001684	protein_coding	Ripply3	ensembl	0.590012	1.4774	2.52717	0.584608	0.558812	NA	-0.654076	2.47377	-0.264405	0.791468	NA	0.79006	2.20436	0.358407	0.720038	NA	0.57531	2.51469	0.22878	0.81904	NA	0	0	0	0	1.98547	2.27958	0	0	0	0	1.01872	0.970809	1.00952	0	0	0	1.91544	0	0	0.960189	0.982805
11	34352287	34526932	-	ENSRNOG00000001686	protein_coding	Hlcs	ensembl	222.042	0.0927598	0.115637	0.802161	0.42246	0.799962	0.243083	0.11606	2.09446	0.0362195	0.21861	0.167148	0.109065	1.53256	0.125385	0.440775	0.285077	0.112129	2.5424	0.0110094	0.10037	206.793	207.219	234.108	168.698	230.314	241.636	247.188	210.706	204.206	209.114	181.332	189.308	255.409	205.677	251.717	195.278	246.134	199.475	244.247	198.759	276.168
11	42945084	43005098	+	ENSRNOG00000001687	protein_coding	Crybg3	ensembl	65.8352	-0.00546902	0.230244	-0.0237532	0.98105	0.99577	-0.0642817	0.224001	-0.28697	0.774135	0.944533	0.136878	0.215019	0.636586	0.524395	0.827233	0.138243	0.22154	0.624011	0.53262	0.827149	49.3364	64.5607	76.3613	72.8943	85.375	70.6671	71.2235	79.6218	53.3204	57.5822	52.9733	64.0734	41.3903	63.2853	62.6952	58.401	77.5755	59.068	65.2568	65.2929	86.4868
11	42858478	42884604	+	ENSRNOG00000001689	protein_coding	Arl6	ensembl	523.81	0.00421925	0.0773187	0.0545696	0.956481	0.991201	0.0758106	0.0782089	0.969334	0.332378	0.713091	0.0559944	0.0756182	0.740488	0.459004	0.788832	-0.0435245	0.077741	-0.559866	0.575571	0.849042	562.645	591.459	501.372	510.26	524.163	553.939	540.461	570.947	546.818	505.107	516.489	495.113	534.036	491.391	466.939	518.309	550.69	559.693	536.038	470.493	531.697
11	34132581	34142754	-	ENSRNOG00000001691	protein_coding	Cldn14	ensembl	2.21873	0.271828	1.11849	0.243031	0.807981	NA	-1.24246	1.19755	-1.0375	0.299501	NA	-0.748133	1.19235	-0.627443	0.530369	NA	-0.89396	1.22235	-0.731342	0.46457	NA	5.24855	4.16521	2.00951	2.08269	0.992733	5.69896	1.0474	5.82599	0	1.01021	0	0.970809	0	0	0	0	4.78861	1.93666	1.86448	5.76114	2.94841
11	34101197	34121379	+	ENSRNOG00000001692	protein_coding	Chaf1b	ensembl	44.8127	-0.251379	0.261569	-0.961045	0.336529	0.745	0.0831058	0.253946	0.327258	0.743473	0.934299	0.108037	0.240436	0.449338	0.653188	0.891228	0.16696	0.250366	0.666867	0.504857	0.812467	36.7399	48.9412	61.29	41.6539	43.6802	45.5917	42.9436	37.8689	35.1688	37.3779	42.7861	41.7448	59.5617	42.8106	53.3377	48.3633	40.2243	47.4481	32.6284	45.1289	44.2262
11	33781870	33802000	-	ENSRNOG00000001699	protein_coding	Setd4	ensembl	273.15	-0.0949371	0.110304	-0.860684	0.389412	0.77907	0.13691	0.110881	1.23476	0.216922	0.594637	-0.074219	0.10203	-0.727424	0.466966	0.794877	-0.135546	0.105225	-1.28814	0.197696	0.548194	219.389	246.788	213.008	194.732	293.849	278.109	286.989	311.69	250.719	279.829	291.353	245.615	275.599	289.437	294.761	330.331	271.035	265.322	253.569	247.729	281.082
5	79234950	79317207	-	ENSRNOG00000001700	protein_coding	Dfnb31	ensembl	886.262	0.0971878	0.0651017	1.49286	0.135474	0.517348	0.095577	0.0653049	1.46355	0.143317	0.482089	0.0260055	0.0616545	0.421794	0.673175	0.898659	-0.043716	0.0642337	-0.680577	0.496139	0.806591	860.762	898.643	825.908	760.183	835.881	873.081	895.531	908.854	989.264	859.692	891.377	840.721	958.035	912.983	889.898	928.941	897.385	806.617	881.899	831.524	958.234
11	33909439	33917675	+	ENSRNOG00000001701	protein_coding	Cbr3	ensembl_havana	181.938	0.240918	0.133629	1.80289	0.0714048	0.377485	0.146525	0.131149	1.11724	0.263893	0.650403	-0.0931203	0.127694	-0.729249	0.46585	0.794216	-0.0101014	0.134257	-0.0752392	0.940024	0.983543	184.749	178.063	188.894	184.318	166.779	178.947	170.727	166.041	199.668	170.726	171.144	190.279	193.828	207.538	178.728	182.503	208.783	153.964	241.45	170.914	171.991
11	32769165	33003022	-	ENSRNOG00000001704	protein_coding	Runx1	ensembl	199.65	0.0495798	0.152028	0.326123	0.744331	0.941458	0.294536	0.146506	2.0104	0.0443886	0.247079	-0.116381	0.133779	-0.869953	0.384326	0.738256	0.0403052	0.136533	0.295205	0.767837	0.934233	175.302	153.071	215.017	146.83	244.212	261.012	258.709	282.56	71.4721	82.8376	112.059	80.5771	130.228	156.352	180.6	160.603	210.699	202.38	242.382	245.809	278.134
11	69484293	70025634	+	ENSRNOG00000001706	protein_coding	Kalrn	ensembl	6062.8	0.0589935	0.0495096	1.19156	0.233435	0.654841	-0.0512617	0.0494202	-1.03726	0.299614	0.684922	0.141171	0.0477563	2.95608	0.00311579	0.0390184	-0.120386	0.049461	-2.43396	0.0149348	0.123835	5790.2	5399.15	5286.01	5536.84	5905.77	5396.91	5338.62	5549.25	7328.72	6465.37	6894.67	7302.42	7297.82	6518.38	6218.99	6880.37	5461.89	5892.27	5717.43	5725.61	6191.67
11	83992076	84008947	-	ENSRNOG00000001707	protein_coding	Vwa5b2	ensembl	552.368	-0.266399	0.095176	-2.79902	0.00512585	0.0682626	-0.344787	0.0954347	-3.6128	0.000302906	0.0056727	0.173308	0.0955984	1.81287	0.0698512	0.315716	-0.467718	0.0949773	-4.92452	8.45672e-07	4.03389e-05	440.878	595.624	442.092	480.061	520.192	417.164	426.294	566.092	682.955	772.814	608.174	732.961	773.292	645.882	582.972	891.528	409.905	466.734	359.845	560.751	487.471
11	84051078	84068303	-	ENSRNOG00000001708	protein_coding	Dvl3	ensembl	4408.04	0.0328092	0.0358486	0.915215	0.360079	0.75954	0.0389894	0.0357647	1.09017	0.27564	0.662849	0.000508638	0.0340944	0.0149185	0.988097	0.998076	-0.0179005	0.0359316	-0.498184	0.618355	0.873355	4566.24	4419.28	4573.64	4413.23	4218.12	4251.42	4334.16	4380.17	4828.34	4536.87	4496.62	4508.44	4372.23	4232.67	4259.53	4255.06	4485.01	4602.46	4575.43	4362.14	4216.23
11	84041184	84047547	-	ENSRNOG00000001709	protein_coding	Ap2m1	ensembl	11148.9	0.0840588	0.0350977	2.39499	0.0166207	0.157925	-0.00802802	0.0350387	-0.229119	0.818777	0.959376	0.0376225	0.0366169	1.02746	0.304203	0.674832	-0.0204851	0.03538	-0.579001	0.562588	0.842262	12201.8	11750	12109.3	11679.7	9963.07	9252.83	9594.23	9647.83	13506	12093.3	12751.3	13360.3	10760.5	10830.2	10215.6	10662.7	12090.3	11768.1	11673.5	11733.5	9981.36
11	84026207	84037939	-	ENSRNOG00000001710	protein_coding	Abcf3	ensembl	1574.3	-0.0180392	0.0507374	-0.35554	0.722185	0.933743	-0.0820063	0.0506845	-1.61798	0.105668	0.411115	-0.096405	0.0479462	-2.01069	0.0443579	0.243645	-0.0451626	0.049178	-0.91835	0.358436	0.712286	1440.2	1514.05	1448.85	1490.17	1597.31	1669.8	1628.71	1737.11	1597.34	1526.43	1397.68	1524.17	1613.21	1749.65	1727.39	1724.66	1396.36	1443.78	1347.09	1424.92	1635.39
11	75125952	75144904	-	ENSRNOG00000001711	protein_coding	Hrasls	ensembl	18.0067	-0.176739	0.378904	-0.466448	0.640895	0.907072	0.0210259	0.382124	0.0550238	0.956119	0.992341	0.179582	0.40265	0.445999	0.655598	NA	0.0999673	0.395889	0.252513	0.800644	NA	17.8451	22.9086	19.0903	21.8683	19.8547	12.5377	14.6637	24.2749	20.4206	25.2554	23.4305	21.3578	7.06664	14.8907	20.5865	13.6877	21.0699	19.3666	16.7803	15.363	18.6733
11	83986230	83991707	+	ENSRNOG00000001712	protein_coding	Alg3	ensembl	516.878	0.0628107	0.0761856	0.824444	0.409688	0.793747	0.181769	0.0763676	2.38018	0.0173042	0.134177	-0.218608	0.0715921	-3.05353	0.00226168	0.0304819	0.0475	0.075417	0.629831	0.528805	0.825801	515.408	526.899	529.505	451.944	527.141	585.853	541.508	487.441	546.818	482.882	507.321	457.251	464.379	563.053	487.526	480.896	515.254	499.657	532.309	473.373	522.852
11	74862804	74866452	-	ENSRNOG00000001713	protein_coding	AABR07034532.1	ensembl	0.861517	-0.164243	2.01418	-0.0815433	0.93501	NA	-0.828091	1.99578	-0.414921	0.6782	NA	0.463063	2.09564	0.220965	0.82512	NA	-1.76644	2.09693	-0.842392	0.399568	NA	0	1.0413	2.00951	1.04135	0	1.13979	0	1.942	0	0	0	0.970809	0	0	0	0.912516	3.83089	2.90498	0	1.92038	1.96561
11	74834050	74968337	+	ENSRNOG00000001714	protein_coding	Atp13a4	ensembl	8.83151	-0.878114	0.610585	-1.43815	0.150391	NA	-0.250878	0.568536	-0.441271	0.659017	NA	0.252126	0.541862	0.465295	0.64172	NA	0.475585	0.537989	0.884006	0.376693	NA	9.44739	11.4543	9.04278	10.4135	12.9055	13.6775	15.7111	5.82599	3.40343	10.1021	8.14973	6.79566	13.1238	6.51466	11.229	6.38761	2.87317	6.77829	5.59344	9.60189	3.93122
11	83948230	83964056	-	ENSRNOG00000001715	protein_coding	Ece2	ensembl	1065.19	-0.0906842	0.0700186	-1.29514	0.19527	0.609874	0.149841	0.0690676	2.16948	0.0300463	0.193508	-0.101467	0.068311	-1.48537	0.137446	0.464309	0.150276	0.0699648	2.14788	0.031723	0.199419	1039.21	1153.76	1346.37	1156.94	1032.44	1052.03	1159.48	1050.62	1059.6	1210.24	1144.02	1096.04	877.273	1046.07	1021.84	971.829	1036.25	980.916	1163.44	1037.96	928.75
11	74720254	74793804	-	ENSRNOG00000001717	protein_coding	Opa1	ensembl	1880.45	0.032264	0.0542282	0.594966	0.551866	0.871679	-0.00768091	0.0541837	-0.141757	0.887272	0.976907	0.0444718	0.0521988	0.851969	0.394232	0.745647	0.00500285	0.0544035	0.0919582	0.926731	0.982838	1956.66	1919.12	1794.49	1841.1	1744.23	1756.42	1871.71	1664.29	2069.29	1955.77	1965.1	2061.03	1922.13	1922.76	1846.23	1925.41	1904.91	1921.16	1909.23	1800.36	1948.9
11	83934087	83944764	-	ENSRNOG00000001719	protein_coding	Psmd2	ensembl	5569.62	0.0640214	0.0313726	2.04068	0.0412827	0.277059	-0.00546173	0.0311682	-0.175234	0.860896	0.970591	-0.010588	0.0295276	-0.358579	0.71991	0.918016	0.0216939	0.0312293	0.694663	0.487266	0.800865	5931.91	5664.68	5674.85	5862.78	5539.45	5646.53	5746.06	5642.47	5558.94	5322.82	5426.7	5483.13	5290.89	5288.97	5544.32	5364.68	5669.71	5427.48	5865.65	5692	5485.03
11	74312806	74315249	-	ENSRNOG00000001720	protein_coding	Hes1	ensembl	1106.97	-0.586425	0.111874	-5.24181	1.59006e-07	9.73875e-06	-0.793492	0.109312	-7.25894	3.90145e-13	3.88125e-11	0.230075	0.088716	2.59338	0.00950369	0.0880546	-0.517049	0.0915589	-5.64718	1.63106e-08	1.14138e-06	216.24	383.199	257.217	460.275	2316.05	1855.58	1712.51	2550.81	279.081	379.841	275.054	451.426	1712.15	1723.59	1446.67	2261.21	237.515	338.915	221.873	394.638	1988.21
11	73936750	73963853	+	ENSRNOG00000001724	protein_coding	Atp13a3	ensembl	59.8144	0.026651	0.207142	0.128661	0.897626	0.977311	-0.2296	0.206841	-1.11003	0.266986	0.653853	0.153502	0.207567	0.73953	0.459585	0.789053	-0.0392183	0.216694	-0.180985	0.85638	0.965331	62.9826	68.7259	57.271	61.4395	46.6584	46.7315	48.1806	49.5209	65.7997	74.7559	58.0669	75.7231	67.6378	61.4239	69.2455	64.7886	69.9137	53.258	61.5278	71.054	61.9167
11	73738433	73774191	+	ENSRNOG00000001726	protein_coding	Tmem44	ensembl	392.754	0.137806	0.109808	1.25498	0.209487	0.628924	-0.019239	0.107848	-0.178391	0.858416	0.969896	0.0642547	0.105428	0.609463	0.542217	0.834408	0.00119536	0.108014	0.0110667	0.99117	0.997011	348.504	356.125	427.02	411.332	417.941	359.034	374.971	375.776	513.918	462.678	446.198	456.28	428.037	483.015	449.16	455.345	325.625	263.385	335.606	356.23	335.136
11	73693814	73723502	+	ENSRNOG00000001727	protein_coding	Lsg1	ensembl	374.503	-0.1218	0.0927876	-1.31268	0.189291	0.602514	-0.0563974	0.0931392	-0.605518	0.544835	0.849186	-0.169658	0.0854499	-1.98547	0.0470921	0.250916	-0.0601884	0.0883406	-0.681322	0.495668	0.806504	331.708	337.382	298.412	343.644	378.231	431.981	428.389	415.587	319.923	363.677	310.709	351.433	374.532	392.741	385.529	410.632	349.568	388.299	359.845	312.062	390.173
11	73676601	73678985	-	ENSRNOG00000001728	protein_coding	Fam43a	ensembl	197.001	0.493366	0.133782	3.68785	0.000226159	0.00583509	0.071373	0.133518	0.534557	0.592956	0.874963	0.229718	0.130021	1.76677	0.0772666	0.335881	-0.0989798	0.136392	-0.725701	0.468022	0.790333	255.08	214.508	216.022	213.476	249.176	221.12	241.951	204.88	267.737	174.767	216.987	201.928	214.018	203.816	160.013	192.541	213.572	138.471	178.99	168.033	173.956
11	73198522	73329084	+	ENSRNOG00000001729	protein_coding	Xxylt1	ensembl	331.441	0.0914283	0.102078	0.895675	0.370426	0.767561	0.0562765	0.102611	0.548447	0.583385	0.8707	-0.0323041	0.0998277	-0.323598	0.746242	0.926237	-0.0495166	0.104635	-0.473232	0.636048	0.879974	349.553	346.753	366.735	345.727	349.442	335.099	318.411	320.429	411.815	375.8	344.326	348.52	279.637	364.821	309.733	302.955	356.272	326.326	323.487	301.5	320.394
11	73078982	73191133	+	ENSRNOG00000001730	protein_coding	Acap2	ensembl	1732.62	-0.120932	0.0483375	-2.50182	0.0123556	0.127951	0.0704164	0.0479945	1.46718	0.142328	0.48072	-0.0527217	0.0455054	-1.15858	0.246628	0.617916	0.0443357	0.0475345	0.932705	0.350972	0.706158	1616.55	1687.95	1738.22	1651.58	1824.64	1798.59	1839.24	1755.56	1551.96	1788.08	1681.9	1642.61	1668.74	1793.39	1792.9	1781.23	1679.84	1797.22	1764.73	1643.84	1754.31
11	73022063	73034683	+	ENSRNOG00000001733	protein_coding	Ppp1r2	ensembl	2106.56	-0.0290818	0.0797718	-0.364563	0.715438	0.932254	-0.0329162	0.0795892	-0.413577	0.679184	0.910188	0.171067	0.077102	2.21871	0.0265064	0.178234	0.132291	0.0785311	1.68456	0.0920728	0.374885	1844.34	1820.2	1917.07	1965.02	2849.14	2480.19	2298.01	2551.78	1891.17	2004.27	2015.02	2033.84	2451.11	2418.8	2607.93	2224.71	1673.14	1696.51	1497.18	1551.67	2410.82
11	72578533	72614177	-	ENSRNOG00000001736	protein_coding	Bdh1	ensembl	832.365	0.125246	0.0682181	1.83597	0.0663627	0.364321	-0.054352	0.0678336	-0.801255	0.422984	0.777536	0.211555	0.0656331	3.22331	0.0012672	0.0196052	-0.0293534	0.0677222	-0.433439	0.664696	0.891394	851.315	812.215	810.836	769.555	911.329	747.704	859.919	807.87	912.12	770.794	801.73	931.006	925.73	797.58	790.709	834.04	838.007	799.839	811.981	817.121	889.438
11	83908109	83926525	-	ENSRNOG00000001738	protein_coding	Eif4g1	ensembl	3039.24	0.0350691	0.0413266	0.848585	0.396112	0.783523	0.0290749	0.0412446	0.704938	0.480849	0.812047	0.0297487	0.0410891	0.724004	0.469063	0.796382	0.00590277	0.0412155	0.143217	0.886119	0.971937	3235.21	3033.31	3157.94	3190.69	3083.43	2930.41	3034.33	3147.97	3139.1	2974.07	2967.52	2806.61	2994.24	2926.94	2991.59	2930.09	3031.19	3165.46	3040.97	2991.95	3040.8
11	72135668	72157523	-	ENSRNOG00000001739	protein_coding	Mfi2	ensembl	51.3575	-0.218332	0.221288	-0.986642	0.323818	0.736952	0.170245	0.222018	0.766809	0.443195	0.79234	-0.140152	0.222434	-0.630083	0.528641	0.829767	0.175071	0.225379	0.776786	0.437285	0.768704	61.9329	72.8911	64.3042	61.4395	46.6584	51.2906	60.7495	48.5499	43.1101	40.4086	39.73	42.7156	38.3618	38.1573	49.5947	39.2382	49.8015	67.7829	64.3246	45.1289	49.1402
11	72071839	72080929	-	ENSRNOG00000001746	protein_coding	Ncbp2	ensembl	0.0791903	-0.899044	6.00504	-0.149715	0.88099	NA	0.939831	6.00457	0.156519	0.875624	NA	0.00961969	6.00582	0.00160173	0.998722	NA	0.0267783	6.00577	0.00445877	0.996442	NA	0	0	0	0	0	0	0	0	0	0	0	0	0	0	0	0	0	0.968328	0.93224	0	0
11	71959228	72021225	+	ENSRNOG00000001747	protein_coding	Pak2	ensembl	176.045	0.114933	0.122308	0.939706	0.347368	0.751301	-0.143618	0.119825	-1.19857	0.230695	0.612821	0.0393201	0.120922	0.325168	0.745054	0.926237	0.0889495	0.123804	0.718467	0.472469	0.792906	194.196	167.65	177.841	214.517	172.736	157.291	171.774	143.708	184.92	180.828	171.144	187.366	153.447	147.045	178.728	172.466	192.502	179.141	196.703	201.64	166.094
11	83858503	83867204	-	ENSRNOG00000001750	protein_coding	Chrd	ensembl	148.236	-0.145537	0.150713	-0.965655	0.334217	0.743393	-0.415213	0.152013	-2.73143	0.00630601	0.0645652	-0.133476	0.14039	-0.950751	0.341731	0.705208	-0.354083	0.143316	-2.47064	0.013487	0.115593	113.369	136.41	125.594	131.21	136.004	139.055	131.973	155.36	163.365	177.798	104.928	166.008	157.485	183.341	158.142	226.304	116.842	120.073	100.682	146.909	155.283
11	71872830	71889888	+	ENSRNOG00000001752	protein_coding	Nrros	ensembl	15.6181	0.340798	0.519206	0.656382	0.511578	0.850646	0.348808	0.479034	0.728149	0.466523	0.803723	-0.17472	0.516223	-0.338458	0.735018	NA	0.495229	0.477001	1.03821	0.299171	NA	12.5965	13.5369	30.1426	8.33077	6.94913	7.97854	12.5689	13.594	10.2103	9.09193	17.3182	13.5913	7.06664	15.8213	32.7512	15.5128	20.1122	10.6516	13.9836	29.7659	18.6733
11	71787457	71795797	-	ENSRNOG00000001754	protein_coding	Wdr53	ensembl	101.159	-0.260485	0.16664	-1.56316	0.118015	0.488033	-0.340565	0.163777	-2.07944	0.0375765	0.223436	-0.185479	0.158599	-1.16949	0.242208	0.614196	-0.310087	0.162401	-1.90939	0.0562116	0.285565	103.921	112.461	89.4231	111.424	89.346	106.001	91.1242	111.665	77.1445	110.113	81.4973	116.497	95.9044	89.3439	96.3822	104.027	88.1104	99.7377	98.8175	113.302	93.3664
11	71606239	71619168	-	ENSRNOG00000001757	protein_coding	Tm4sf19	ensembl	4.27137	-0.0448232	0.744821	-0.0601799	0.952012	NA	0.649866	0.754141	0.86173	0.388836	NA	0.0282333	0.796263	0.0354572	0.971715	NA	-1.0931	0.889863	-1.2284	0.219298	NA	8.39768	2.0826	9.04278	2.08269	3.97093	2.27958	2.09481	4.85499	4.53791	5.05107	5.09358	4.85404	4.03808	5.58399	1.8715	2.73755	2.87317	8.71495	4.6612	4.80095	2.94841
11	71593302	71601663	-	ENSRNOG00000001758	protein_coding	Tctex1d2	ensembl	291.271	0.00605918	0.0968234	0.0625798	0.950101	0.989539	0.0882917	0.0958256	0.921379	0.356853	0.731274	0.0258725	0.0953683	0.27129	0.786168	0.939093	0.155193	0.0980256	1.58319	0.113377	0.417622	346.404	339.464	332.573	335.314	291.863	289.507	293.273	283.531	260.93	265.686	300.521	258.235	258.437	245.696	259.203	248.204	313.175	311.802	316.962	302.46	271.254
11	71548222	71591503	-	ENSRNOG00000001762	protein_coding	Pcyt1a	ensembl	1554.67	0.0481426	0.0498628	0.9655	0.334295	0.743393	0.0558465	0.0493673	1.13125	0.257952	0.645085	0.00245033	0.0474309	0.0516611	0.958799	0.991346	0.0349824	0.049384	0.708376	0.478712	0.79604	1522.08	1560.91	1643.78	1598.47	1592.34	1552.4	1554.35	1619.62	1579.19	1511.28	1559.66	1495.05	1532.45	1525.36	1569.25	1472.8	1618.55	1495.1	1612.78	1541.1	1471.26
11	83105064	83300410	-	ENSRNOG00000001764	protein_coding	Vps8	ensembl	1210.92	0.0451363	0.053582	0.84238	0.399575	0.786459	0.108615	0.0535274	2.02915	0.0424426	0.240932	0.0164141	0.0507329	0.32354	0.746286	0.926237	0.038985	0.0533196	0.731156	0.464684	0.788674	1187.22	1083.99	1140.4	1041.35	1191.28	1180.82	1178.33	1093.34	1295.57	1245.59	1338.59	1208.66	1344.68	1340.16	1265.13	1288.47	1224.93	1264.64	1197	1157.03	1232.44
11	71533078	71547477	+	ENSRNOG00000001765	protein_coding	Slc51a	ensembl	0.040347	-0.90731	6.00577	-0.151073	0.879918	NA	-0.00831171	6.00577	-0.00138395	0.998896	NA	0.00963899	6.00582	0.00160494	0.998719	NA	0.0267989	6.00577	0.00446219	0.99644	NA	0	0	0	0	0	0	0	0	0	0	0	0	0	0	0	0	0	0.968328	0	0	0
11	71397383	71419224	-	ENSRNOG00000001766	protein_coding	Tfrc	ensembl	3370.55	0.306829	0.0735916	4.16935	3.05467e-05	0.00103577	0.193591	0.0735789	2.63106	0.00851185	0.0813876	0.308928	0.0733237	4.21322	2.51761e-05	0.000826605	0.158746	0.0740918	2.14256	0.0321487	0.200658	3830.39	2956.25	3234.3	2672.1	3068.54	2276.16	2781.91	2230.38	4655.89	3632.73	4314.27	4260.88	4013.85	3146.58	3764.52	3661.01	3873.98	3401.74	3994.65	3255.04	3239.32
11	83048636	83094373	+	ENSRNOG00000001767	protein_coding	RGD1562339	ensembl	368.89	0.0307079	0.0934142	0.328728	0.742361	0.941005	-0.0653698	0.0925161	-0.706578	0.479829	0.811987	-0.00281068	0.0929598	-0.0302354	0.975879	0.995539	-0.018026	0.0946933	-0.190362	0.849025	0.96297	366.349	400.901	379.797	380.092	395.108	330.54	335.17	332.081	410.681	354.585	355.532	380.557	376.551	392.741	343.42	354.056	382.131	378.616	393.405	420.563	321.377
11	71348717	71387993	-	ENSRNOG00000001769	protein_coding	Tnk2	ensembl	3524.43	-0.0166878	0.0445505	-0.374581	0.707972	0.929397	-0.00992228	0.044569	-0.222627	0.823826	0.960801	-0.0563583	0.0419835	-1.34239	0.179469	0.529254	-0.0938305	0.0435741	-2.15335	0.0312908	0.19817	3076.7	3210.33	2898.71	2887.65	3788.27	3953.94	3745.52	3926.71	3248.01	3225.61	3110.14	3029.89	3716.04	3844.58	3723.35	3911.96	3321.38	3318.46	3260.04	3419.23	4001.98
11	82945104	82978365	+	ENSRNOG00000001770	protein_coding	Ehhadh	ensembl	23.2834	0.38243	0.370754	1.03149	0.302309	0.722343	-0.175368	0.344808	-0.508597	0.611035	0.881469	0.115815	0.319084	0.362962	0.716633	0.916572	0.285151	0.327134	0.871663	0.383392	NA	16.7954	13.5369	18.0856	16.6615	32.7602	30.7744	23.0429	25.2459	26.093	21.2145	26.4866	24.2702	37.3522	28.8506	39.3015	29.2005	17.239	11.6199	16.7803	26.8853	14.7421
11	82630436	82664631	-	ENSRNOG00000001773	protein_coding	Senp2	ensembl	810.681	0.0702018	0.0687688	1.02084	0.307332	0.724729	0.145494	0.0682468	2.13187	0.0330173	0.205108	0.0769344	0.0664045	1.15857	0.246631	0.617916	-0.0243223	0.0683823	-0.355681	0.72208	0.918722	857.613	802.843	849.017	724.777	803.121	739.725	725.852	741.842	778.251	748.569	872.022	810.625	829.825	820.847	821.588	821.264	844.711	813.395	839.948	779.674	905.163
11	71012061	71108185	-	ENSRNOG00000001774	protein_coding	Lrch3	ensembl	612.299	-0.02562	0.0727191	-0.352315	0.724602	0.9344	0.0657416	0.0726128	0.905372	0.365268	0.735975	8.48122e-05	0.0687959	0.00123281	0.999016	0.999699	-0.0254032	0.0700547	-0.362619	0.71689	0.916423	569.993	571.675	568.691	523.797	629.393	686.155	658.818	630.177	580.852	548.546	554.182	529.091	642.055	626.338	658.768	687.125	566.014	626.508	592.905	586.676	704.671
11	71222600	71236224	+	ENSRNOG00000001776	protein_coding	Muc20	ensembl	0.255299	-2.78073	5.70957	-0.487029	0.626238	NA	-0.969981	5.784	-0.167701	0.866819	NA	0.971385	5.37172	0.180833	0.856499	NA	0.02675	5.784	0.00462482	0.99631	NA	0	2.0826	0	1.04135	0	0	0	0	0	2.02043	0	0	0	0	0	0	0	0	0	0	0.982805
11	71243334	71284940	-	ENSRNOG00000001777	protein_coding	Muc4	ensembl	1.00261	1.79117	1.85334	0.966457	0.333815	NA	2.91604	1.83065	1.5929	0.111182	NA	2.5832	1.72001	1.50185	0.133136	NA	0.403476	1.64128	0.24583	0.805814	NA	3.14913	0	1.00475	0	2.9782	0	2.09481	0.970998	1.13448	1.01021	1.01872	0	4.03808	0	0.93575	0.912516	0	0	1.86448	0	0
11	70897052	70961359	-	ENSRNOG00000001781	protein_coding	Lmln	ensembl	310.171	-0.0810069	0.102607	-0.78949	0.429826	0.80556	-0.0932976	0.102886	-0.906806	0.364509	0.735611	-0.0051494	0.0977019	-0.0527052	0.957967	0.991249	-0.0610605	0.101528	-0.601414	0.547564	0.835508	290.77	335.299	254.203	321.776	329.587	330.54	310.032	310.719	310.847	295.993	297.465	272.797	275.599	314.565	276.046	325.768	307.429	330.2	307.639	323.584	350.861
11	70770507	70833578	-	ENSRNOG00000001782	protein_coding	Osbpl11	ensembl	588.359	-0.21996	0.0760471	-2.89242	0.00382282	0.0552966	-0.278988	0.0752561	-3.70718	0.000209576	0.00418764	-0.102201	0.0711716	-1.43599	0.151007	0.486577	-0.0884475	0.0732071	-1.20818	0.226977	0.582368	487.066	596.666	470.225	600.857	636.342	642.843	582.357	611.728	505.977	618.251	528.714	637.821	564.322	653.327	640.989	675.262	536.324	569.377	515.529	599.158	571.009
11	82373870	82392084	+	ENSRNOG00000001783	protein_coding	Tra2b	ensembl	1728.92	-0.00718627	0.0460987	-0.155889	0.876121	0.971982	0.111666	0.0456583	2.44569	0.0144575	0.118893	-0.00840365	0.0413763	-0.203103	0.839055	0.957855	0.117769	0.0432522	2.72284	0.0064724	0.070215	1498.99	1535.92	1554.35	1391.24	1938.81	1926.25	2050.82	1897.33	1415.83	1414.3	1535.21	1414.47	1919.1	1937.65	1953.85	1831.42	1562.04	1551.26	1605.32	1538.22	1984.28
11	82194657	82252140	+	ENSRNOG00000001785	protein_coding	Etv5	ensembl	2565.77	0.0797254	0.0635672	1.25419	0.209773	0.629103	-0.00870868	0.0631047	-0.138004	0.890237	0.977949	0.0566941	0.0613269	0.924456	0.355249	0.716182	-0.0314234	0.0630036	-0.498755	0.617952	0.873355	2530.85	2289.82	2406.39	2727.29	2616.84	2508.68	2454.07	2626.55	2861.15	2605.34	2998.08	2944.46	2814.54	2733.37	2941.06	2798.69	2119.44	2187.45	2380.94	2170.03	2422.61
11	70693366	70753633	-	ENSRNOG00000001786	protein_coding	Snx4	ensembl	1202.02	-0.08654	0.0551911	-1.56801	0.116879	0.4857	-0.0489311	0.0545807	-0.896491	0.36999	0.740642	-0.0547204	0.051133	-1.07016	0.284548	0.65424	0.0194807	0.0533061	0.36545	0.714775	0.91608	1109.54	1167.3	1128.34	1176.72	1222.05	1307.34	1280.98	1274.92	1039.18	1167.81	1164.39	1137.79	1274.01	1330.85	1251.1	1272.96	1112.87	1131.98	1067.41	1159.91	1232.44
11	70514750	70618348	-	ENSRNOG00000001789	protein_coding	Zfp148	ensembl	1502.15	-0.0954561	0.0507504	-1.8809	0.059986	0.344003	-0.0760873	0.0504143	-1.50924	0.131237	0.459183	-0.0169717	0.0491976	-0.34497	0.730117	0.921687	-0.0714921	0.050989	-1.40211	0.160882	0.497809	1391.92	1551.54	1432.78	1566.19	1348.13	1342.67	1337.54	1420.57	1676.76	1662.81	1641.15	1776.58	1467.84	1530.01	1528.08	1574.09	1481.6	1636.47	1499.04	1480.61	1395.58
11	70344797	70499201	-	ENSRNOG00000001792	protein_coding	Slc12a8	ensembl	8.63447	-0.125209	0.61421	-0.203854	0.838468	NA	0.502232	0.558069	0.899945	0.368149	NA	0.708732	0.57503	1.23251	0.217757	NA	0.189644	0.503002	0.377025	0.706155	NA	3.14913	6.24781	10.0475	7.28943	8.9346	2.27958	15.7111	13.594	5.67239	6.06129	10.1872	7.76647	11.1047	4.65333	14.0362	5.4751	8.6195	6.77829	9.3224	5.76114	7.86244
11	70236888	70322691	-	ENSRNOG00000001793	protein_coding	Heg1	ensembl	2183.91	0.0541942	0.0646799	0.837883	0.402096	0.788591	0.0513061	0.0641556	0.799714	0.423876	0.777741	-0.0275828	0.0645375	-0.427391	0.669094	0.8979	0.00965991	0.0646703	0.149372	0.88126	0.97107	2124.61	1876.43	2222.52	2211.82	1869.32	1966.14	1974.36	1985.69	1963.78	2206.31	2247.29	1995.01	1798.96	1890.18	2084.85	2000.23	2716.1	2446.96	2817.23	2846.96	2300.75
11	70185757	70211702	-	ENSRNOG00000001794	protein_coding	Muc13	ensembl_havana	22.5995	-0.262658	0.491845	-0.534025	0.593324	0.890227	0.764594	0.49247	1.55257	0.120526	0.441551	-0.140333	0.393137	-0.356958	0.721123	0.918016	0.143772	0.425857	0.337608	0.735659	NA	25.193	23.9499	37.1759	17.7029	53.6076	54.71	54.465	42.7239	2.26895	0	2.03743	1.94162	11.1047	16.752	12.1647	15.5128	13.4081	25.1765	20.5093	13.4427	29.4841
11	70056500	70172373	-	ENSRNOG00000001795	processed_transcript	Itgb5	ensembl_havana	4190.5	0.0287091	0.0515241	0.557197	0.577393	0.882426	0.0775147	0.05128	1.5116	0.130637	0.458339	-0.0747747	0.0497835	-1.502	0.133098	0.456346	0.109826	0.05145	2.13461	0.0327928	0.203216	4234.53	4132.93	4752.49	4605.88	4072.19	4222.93	4399.1	4247.14	4038.74	4326.75	4255.18	3969.64	3642.35	4108.89	4117.3	3694.78	4512.78	4061.17	4520.43	4251.72	4009.84
11	81972219	82163166	+	ENSRNOG00000001796	protein_coding	Dgkg	ensembl	640.904	-0.00271949	0.0924435	-0.0294178	0.976531	0.994791	0.0579309	0.0921776	0.628471	0.529696	0.8399	0.178653	0.0893301	1.99992	0.045509	0.247192	0.0249109	0.0924942	0.269324	0.78768	0.941978	575.241	536.27	628.976	603.981	622.443	532.283	550.935	528.223	811.151	757.661	828.217	789.268	804.587	774.314	746.728	716.325	566.014	648.78	512.732	497.378	633.909
11	70034139	70044629	+	ENSRNOG00000001797	protein_coding	Umps	ensembl	504.955	0.0191747	0.077535	0.247304	0.804673	0.957662	0.138103	0.0759346	1.81871	0.0689552	0.322178	0.0646856	0.0719334	0.899243	0.368523	0.727185	0.00496975	0.0740087	0.0671509	0.946462	0.984132	457.674	475.875	492.329	459.234	553.945	526.584	565.599	518.513	445.85	452.576	501.209	443.66	527.979	499.767	524.956	559.372	500.888	458.987	541.632	492.577	528.749
11	81741297	81757814	-	ENSRNOG00000001803	protein_coding	Dnajb11	ensembl	1141.98	0.110473	0.0591571	1.86746	0.0618381	0.349901	0.117463	0.0587579	1.9991	0.0455973	0.25044	0.155907	0.0565696	2.75603	0.00585083	0.0617259	0.115749	0.0586723	1.97281	0.0485177	0.261942	1247.06	1135.02	1220.78	1126.74	1241.91	1181.96	1253.74	1077.81	1127.67	1076.89	1090.03	1093.13	1213.44	1073.06	1072.37	1071.29	1146.39	1048.7	1219.37	1034.12	1246.2
4	180538389	180722359	-	ENSRNOG00000001804	protein_coding	AABR07062513.1	ensembl	1376.91	0.123281	0.0620678	1.98624	0.0470067	0.298816	0.136712	0.0619036	2.20846	0.027212	0.18159	0.0283613	0.0590136	0.48059	0.630808	0.882461	-0.0367613	0.0613152	-0.599546	0.548809	0.835508	1551.47	1470.32	1463.93	1396.45	1546.68	1528.46	1577.39	1604.09	1216.16	1129.42	1270.34	1099.93	1267.96	1238.72	1357.77	1247.41	1465.31	1290.78	1430.99	1302.02	1454.55
11	81648885	81660396	-	ENSRNOG00000001806	protein_coding	Fetub	ensembl	0.0837295	0.0543011	6.00577	0.00904148	0.992786	NA	1.52215	5.99379	0.253954	0.799531	NA	0.00963765	6.00582	0.00160472	0.99872	NA	0.0268042	6.00577	0.00446307	0.996439	NA	0	0	2.00951	0	0	0	0	0	0	0	0	0	0	0	0	0	0	0	0	0	0
4	180291389	180324409	+	ENSRNOG00000001807	protein_coding	Sspn	ensembl	907.423	-0.112504	0.0632864	-1.77769	0.0754546	0.388767	0.199343	0.0627366	3.17746	0.00148569	0.0207567	-0.169259	0.0608205	-2.78292	0.00538717	0.058185	0.148226	0.0634842	2.33485	0.0195511	0.14812	1048.66	1071.5	1182.6	1015.31	980.82	1080.52	993.987	960.317	862.203	967.785	919.901	830.042	750.073	924.151	890.834	792.976	772.881	853.097	910.799	778.714	769.536
4	180855800	180887051	-	ENSRNOG00000001808	protein_coding	Asun	ensembl	849.881	-0.0408256	0.0773238	-0.527982	0.597512	0.891514	0.297013	0.0769963	3.8575	0.000114553	0.00253046	-0.0438202	0.0710158	-0.617048	0.537203	0.832932	-0.0580157	0.073636	-0.787871	0.430772	0.76433	743.195	745.572	842.988	675.834	956.994	1045.19	1019.12	1026.34	670.476	732.405	678.465	547.536	936.835	921.359	919.842	954.492	738.403	733.024	883.764	735.505	977.891
4	180887182	180908199	+	ENSRNOG00000001811	protein_coding	Fgfr1op2	ensembl	1150.43	-0.0701217	0.0542217	-1.29324	0.195928	0.610598	-0.064323	0.0539851	-1.19149	0.23346	0.616547	-0.0623313	0.0548087	-1.13725	0.255432	0.626261	-0.0987812	0.0537825	-1.83668	0.0662575	0.312077	1129.49	1176.67	1068.05	1147.56	1101.93	1064.57	1142.72	1169.08	1072.08	1126.39	1118.55	1172.74	1123.6	1188.46	1110.74	1191.75	1200.03	1270.45	1164.37	1182.95	1113.52
11	88830957	88880199	+	ENSRNOG00000001813	protein_coding	Dnm1l	ensembl	2622.64	0.0237602	0.0444787	0.534192	0.593209	0.890227	0.0698865	0.0443993	1.57404	0.115477	0.432833	0.0325659	0.0428052	0.760792	0.446781	0.782731	0.00407025	0.0445377	0.0913889	0.927184	0.982838	2632.67	2692.81	2527.96	2438.83	2541.4	2466.51	2544.15	2446.91	2962.12	2728.59	2844.26	2813.4	2818.58	2763.15	2662.21	2668.2	2536.05	2562.19	2682.99	2429.28	2619.17
11	81373048	81379872	-	ENSRNOG00000001815	protein_coding	Eif4a2	ensembl	5548.47	-0.0333182	0.0355043	-0.938428	0.348024	0.751301	-0.0320029	0.0353939	-0.904193	0.365893	0.736671	-0.00711158	0.0335766	-0.211802	0.832262	0.956054	0.0330491	0.0346231	0.954538	0.339811	0.69669	4745.74	4886.83	4700.24	4839.14	5735.02	5646.53	6152.46	6141.56	5274.18	5405.66	5374.75	5458.86	6210.57	6274.55	6482.87	6400.39	4942.8	5020.78	4758.15	4863.36	5860.46
11	81358592	81373044	+	ENSRNOG00000001816	protein_coding	Rfc4	ensembl	102.525	0.153465	0.152034	1.00941	0.312778	0.729953	0.0926501	0.152418	0.60787	0.543274	0.848656	0.0706633	0.151892	0.465221	0.641773	0.887014	-0.0894174	0.15608	-0.572894	0.566716	0.844471	119.667	103.089	115.547	99.9693	99.2733	95.7425	94.2664	99.0417	119.12	116.175	111.04	107.76	97.9234	94.9279	111.354	110.414	112.053	96.8328	101.614	99.8597	97.2977
4	180913706	180951565	-	ENSRNOG00000001817	protein_coding	Tm7sf3	ensembl	924.061	0.120182	0.0713522	1.68435	0.0921142	0.431442	0.0212455	0.0707047	0.300482	0.76381	0.941438	-0.0318971	0.0693002	-0.460274	0.64532	0.888268	0.129419	0.0716867	1.80534	0.0710213	0.325721	961.534	873.652	950.497	1034.06	833.896	883.339	1019.12	891.376	1013.09	915.254	967.781	990.225	881.311	896.231	887.091	820.352	1006.57	952.834	1034.79	889.135	887.473
4	180961142	180968124	+	ENSRNOG00000001820	protein_coding	Med21	ensembl	402.699	0.0814589	0.0888239	0.917083	0.359099	0.758573	0.129797	0.0874333	1.48452	0.137671	0.470542	0.00548242	0.0855608	0.0640764	0.948909	0.988632	-0.0299464	0.0881404	-0.339758	0.734039	0.921769	409.387	395.695	426.016	396.753	398.086	376.131	373.924	385.486	351.688	318.218	395.262	323.279	373.522	408.562	346.227	379.607	463.537	445.431	465.188	459.931	461.918
11	81330293	81344489	-	ENSRNOG00000001821	protein_coding	Adipoq	ensembl	0.462452	-0.974294	3.7893	-0.257117	0.797088	NA	-0.111107	3.78328	-0.0293679	0.976571	NA	0.95127	3.55241	0.267782	0.788867	NA	-3.26	3.66648	-0.889134	0.373931	NA	0	1.0413	0	0	0	0	0	0	0	0	0	0.970809	0	0	0	0.912516	0	0	0.93224	0	0.982805
11	80927601	80981423	-	ENSRNOG00000001823	protein_coding	St6gal1	ensembl	273.004	0.0947167	0.102582	0.923324	0.355838	0.755842	-0.119267	0.101649	-1.17333	0.240663	0.624336	0.151627	0.0976847	1.55221	0.120612	0.433163	0.0449793	0.100832	0.446082	0.655538	0.888382	303.366	251.995	269.274	304.073	350.435	271.27	284.894	298.096	251.854	259.625	240.417	242.702	283.675	292.229	270.432	244.554	265.289	254.67	250.773	280.375	287.962
11	88912599	88972177	-	ENSRNOG00000001825	protein_coding	Pkp2	ensembl	107.014	0.220551	0.164871	1.33771	0.18099	0.589358	0.0479665	0.158814	0.30203	0.762629	0.940928	0.295673	0.148857	1.9863	0.0470004	0.250773	-0.0384469	0.156944	-0.244972	0.806478	0.94739	99.7225	78.0976	98.4659	102.052	107.215	98.0221	95.3138	92.2448	95.2961	90.9193	102.89	103.877	152.438	109.819	127.262	129.577	111.096	94.8961	118.394	103.7	132.679
11	80736576	80803383	+	ENSRNOG00000001827	protein_coding	Masp1	ensembl	759.062	0.167178	0.0672851	2.48462	0.0129691	0.133351	0.108498	0.0662215	1.63842	0.101335	0.401184	-0.0489468	0.067233	-0.728018	0.466603	0.794734	-0.0115496	0.06776	-0.170449	0.864657	0.967289	797.78	669.557	839.974	750.811	671.087	624.606	660.912	711.741	872.413	840.498	892.396	855.283	705.655	730.573	796.323	730.925	847.584	735.929	847.406	788.316	628.012
4	181027212	181089741	+	ENSRNOG00000001828	protein_coding	Stk38l	ensembl	1121.82	0.0830167	0.0656215	1.26509	0.205841	0.624594	0.00454766	0.0649794	0.0699862	0.944205	0.989936	-0.039217	0.0630952	-0.621553	0.534236	0.8322	-0.0932994	0.0652982	-1.42882	0.153056	0.485495	1111.64	1029.85	1023.84	1163.18	1059.25	1087.36	1030.65	1090.43	991.533	1056.68	1112.44	994.108	1012.55	985.575	1005.93	1090.46	1363.8	1174.58	1334.04	1303.94	1185.26
11	89557273	89591176	+	ENSRNOG00000001829	protein_coding	Ube2v2	ensembl	1160.73	-0.00986491	0.0560699	-0.17594	0.860341	0.968272	-0.0120278	0.055928	-0.215059	0.829721	0.963611	-0.0253519	0.0551498	-0.459692	0.645737	0.888306	0.0629449	0.0561033	1.12195	0.261884	0.616641	1219.76	1233.94	1099.2	1176.72	1150.58	1098.76	1169.95	1102.08	1196.87	1196.09	1248.95	1217.39	1140.76	1248.95	1190.27	1105.06	1154.05	1165.87	1134.54	1117.66	1099.76
4	181103774	181214995	+	ENSRNOG00000001830	protein_coding	Arntl2	ensembl	45.0433	-0.0945007	0.256757	-0.368055	0.712833	0.932254	-0.173309	0.251384	-0.689419	0.49056	0.817488	-0.251054	0.256846	-0.977452	0.328345	0.694876	-0.135706	0.248165	-0.546838	0.58449	0.854928	50.3861	61.4368	51.2424	54.15	34.7456	63.8283	55.5125	50.4919	24.9585	38.3881	34.6364	34.9491	30.2856	32.5733	41.173	49.2759	52.6747	36.7965	44.7475	58.5716	47.1746
11	89511191	89524893	+	ENSRNOG00000001833	protein_coding	Mcm4	ensembl	904.953	0.00402844	0.0655353	0.0614699	0.950985	0.989845	0.23393	0.0634416	3.68733	0.000226623	0.00446467	0.414942	0.0529534	7.83599	4.65152e-15	6.72988e-13	0.431353	0.0555082	7.77098	7.78819e-15	1.20964e-12	627.727	650.813	767.632	627.932	1397.77	1114.72	1418.19	1038.97	530.935	514.199	636.698	557.244	1289.16	937.18	1263.26	928.029	621.561	612.951	697.316	600.118	1445.71
11	89277039	89282930	+	ENSRNOG00000001834	protein_coding	Mzt2b	ensembl	860.369	0.00343084	0.0610439	0.0562027	0.95518	0.991019	0.102124	0.0595374	1.71529	0.0862917	0.367023	0.101036	0.0587295	1.72036	0.0853672	0.354669	0.177983	0.0603798	2.94773	0.00320117	0.0425575	830.321	875.735	963.559	834.119	875.59	780.757	880.867	833.116	831.572	829.386	899.527	903.823	847.997	807.818	911.42	790.239	873.442	825.983	970.462	900.658	861.92
11	80358211	80359445	+	ENSRNOG00000001837	protein_coding	Sst	ensembl	3724.24	0.255084	0.062978	4.05037	5.11376e-05	0.00163604	0.0129854	0.0628383	0.206648	0.836285	0.965817	0.264285	0.0621489	4.25245	2.11447e-05	0.000710181	0.0445988	0.0635878	0.701373	0.48307	0.799738	4921.04	4468.22	4939.37	4389.28	3989.79	3427.35	3796.84	3623.76	4560.6	3267.03	3979.11	4349.22	3746.33	3104.7	3171.26	3083.39	3929.53	3522.78	3594.72	3594.95	3456.52
11	87157887	87158598	-	ENSRNOG00000001839	protein_coding	Vpreb2	ensembl	0.130966	0.0542308	6.00577	0.00902979	0.992795	NA	-0.963306	6.00519	-0.160412	0.872556	NA	-0.952017	6.00582	-0.158516	0.874051	NA	-0.934872	6.00577	-0.155662	0.876299	NA	0	0	0	0	0	1.13979	0	0	0	0	0	0	0	0	0	0	0	0	0	0.960189	0
4	181428664	181429738	+	ENSRNOG00000001840	protein_coding	Rep15	ensembl	0.701596	-0.805806	2.36528	-0.340682	0.733343	NA	-3.4062	2.2101	-1.54119	0.12327	NA	-0.502144	2.13529	-0.235164	0.814081	NA	-0.787446	2.37294	-0.331844	0.740007	NA	0	1.0413	0	3.12404	0	0	1.0474	0.970998	1.13448	1.01021	0	1.94162	0	0	0	0.912516	0	0	0	0.960189	1.96561
4	181434812	181465319	+	ENSRNOG00000001842	protein_coding	Mrps35	ensembl	429.096	0.0327547	0.0812498	0.403136	0.686848	0.923112	-0.00796392	0.0803073	-0.0991681	0.921005	0.986281	-0.160589	0.0778165	-2.06369	0.0390469	0.226273	-0.0188699	0.0813995	-0.231818	0.816679	0.9502	448.226	477.957	476.253	447.779	427.868	468.454	436.768	434.036	441.312	412.167	393.225	428.127	390.684	456.957	412.666	409.72	423.313	395.078	437.221	436.886	414.744
11	80255790	80279076	+	ENSRNOG00000001843	protein_coding	Bcl6	ensembl	1843.6	-0.0158709	0.0645261	-0.245961	0.805712	0.957662	0.310815	0.0644356	4.82365	1.40953e-06	5.14883e-05	0.00141977	0.0592218	0.0239738	0.980873	0.995806	0.110936	0.0590424	1.87891	0.0602563	0.296876	1168.33	1245.4	1359.43	1039.26	2614.86	2826.68	2543.1	2434.29	965.44	930.407	1036.03	770.822	1932.22	1976.73	1947.3	1872.48	1340.81	1343.07	1396.5	1273.21	3315.98
4	181481147	181502917	+	ENSRNOG00000001844	protein_coding	Klhl42	ensembl	364.768	-0.281053	0.0938594	-2.99441	0.00274979	0.042828	-0.229142	0.0925196	-2.47669	0.0132607	0.112188	-0.284263	0.0889272	-3.19658	0.00139067	0.0209492	-0.0457816	0.0921663	-0.496728	0.619381	0.873691	345.355	389.447	323.531	420.704	327.602	396.648	363.449	355.385	353.957	392.973	383.037	401.915	338.189	447.65	386.465	402.42	271.035	390.236	302.046	358.151	333.171
11	88346313	88374680	-	ENSRNOG00000001845	protein_coding	Top3b	ensembl	697.318	0.0142179	0.082982	0.171337	0.863959	0.969165	-0.109516	0.0826029	-1.32581	0.184902	0.55207	-0.0243345	0.0795786	-0.305792	0.759763	0.931797	-0.00684921	0.0815889	-0.0839478	0.933098	0.982838	647.671	732.035	672.18	684.165	740.579	763.661	709.093	695.234	774.848	709.17	697.821	708.691	729.883	709.167	728.949	750.088	612.942	573.25	564.938	688.456	672.238
4	181874861	182043594	+	ENSRNOG00000001847	protein_coding	Ccdc91	ensembl	312.216	-0.0211287	0.0950444	-0.222303	0.824078	0.96142	-0.136876	0.0942852	-1.45172	0.146579	0.488956	0.175333	0.0915757	1.91462	0.055541	0.278605	-0.0287489	0.0959196	-0.299719	0.764391	0.932946	320.162	331.134	324.535	360.306	341.5	294.066	267.088	305.864	347.15	318.218	305.615	337.841	352.323	295.021	323.769	312.993	291.147	320.516	285.265	309.181	294.841
11	88211599	88273255	-	ENSRNOG00000001849	protein_coding	Mapk1	ensembl	4913.83	-0.0276519	0.0391649	-0.706036	0.480166	0.833754	-0.0631804	0.039119	-1.61508	0.106293	0.412213	0.149381	0.0385346	3.87654	0.00010595	0.00278432	-0.0593849	0.039232	-1.51368	0.130106	0.448402	4937.84	5043.02	5000.66	4852.68	4992.45	4316.39	4520.6	4865.67	5174.35	5285.44	5020.24	5452.06	5025.39	4738.95	4946.37	5123.78	5041.45	5120.52	4582.89	4956.5	5027.05
4	182483194	182565437	+	ENSRNOG00000001851	protein_coding	Far2	ensembl	391.572	0.131388	0.112793	1.16485	0.244078	0.668559	-0.0117446	0.113186	-0.103763	0.917357	0.985451	-0.127143	0.115999	-1.09607	0.273048	0.642894	0.00241842	0.115863	0.020873	0.983347	0.994105	523.805	398.818	372.764	397.794	313.704	404.626	327.838	301.98	503.708	430.351	428.88	480.55	407.846	381.573	387.4	378.694	360.103	432.842	431.627	370.633	319.411
4	182569089	182600259	-	ENSRNOG00000001852	protein_coding	Ergic2	ensembl	745.872	0.0702787	0.061962	1.13422	0.256701	0.679853	0.0764222	0.0616781	1.23905	0.215327	0.592583	-0.131556	0.0617293	-2.13118	0.0330746	0.204634	0.0225259	0.0630333	0.357365	0.720818	0.918623	856.563	789.307	803.803	750.811	654.211	706.671	736.326	717.567	787.327	736.446	771.169	752.377	664.264	717.543	723.335	679.824	802.571	803.712	832.49	779.674	676.17
4	182625386	182844292	-	ENSRNOG00000001854	protein_coding	Tmtc1	ensembl	552.32	-0.0448264	0.092048	-0.48699	0.626266	0.902909	-0.18759	0.0923921	-2.03036	0.0423197	0.240793	0.297441	0.0927546	3.20675	0.00134242	0.02048	-0.176394	0.0909222	-1.94005	0.0523732	0.272923	522.756	610.203	558.643	540.459	621.451	471.874	587.594	659.307	549.087	496.015	448.235	583.456	545.141	478.362	509.048	558.46	556.436	578.092	454.933	532.905	689.929
11	88173890	88180543	-	ENSRNOG00000001858	protein_coding	Ypel1	ensembl	25.1306	0.0829622	0.330921	0.250701	0.802045	0.956856	-0.0846674	0.326364	-0.259426	0.795307	0.951178	0.44297	0.358867	1.23435	0.217071	0.582543	-0.199645	0.323513	-0.617115	0.537159	NA	25.193	21.8673	30.1426	21.8683	20.8474	7.97854	16.7585	33.9849	34.0343	32.3269	20.3743	35.9199	19.1809	24.1973	32.7512	33.7631	22.9853	23.2399	27.035	25.9251	25.5529
11	88122271	88124514	+	ENSRNOG00000001859	protein_coding	Sdf2l1	ensembl	92.3085	0.246003	0.169912	1.44782	0.147667	0.54003	-0.175697	0.168298	-1.04397	0.296501	0.682478	-0.203575	0.163512	-1.24502	0.213126	0.577369	-0.0223632	0.167118	-0.133817	0.893547	0.974417	112.319	104.13	97.4611	109.341	97.2878	109.42	112.072	97.0998	88.4892	75.7661	83.5348	88.3436	72.6854	77.2453	87.0247	102.202	100.561	75.5296	79.2404	96.0189	81.5728
11	88095170	88098253	+	ENSRNOG00000001860	protein_coding	Ccdc116	ensembl	8.71493	-0.32622	0.527517	-0.618407	0.536307	NA	0.385679	0.563533	0.684395	0.493726	NA	-0.402813	0.475184	-0.847699	0.396606	NA	-1.61378	0.632503	-2.55141	0.0107288	NA	9.44739	14.5782	5.02377	5.20673	8.9346	14.8173	3.14221	10.681	6.80686	9.09193	9.16845	7.76647	11.1047	11.168	4.67875	8.21264	8.6195	7.74662	10.2546	5.76114	9.82805
11	88090921	88093517	-	ENSRNOG00000001861	protein_coding	Ydjc	ensembl	214.217	-0.0676193	0.119574	-0.565502	0.571732	0.880013	-0.237183	0.118843	-1.99577	0.0459592	0.251474	0.1752	0.117753	1.48785	0.13679	0.463577	-0.197843	0.119802	-1.65141	0.0986551	0.38768	186.848	217.632	195.927	243.675	223.365	169.829	170.727	218.474	251.854	251.543	216.987	270.856	234.209	232.666	203.993	223.566	204.952	204.317	187.38	194.918	210.32
11	88047832	88088477	+	ENSRNOG00000001862	protein_coding	Ube2l3	ensembl	3774.84	0.0143616	0.0336491	0.426804	0.669522	0.916561	0.0317854	0.0335201	0.948249	0.343003	0.721018	-0.0843326	0.0343446	-2.45549	0.0140694	0.116358	0.0882529	0.03407	2.59034	0.00958803	0.091542	4309.06	4222.48	4221.98	4165.39	3656.23	3736.24	3834.55	3619.88	3801.63	3713.55	3710.17	3747.32	3315.26	3604.47	3499.7	3320.65	3979.33	4033.08	4062.7	3821.55	3454.56
11	87975527	87977369	-	ENSRNOG00000001864	protein_coding	Tmem191c	ensembl	6.618	0.439811	0.714948	0.615165	0.538446	NA	0.761282	0.722509	1.05366	0.292036	NA	0.390909	0.657589	0.594458	0.552206	NA	0.203511	0.698974	0.291156	0.770932	NA	5.24855	3.1239	9.04278	3.12404	5.9564	5.69896	7.33183	3.88399	14.7482	9.09193	4.07487	1.94162	7.06664	5.58399	5.6145	7.30013	1.91544	3.87331	9.3224	8.64171	12.7765
11	87913806	87924817	-	ENSRNOG00000001865	protein_coding	Serpind1	ensembl	0.078866	0.0542715	6.00577	0.00903657	0.99279	NA	-0.00833595	6.00577	-0.00138799	0.998893	NA	0.0264956	6.00435	0.00441273	0.996479	NA	0.0267747	6.00577	0.00445816	0.996443	NA	0	0	0	0	0	0	0	0	0	0	0	0	0	0	0	0	0	0	0	0	0.982805
[truncated: 21,268 more rows]
[truncated: 3 more columns]

## Sheet: ActivityDependent
Chromosome	Start	Stop	Strand	Gene Symbol	gene biotype	gene name	gene source	gene count baseMean	WT BIC vs TTX log2 Fold Change	WT BIC vs TTX lfcSE	WT BIC vs TTX stat	WT BIC vs TTX pvalue	WT BIC vs TTX padj	S71A BIC vs TTX log2 Fold Change	S71A BIC vs TTX lfcSE	S71A BIC vs TTX stat	S71A BIC vs TTX pvalue	S71A BIC vs TTX padj	CHX WT BIC vs TTX log2 Fold Change	CHX WT BIC vs TTX lfcSE	CHX WT BIC vs TTX stat	CHX WT BIC vs TTX pvalue	CHX WT BIC vs TTX padj	CHX S71A BIC vs TTX log2 Fold Change	CHX S71A BIC vs TTX lfcSE	CHX S71A BIC vs TTX stat	CHX S71A BIC vs TTX pvalue	CHX S71A BIC vs TTX padj	WTBIC Replicate1 DeSeq Normalized Count	WTTTX Replicate1 DeSeq Normalized Count	S71ABIC Replicate1 DeSeq Normalized Count	S71ATTX Replicate1 DeSeq Normalized Count	WTBICchx Replicate1 DeSeq Normalized Count	WTTTXchx Replicate1 DeSeq Normalized Count	S71ABICchx Replicate1 DeSeq Normalized Count	S71ATTXchx Replicate1 DeSeq Normalized Count	WTBIC Replicate2 DeSeq Normalized Count	WTTTX Replicate2 DeSeq Normalized Count	S71ABIC Replicate2 DeSeq Normalized Count	S71ATTX Replicate2 DeSeq Normalized Count	WTBICchx Replicate2 DeSeq Normalized Count	WTTTXchx Replicate2 DeSeq Normalized Count	S71ABICchx Replicate2 DeSeq Normalized Count	S71ATTXchx Replicate2 DeSeq Normalized Count	WTBIC Replicate3 DeSeq Normalized Count	WTTTX Replicate3 DeSeq Normalized Count	S71ABIC Replicate3 DeSeq Normalized Count	S71ATTX Replicate3 DeSeq Normalized Count	WTBICchx Replicate3 DeSeq Normalized Count
[truncated: 912 more rows]
[truncated: 3 more columns]

[truncated: 1 more sheets: PDCD4Targets]
